# Supplementary material for: A dystroglycan–laminin–integrin axis coordinates cell shape remodeling in the developing Drosophila retina
Source: PLoS Biol. 2024 Sep 3;22(9):e3002783. doi: 10.1371/journal.pbio.3002783 (PMC11398702; doi:10.1371/journal.pbio.3002783)
Supplement: S1 Data — All measured shape parameters are given for each genotype, with each sheet labeled with the relevant genotype. These data were used to perform the PCA presented in Figs 3A–3C, S4D, S4E, S12A and S12D. These data were also used to generate the circle plots in S4A–S4E Figs and the box plots in S4F and S4G Fig. (XLSX) [file pbio.3002783.s023.xlsx]

## Sheet: Components WT
	retina_number	label	area_pixels	bbox_area	convex_area	equivalent_diameter	max_intensity	mean_intensity	min_intensity	perimeter_pixels	perimeter_crofton	solidity	extent	feret_diameter_max	local_centroid-0	local_centroid-1	major_axis_length	minor_axis_length	orientation	eccentricity	standard_deviation_intensity	aspect_ratio	roundness	circularity	index	perimeter	area	cell_shape_index	id	cell_type
	yw_retina1_170621	1	8765	26080	13850	105.641	120	16.8275	1	559.387	530.332	0.632852	0.336081	171.593	95.9943	80.9809	139.134	117.146	1.57064	0.539532	14.2138	1.1877	0.576496	0.351996	1	39.4938	43.6904	5.97498	wild_type	tertiary
	yw_retina1_170621	2	8330	194052	52214	102.986	166	20.1555	3	600.014	576.108	0.159536	0.0429266	600.96	347.967	386.714	151.376	126.412	1.37511	0.550118	17.7627	1.19748	0.462851	0.290758	2	42.3622	41.5221	6.57414	wild_type	tertiary
	yw_retina1_170621	8	5626	63135	35606	84.636	159	20.8473	2	533.109	536.155	0.158007	0.0891106	390.063	113.224	80.6493	127.893	105.455	-1.34854	0.565779	18.2168	1.21277	0.437944	0.248759	8	37.6385	28.0436	7.10748	wild_type	tertiary
	yw_retina1_170621	11	2772	4095	2952	59.4089	72	19.0325	3	231.746	224.09	0.939024	0.676923	71.218	27.452	33.3658	63.4718	59.8188	-1.35863	0.334356	11.5953	1.06107	0.876076	0.648601	11	16.3617	13.8174	4.40166	wild_type	bristle
	yw_retina1_170621	14	1554	2496	1672	44.4816	98	22.7001	5	181.941	175.173	0.929426	0.622596	65.7951	24.8848	23.545	62.1502	32.5171	-0.625427	0.852209	17.6993	1.91131	0.512243	0.589928	14	12.8454	7.74613	4.61536	wild_type	bristle
	yw_retina1_170621	15	2739	4160	3033	59.0542	108	22.004	3	234.912	225.392	0.903066	0.658413	73.2462	34.8536	35.5582	67.8428	53.7687	-0.599237	0.609809	14.7198	1.26175	0.757696	0.623724	15	16.5852	13.6529	4.48858	wild_type	bristle
	yw_retina1_170621	16	5827	14732	6571	86.1346	99	15.2871	2	392.96	375.231	0.886775	0.395534	166.604	67.879	48.6441	169.561	47.6906	0.678002	0.959632	10.7959	3.55544	0.25805	0.474195	16	27.7438	29.0455	5.14786	wild_type	secondary
	yw_retina1_170621	18	1982	3078	2082	50.2351	113	20.8678	5	182.267	175.481	0.951969	0.643925	62.6259	21.2851	32.3421	56.5379	47.9564	1.06801	0.529648	15.0883	1.17894	0.789469	0.749717	18	12.8684	9.87956	4.09408	wild_type	bristle
	yw_retina1_170621	20	6227	11591	7905	89.0419	136	21.3557	2	447.309	427.149	0.787729	0.537227	175.251	26.9916	78.0059	183.852	52.4042	-1.34319	0.958517	17.8101	3.50834	0.23456	0.391088	20	31.5809	31.0394	5.6685	wild_type	secondary
	yw_retina1_170621	22	3250	5768	3941	64.3275	121	22.2622	3	298.125	288.003	0.824664	0.563454	103.392	26.4458	44.0317	96.0593	48.6914	1.50339	0.862012	17.6211	1.97282	0.44845	0.459512	22	21.0482	16.2001	5.22946	wild_type	bristle
	yw_retina1_170621	23	6713	18768	7678	92.4514	158	16.4658	2	462.505	442.341	0.874316	0.357683	178.751	63.8634	62.7468	179.385	51.4924	0.733562	0.957916	15.8021	3.48372	0.265617	0.394361	23	32.6538	33.4619	5.64492	wild_type	secondary
	yw_retina1_170621	24	3537	10824	4490	67.1077	159	21.501	2	411.344	393.805	0.787751	0.326774	172.169	73.1877	38.8499	168.103	29.3818	-0.271806	0.984607	20.3204	5.72132	0.159366	0.262684	24	29.0417	17.6307	6.91652	wild_type	secondary
	yw_retina1_170621	27	6238	12551	8321	89.1205	135	19.9458	2	465.267	444.175	0.74967	0.497012	166.111	31.0757	72.1016	181.067	53.0418	-1.27342	0.956131	18.3055	3.41366	0.242258	0.362118	27	32.8488	31.0942	5.89087	wild_type	secondary
	yw_retina1_170621	28	3163	4859	3518	63.4607	133	30.0686	4	293.219	281.815	0.89909	0.650957	116.417	22.0275	68.0319	99.1945	42.8382	-1.46172	0.90194	20.6273	2.31556	0.409293	0.4623	28	20.7019	15.7664	5.21366	wild_type	bristle
	yw_retina1_170621	29	2657	4275	2890	58.1635	123	19.4648	3	238.983	230.429	0.919377	0.62152	76.4853	33.5318	31.166	66.09	55.6392	-0.260693	0.539681	18.5926	1.18783	0.774515	0.584613	29	16.8727	13.2442	4.63629	wild_type	bristle
	yw_retina1_170621	31	5865	12567	6998	86.415	143	22.0914	2	458.959	438.947	0.838097	0.466698	180.05	96.3935	35.9504	180.126	44.6492	-0.274538	0.968791	17.0127	4.03426	0.230156	0.349888	31	32.4035	29.2349	5.99294	wild_type	secondary
	yw_retina1_170621	32	1395	2059	1491	42.1446	99	24.2444	5	183.113	176.283	0.935614	0.677513	72.1803	14.3391	33.6444	66.3734	27.5876	-1.40554	0.909528	18.5633	2.40591	0.403178	0.522814	32	12.9281	6.95358	4.90266	wild_type	bristle
	yw_retina1_170621	33	5934	15375	6737	86.9218	88	15.6488	2	410.783	393.272	0.880807	0.385951	155.878	60.1705	52.6795	157.882	52.2359	0.75998	0.943682	11.7715	3.02249	0.303103	0.441909	33	29.0021	29.5789	5.33259	wild_type	secondary
	yw_retina1_170621	34	4077	6720	4786	72.0486	160	21.7106	3	336.29	324.775	0.85186	0.606696	120.104	25.103	61.8232	111.1	52.0591	1.54434	0.883422	19.6889	2.13412	0.420553	0.453025	34	23.7428	20.3224	5.26677	wild_type	bristle
	yw_retina1_170621	35	2408	3696	2761	55.3711	145	26.8767	4	230.355	224.146	0.872148	0.651515	71.6938	28.9153	38.2969	64.6643	51.8514	1.55304	0.597518	21.9065	1.24711	0.733225	0.570256	35	16.2635	12.003	4.69429	wild_type	bristle
	yw_retina1_170621	38	4381	8395	5411	74.6864	122	19.7984	4	349.746	335.406	0.809647	0.521858	117.686	41.1828	53.1803	105.629	59.3664	1.1081	0.827119	14.7093	1.77927	0.49994	0.450067	38	24.6928	21.8377	5.28404	wild_type	bristle
	yw_retina1_170621	39	4189	9880	5353	73.0315	162	17.8019	2	393.238	376.28	0.782552	0.423988	155.541	24.8045	69.2865	162.043	40.1961	-1.26398	0.968745	17.4741	4.0313	0.203124	0.340416	39	27.7634	20.8807	6.07575	wild_type	secondary
	yw_retina1_170621	40	5877	16641	7015	86.5033	103	15.4203	1	432.333	412.559	0.837776	0.353164	166.832	64.3752	59.5064	178.774	45.6	0.776278	0.966922	12.3067	3.92048	0.234131	0.39512	40	30.5236	29.2947	5.6395	wild_type	secondary
	yw_retina1_170621	41	2369	4264	2621	54.9209	79	16.4166	3	225.332	222.98	0.903853	0.555582	85.1645	30.3639	27.6319	69.0548	48.273	-0.0537287	0.715069	11.7602	1.4305	0.632539	0.586313	41	15.9089	11.8086	4.62957	wild_type	bristle
	yw_retina1_170621	42	3986	6300	4202	71.24	125	21.3344	3	275.888	265.384	0.948596	0.632698	86.122	36.5818	39.5301	79.8977	65.6128	-0.481896	0.570625	16.1983	1.21771	0.795022	0.658083	42	19.4783	19.8688	4.36983	wild_type	bristle
	yw_retina1_170621	43	3025	5100	3294	62.0609	105	18.5471	3	251.539	244.392	0.918336	0.593137	77.6209	33.8645	38.597	66.2237	63.7663	-0.886084	0.269884	15.7546	1.03854	0.878231	0.600792	43	17.7592	15.0785	4.57344	wild_type	bristle
	yw_retina1_170621	44	2882	6670	3879	60.5762	91	15.8095	3	293.853	292.16	0.742975	0.432084	115.434	68.8876	32.3668	83.9086	48.5445	-0.218122	0.815654	10.6865	1.72849	0.521184	0.419415	44	20.7466	14.3657	5.47372	wild_type	bristle
	yw_retina1_170621	45	5449	9780	6371	83.294	142	19.5821	3	401.137	382.983	0.855282	0.557157	167.371	80.4478	33.0284	165.445	46.1652	-0.211929	0.960281	16.8319	3.58376	0.253466	0.425541	45	28.3211	27.1613	5.43418	wild_type	secondary
	yw_retina1_170621	46	1826	3102	1941	48.2176	112	22.224	4	202.083	194.268	0.940752	0.588652	72.9178	21.3768	29.6561	68.5578	34.4771	-0.989311	0.86435	17.2325	1.9885	0.494649	0.561888	46	14.2675	9.10196	4.72912	wild_type	bristle
	yw_retina1_170621	47	4364	6150	5059	74.5414	142	21.3891	2	385.705	369.497	0.862621	0.709593	150.333	20.1645	75.2798	156.061	37.9747	-1.56919	0.969943	18.9148	4.1096	0.228142	0.368625	47	27.2315	21.753	5.83865	wild_type	secondary
	yw_retina1_170621	48	1869	3894	2420	48.782	152	29.5259	5	230.184	223.036	0.772314	0.479969	76.0263	35.549	44.1113	69.602	42.1741	-0.848953	0.795516	25.0623	1.65035	0.49122	0.443271	48	16.2514	9.3163	5.32439	wild_type	bristle
	yw_retina1_170621	49	6081	17423	7533	87.9919	136	19.4836	3	447.398	428.934	0.807248	0.349021	169.035	63.2639	61.2978	179.902	47.9654	0.756271	0.963802	19.9822	3.75067	0.239228	0.381766	49	31.5872	30.3116	5.73729	wild_type	secondary
	yw_retina1_170621	51	7410	26316	13836	97.1324	185	24.0094	1	565.529	538.837	0.535559	0.281578	177.294	95.1957	76.6528	140.374	121.288	0.765736	0.503424	21.0814	1.15735	0.478803	0.291151	51	39.9275	36.9362	6.5697	wild_type	tertiary
	yw_retina1_170621	52	2029	2928	2161	50.8272	140	26.5362	4	201.284	193.904	0.938917	0.692964	66.8431	20.4909	33.6461	60.1129	45.2077	1.08562	0.65911	19.013	1.3297	0.71492	0.629321	52	14.2111	10.1138	4.46857	wild_type	bristle
	yw_retina1_170621	53	2380	3782	2543	55.0483	129	20.7597	3	213.261	205.455	0.935902	0.629297	72.9178	25.1613	34.5676	64.9939	48.4339	0.764555	0.666833	17.1692	1.34191	0.717367	0.657604	53	15.0566	11.8634	4.37142	wild_type	bristle
	yw_retina1_170621	54	2938	3942	3127	61.1619	108	22.5252	4	235.906	227.478	0.939559	0.745307	85.235	26.3264	36.6222	72.778	53.0145	-1.05256	0.685108	17.5806	1.37279	0.706255	0.663415	54	16.6554	14.6449	4.35224	wild_type	bristle
	yw_retina1_170621	56	5961	12410	7757	87.1193	128	18.2721	2	447.806	427.228	0.768467	0.480338	171.82	35.8242	74.1131	184.374	50.1589	-1.34105	0.962283	17.4448	3.67581	0.223269	0.37355	56	31.616	29.7135	5.80003	wild_type	secondary
	yw_retina1_170621	57	1493	2400	1641	43.5998	93	16.785	4	177.32	171.936	0.909811	0.622083	58.6003	24.8446	26.4595	56.3063	35.6707	-0.587657	0.773734	10.4747	1.5785	0.599592	0.596699	57	12.5191	7.44207	4.5891	wild_type	bristle
	yw_retina1_170621	58	2727	4686	3167	58.9247	94	14.6007	3	250.433	241.251	0.861067	0.581946	81.4923	34.4459	30.9773	65.6275	57.5757	1.12537	0.479923	9.46881	1.13985	0.806163	0.546404	58	17.681	13.5931	4.79566	wild_type	bristle
	yw_retina1_170621	59	2827	7062	5163	59.9954	127	20.7835	4	336.876	330.694	0.54755	0.400312	108.674	44.677	56.786	104.322	45.8928	-1.50522	0.898039	17.3355	2.27316	0.33074	0.313037	59	23.7841	14.0916	6.33589	wild_type	bristle
	yw_retina1_170621	61	1428	2679	1645	42.6402	116	21.4286	4	183.361	177.108	0.868085	0.533035	58.0517	19.1835	30.4216	58.5399	33.8876	0.912521	0.815413	18.7743	1.72747	0.53056	0.533731	61	12.9457	7.11807	4.85226	wild_type	bristle
	yw_retina1_170621	62	4682	10519	5330	77.2095	120	18.9451	2	400.415	382.888	0.878424	0.445099	165.747	77.4111	36.2911	167.778	36.9009	-0.334284	0.975514	15.2827	4.54672	0.211774	0.366961	62	28.2701	23.3381	5.85187	wild_type	secondary
	yw_retina1_170621	63	1561	2898	1713	44.5817	69	24.1172	3	193.083	186.129	0.911267	0.538647	64.7611	24.7066	33.303	58.4657	35.9002	1.08734	0.789276	14.4431	1.62856	0.581447	0.526167	63	13.6321	7.78103	4.88701	wild_type	bristle
	yw_retina1_170621	64	4407	7888	6040	74.9077	118	19.504	3	379.433	366.625	0.729636	0.558697	119.817	39.0604	51.602	114.899	58.126	1.52764	0.862598	15.3159	1.97672	0.425033	0.384666	64	26.7887	21.9673	5.71562	wild_type	bristle
	yw_retina1_170621	65	1427	2166	1511	42.6253	78	19.2733	4	167.255	161.249	0.944408	0.658818	66.888	23.7589	16.0652	63.3692	30.6422	-0.379469	0.875316	12.5104	2.06803	0.452458	0.641027	65	11.8085	7.11308	4.42758	wild_type	bristle
	yw_retina1_170621	67	6448	17423	7848	90.6082	104	14.648	2	444.676	425.046	0.821611	0.370086	168.582	67.2081	56.9971	175.71	51.0997	0.716647	0.956778	10.9995	3.43857	0.265914	0.409777	67	31.395	32.141	5.53772	wild_type	secondary
	yw_retina1_170621	68	1902	2745	2030	49.2108	133	27.6856	4	191.598	184.328	0.936946	0.692896	67.1193	31.0158	24.602	61.7273	40.7637	-0.34876	0.750928	23.605	1.51427	0.635574	0.651086	68	13.5272	9.48079	4.39325	wild_type	bristle
	yw_retina1_170621	69	5484	10812	6761	83.561	75	15.5308	1	415.687	400.604	0.811123	0.507214	165.52	27.2837	78.0263	172.443	43.9306	-1.34307	0.967006	10.4855	3.92536	0.23481	0.398817	69	29.3484	27.3358	5.6133	wild_type	secondary
	yw_retina1_170621	71	3314	4760	3538	64.9578	97	18.522	2	258.426	247.685	0.936687	0.696218	82.201	28.0009	37.0926	73.1402	62.9988	0.996451	0.508025	14.2962	1.16098	0.788769	0.623575	71	18.2454	16.5191	4.48911	wild_type	bristle
	yw_retina1_170621	72	5965	11544	7868	87.1486	106	21.7028	2	429.563	409.933	0.758134	0.516719	159.05	30.0743	71.5432	173.544	57.8579	-1.33506	0.942789	17.13	2.99948	0.252175	0.406224	72	30.328	29.7334	5.56189	wild_type	secondary
	yw_retina1_170621	73	5539	16320	6825	83.979	110	17.9747	2	398.996	391.09	0.811575	0.3394	159.765	64.983	70.5178	160.978	47.359	0.789069	0.955746	14.0772	3.39911	0.272149	0.437224	73	28.1699	27.6099	5.36109	wild_type	secondary
	yw_retina1_170621	75	3226	5775	3469	64.0896	83	19.5381	3	273.018	262.663	0.929951	0.558615	82.365	29.1655	36.2886	77.5873	57.655	-0.709714	0.669181	13.5585	1.34572	0.682328	0.543865	75	19.2756	16.0805	4.80684	wild_type	bristle
	yw_retina1_170621	76	6251	9996	6665	89.2133	122	18.3799	2	379.037	362.031	0.937884	0.62535	155.926	71.7823	35.752	149.305	54.8137	-0.292909	0.930172	16.1427	2.72387	0.357033	0.54676	76	26.7607	31.159	4.79409	wild_type	secondary
	yw_retina1_170621	77	2217	4161	2495	53.1298	89	22.1944	3	228.433	220.394	0.888577	0.532805	79.3095	40.0686	28.4141	71.7645	40.4369	0.730875	0.826139	12.2723	1.77473	0.548096	0.5339	77	16.1278	11.051	4.85149	wild_type	bristle
	yw_retina1_170621	78	5596	11256	6859	84.41	143	21.5005	2	441.273	422.016	0.815862	0.497157	171.991	27.7214	73.1396	171.093	48.2155	-1.26668	0.959471	22.7508	3.54851	0.243401	0.361138	78	31.1548	27.8941	5.89887	wild_type	secondary
	yw_retina1_170621	79	2229	2925	2330	53.2734	114	26.1323	3	204.048	197.275	0.956652	0.762051	75.9539	20.1427	37.511	71.4239	40.4238	-1.52618	0.824426	19.7762	1.76688	0.55633	0.672754	79	14.4062	11.1108	4.32192	wild_type	bristle
	yw_retina1_170621	80	2293	4012	2511	54.0328	123	20.99	3	231.184	224.146	0.913182	0.571535	76.3806	21.4187	39.0323	64.6877	50.1617	1.19632	0.631417	15.5038	1.28959	0.697702	0.539137	80	16.322	11.4298	4.82787	wild_type	bristle
	yw_retina1_170621	81	2250	3294	2352	53.5237	103	15.7631	3	197.782	190.19	0.956633	0.68306	63.0079	29.4084	31.1707	58.1055	52.6413	0.463502	0.423363	13.8395	1.1038	0.848511	0.722803	81	13.9638	11.2154	4.16961	wild_type	bristle
	yw_retina1_170621	82	5487	18447	6748	83.5839	137	17.271	2	481.143	460.764	0.81313	0.297447	172.235	63.7913	63.3696	181.959	43.0361	0.787929	0.971628	16.3745	4.22805	0.211008	0.297849	82	33.9697	27.3507	6.49541	wild_type	secondary
	yw_retina1_170621	84	5776	22052	10946	85.7568	138	23.4969	2	500.487	477.566	0.527681	0.261926	159.176	79.5386	76.7673	115.473	111.209	0.169631	0.269242	19.2629	1.03834	0.551536	0.289768	84	35.3354	28.7913	6.58536	wild_type	tertiary
	yw_retina1_170621	85	5805	11050	6904	85.9718	136	21.7562	2	449.439	428.776	0.840817	0.525339	175.149	81.626	36.4817	177.202	45.823	-0.221722	0.965987	18.6611	3.86711	0.235382	0.361136	85	31.7313	28.9358	5.89888	wild_type	secondary
	yw_retina1_170621	86	4175	7154	5019	72.9094	101	21.418	3	317.74	306.6	0.831839	0.58359	100.225	35.6778	49.3928	93.382	62.2281	1.55792	0.74561	14.8829	1.50064	0.609593	0.519664	86	22.4331	20.8109	4.91749	wild_type	bristle
	yw_retina1_170621	87	3881	5400	4060	70.2954	104	25.8598	3	271.74	260.307	0.955911	0.718704	77.5242	35.5347	40.2185	73.8368	68.7301	0.0884852	0.36543	17.5988	1.0743	0.906376	0.660459	87	19.1854	19.3454	4.36196	wild_type	bristle
	yw_retina1_170621	88	2777	5658	3371	59.4625	81	14.448	3	262.474	258.03	0.823791	0.490809	87.6641	41.5275	30.5041	74.6382	50.995	0.666862	0.730204	9.11865	1.46364	0.634693	0.506539	88	18.5312	13.8424	4.98079	wild_type	bristle
	yw_retina1_170621	89	7920	20850	11636	100.419	95	14.188	2	540.794	518.623	0.680646	0.379856	171.863	89.1626	68.939	139.047	102.901	1.1689	0.672562	9.78661	1.35128	0.521569	0.340307	89	38.1811	39.4784	6.07672	wild_type	tertiary
	yw_retina1_170621	90	5137	13280	7115	80.8742	133	17.6167	2	445.687	426.364	0.721996	0.386822	168.689	32.0843	71.8415	180.855	46.2483	-1.23319	0.966751	14.726	3.91052	0.199967	0.324982	90	31.4664	25.6061	6.21836	wild_type	secondary
	yw_retina1_170621	91	4989	14160	5817	79.7006	122	19.8561	2	398.327	381.856	0.857659	0.352331	152.62	61.6534	50.9976	161.601	42.3086	0.742318	0.965119	15.7653	3.81956	0.243242	0.395134	91	28.1227	24.8684	5.6394	wild_type	secondary
	yw_retina1_170621	92	5826	13398	7427	86.1272	103	16.484	2	439.522	427.419	0.784435	0.434841	181.893	93.2436	39.5256	167.769	50.4272	-0.357741	0.953758	12.7708	3.32696	0.263546	0.378983	92	31.0311	29.0405	5.75831	wild_type	secondary
	yw_retina1_170621	93	3169	4816	3831	63.5208	110	18.9375	3	282.705	272.239	0.827199	0.658015	97.9439	35.8391	27.733	91.9088	49.9326	-0.273798	0.839549	15.4571	1.84066	0.477659	0.498272	93	19.9595	15.7963	5.02194	wild_type	bristle
	yw_retina1_170621	94	6146	12963	7931	88.4609	125	20.2476	3	446.687	427.705	0.774934	0.474119	163.371	34.8716	59.9003	177.259	58.0512	-1.20212	0.944853	16.2766	3.05349	0.24905	0.387075	94	NA	NA	NA	NA	NA
	yw_retina1_170621	96	6750	18612	7775	92.7058	125	18.4436	2	488.693	465.992	0.868167	0.362669	172.679	66.6311	60.6942	181.863	49.5349	0.7552	0.962191	18.4972	3.6714	0.259853	0.355174	96	34.5027	33.6463	5.94819	wild_type	secondary
	yw_retina1_170621	97	2111	2628	2230	51.8441	112	21.9185	3	203.456	195.57	0.946637	0.803272	73.1095	36.4813	17.1203	72.5088	37.6486	-0.0554279	0.854636	15.32	1.92593	0.511231	0.640852	97	14.3644	10.5226	4.42819	wild_type	bristle
	yw_retina1_170621	99	1596	2537	1738	45.0787	138	24.51	4	183.698	178.965	0.918297	0.629089	64.8845	32.7907	23.9818	60.4707	36.0662	-0.324056	0.802669	22.2599	1.67666	0.555716	0.594335	99	12.9695	7.95549	4.59821	wild_type	bristle
	yw_retina1_170621	100	3945	5916	4161	70.8726	123	24.5331	3	279.711	268.257	0.948089	0.666836	93.7763	33.2005	45.2507	81.8659	62.2427	-1.186	0.64957	19.3778	1.31527	0.749465	0.633634	100	19.7481	19.6644	4.45334	wild_type	bristle
	yw_retina1_170621	101	1236	2070	1360	39.6702	98	25.2265	4	164.491	159.774	0.908824	0.597101	51.6624	19.0388	25.8147	44.4569	39.4547	1.05194	0.460843	15.9207	1.12678	0.796253	0.57404	101	11.6134	6.16102	4.67879	wild_type	bristle
	yw_retina1_170621	102	8220	25536	13449	102.304	105	19.0522	3	587.173	566.256	0.611198	0.321898	170.658	95.9488	84.3996	143.604	105.95	1.48662	0.675026	16.4637	1.35539	0.507516	0.299606	102	41.4556	40.9738	6.47634	wild_type	tertiary
	yw_retina1_170621	103	6110	27966	13473	88.2014	106	20.9326	2	572.742	542.994	0.4535	0.21848	185.348	96.3736	82.8231	126.36	120.372	-0.461054	0.304182	14.9355	1.04974	0.48723	0.234063	103	40.4367	30.4562	7.32721	wild_type	tertiary
	yw_retina1_170621	104	6773	13125	8516	92.8636	139	15.9906	2	471.137	449.347	0.795326	0.516038	178.757	29.5176	75.5922	187.872	53.9846	-1.33956	0.957826	13.5798	3.48011	0.244324	0.383439	104	33.2632	33.761	5.72475	wild_type	secondary
	yw_retina1_170621	105	6309	16120	7154	89.6263	114	17.8802	1	454.966	434.409	0.881884	0.391377	160.431	64.812	60.4183	169.056	50.0554	0.754161	0.955161	13.3485	3.37738	0.281066	0.383013	105	32.1215	31.4481	5.72794	wild_type	secondary
	yw_retina1_170621	106	5925	13728	8015	86.8559	145	20.016	1	446.049	426.348	0.739239	0.4316	158.959	37.7347	67.9743	179.258	57.8196	-1.18555	0.946553	16.3557	3.1003	0.234769	0.374226	106	31.4919	29.534	5.7948	wild_type	secondary
	yw_retina1_170621	107	2200	3604	2362	52.9257	81	19.2064	3	219.841	211.103	0.931414	0.610433	70.8802	33.7018	31.1418	65.9739	46.0748	-0.467276	0.715728	12.8862	1.43189	0.643559	0.572027	107	15.5212	10.9662	4.68702	wild_type	bristle
	yw_retina1_170621	108	7877	24150	13234	100.146	87	14.4125	2	580.22	550.476	0.595209	0.32617	171.817	90.9881	72.6683	144.182	108.399	0.759154	0.659367	9.71201	1.3301	0.482444	0.294025	108	40.9647	39.264	6.53751	wild_type	tertiary
	yw_retina1_170621	109	4381	10744	6746	74.6864	83	16.2668	2	428.894	413.321	0.649422	0.407762	163.233	88.1239	42.0966	173.629	46.1346	-0.291364	0.964054	11.5912	3.76353	0.185029	0.299283	109	30.2808	21.8377	6.47983	wild_type	secondary
	yw_retina1_170621	110	2386	3672	2553	55.1176	153	24.0268	3	217.361	210.683	0.934587	0.649782	78	25.5633	33.9619	69.4606	44.5218	-1.09864	0.76757	19.5009	1.56015	0.629657	0.634622	110	15.3462	11.8934	4.44987	wild_type	bristle
	yw_retina1_170621	112	7108	11084	7836	95.1325	120	15.1494	2	434.439	414.948	0.907095	0.641285	168.077	82.2483	35.2282	168.807	54.7464	-0.20821	0.94595	12.0738	3.08344	0.317596	0.473261	112	30.6722	35.4308	5.15294	wild_type	secondary
	yw_retina1_170621	113	2253	4026	2492	53.5594	93	21.0732	3	231.805	225.717	0.904093	0.559613	82.807	26.1696	37.9525	69.6318	44.2479	0.835497	0.772137	15.1217	1.57367	0.591638	0.526896	113	16.3659	11.2304	4.88363	wild_type	bristle
	yw_retina1_170621	114	3223	6975	3878	64.0597	95	18.3528	3	300.953	288.003	0.831099	0.462079	95.5667	26.8815	44.8852	85.2633	54.818	-1.04626	0.765928	13.1754	1.55539	0.564477	0.447169	114	21.2479	16.0655	5.30114	wild_type	bristle
	yw_retina1_170621	116	3376	5394	3532	65.5626	91	19.8774	3	274.604	264.56	0.955832	0.625881	100.09	47.8178	29.5859	93.1699	46.6167	-0.464594	0.865828	12.6455	1.99864	0.495178	0.562598	116	19.3876	16.8282	4.72613	wild_type	bristle
	yw_retina1_170621	117	3508	6825	4325	66.8321	112	22.9592	3	311.811	298.69	0.811098	0.513993	99.4032	41.5342	46.5801	92.8058	54.469	-1.28772	0.809649	14.1324	1.70383	0.518584	0.453405	117	22.0145	17.4861	5.26456	wild_type	bristle
	yw_retina1_170621	118	6324	17400	7861	89.7328	150	15.268	1	459.291	441.191	0.804478	0.363448	170.66	63.6088	67.7745	177.118	52.3604	0.874843	0.955304	13.6093	3.38267	0.256672	0.376726	118	32.4269	31.5229	5.77554	wild_type	secondary
	yw_retina1_170621	119	3169	6642	3403	63.5208	74	18.9038	3	291.711	279.633	0.931237	0.477115	107.168	39.1906	40.3708	101.144	40.5816	0.76716	0.915979	12.4781	2.49236	0.394415	0.46798	119	20.5954	15.7963	5.18193	wild_type	bristle
	yw_retina1_170621	120	6157	13260	7986	88.54	126	14.6831	1	444.936	425.293	0.770974	0.464329	159.706	37.1117	67.9557	172.193	54.3011	-1.17722	0.948975	11.0628	3.17108	0.264392	0.390826	120	31.4134	30.6904	5.67039	wild_type	secondary
	yw_retina1_170621	121	1084	1647	1155	37.1509	69	15.8745	4	148.74	144.089	0.938528	0.658166	61.131	14.1485	29.3672	55.3012	25.533	-1.45824	0.887032	11.0005	2.16587	0.451305	0.61572	121	10.5013	5.40335	4.51766	wild_type	bristle
	yw_retina1_170621	123	5962	15694	7115	87.1267	109	16.4842	1	397.563	384.173	0.837948	0.37989	155.206	57.7076	68.603	151.7	52.2383	0.764949	0.938841	13.0874	2.904	0.32986	0.474011	123	28.0688	29.7184	5.14885	wild_type	secondary
	yw_retina1_170621	124	2646	4389	3138	58.043	99	23.0597	4	250.669	243.012	0.843212	0.602871	79.3095	29.1009	43.7683	76.0497	50.5532	-1.55901	0.747076	13.8562	1.50435	0.582512	0.529174	124	17.6977	13.1894	4.87311	wild_type	bristle
	yw_retina1_170621	125	1431	2100	1544	42.685	116	26.9581	4	183.698	176.839	0.926813	0.681429	72.2772	14.4619	32.4815	64.9346	28.6873	-1.36129	0.89712	18.975	2.26354	0.432113	0.532891	125	12.9695	7.13302	4.85608	wild_type	bristle
	yw_retina1_170621	126	3850	8052	5204	70.0141	102	19.2665	3	353.303	348.393	0.739816	0.478142	137.361	35.1309	67.4686	105.33	52.2153	1.19372	0.868477	14.4534	2.01723	0.441839	0.387594	126	24.9439	19.1909	5.69399	wild_type	bristle
	yw_retina1_170621	127	4714	8946	5326	77.4729	106	16.8394	2	373.516	360.23	0.885092	0.526939	148.661	69.2331	30.7683	147.689	41.6956	-0.291658	0.95932	12.3026	3.54208	0.27517	0.424602	127	26.371	23.4976	5.44019	wild_type	secondary
	yw_retina1_170621	128	5691	17250	6373	85.1235	102	17.6661	2	440.783	421.714	0.892986	0.329913	165.324	70.093	56.2525	172.163	44.1488	0.681515	0.966561	15.7842	3.89962	0.244465	0.368086	128	31.1201	28.3676	5.84293	wild_type	secondary
	yw_retina1_170621	129	1698	2655	1820	46.4969	88	21.7397	3	188.148	182.202	0.932967	0.639548	59.9083	25.2768	25.4311	54.1149	43.1213	0.29701	0.604181	13.6378	1.25495	0.738269	0.602764	129	13.2836	8.46392	4.56595	wild_type	bristle
	yw_retina1_170621	130	5034	8720	5558	80.0593	131	22.3256	2	348.089	333.835	0.905721	0.577294	116.108	41.4565	55.8619	105.399	63.6747	-1.19522	0.796887	15.7527	1.65528	0.576961	0.522085	130	24.5758	25.0927	4.90607	wild_type	bristle
	yw_retina1_170621	131	5734	9699	6769	85.4445	100	16.7867	3	426.018	410.235	0.847097	0.591195	159.615	25.624	67.6053	153.742	53.1571	-1.33965	0.938325	12.6461	2.89223	0.308874	0.397019	131	30.0777	28.5819	5.626	wild_type	secondary
	yw_retina1_170621	132	7300	21114	11391	96.4088	82	16.4756	1	502.789	479.748	0.640857	0.345742	159.765	75.766	76.4529	133.344	103.567	1.35832	0.629883	11.8486	1.28752	0.522737	0.362879	132	35.4979	36.3879	5.8847	wild_type	tertiary
	yw_retina1_170621	134	4484	10530	5329	75.5593	119	17.5156	3	404.836	386.49	0.841434	0.425831	172.525	68.8321	38.5479	162.205	39.3972	-0.264352	0.970055	15.538	4.11718	0.216993	0.34381	134	28.5822	22.3511	6.04569	wild_type	secondary
	yw_retina1_170621	135	2799	4275	3032	59.6976	118	24.4798	4	241.391	235.198	0.923153	0.654737	80.7775	26.4134	41.7038	67.8953	54.5934	-1.35242	0.594518	18.5294	1.24365	0.773095	0.60363	135	17.0427	13.952	4.56267	wild_type	bristle
	yw_retina1_170621	136	5086	9394	6261	80.4717	113	18.3993	2	404.51	388.862	0.81233	0.541409	154.635	25.3097	67.9396	159.049	47.8691	-1.3581	0.953634	13.6767	3.32259	0.255991	0.390597	136	28.5592	25.3519	5.67206	wild_type	secondary
	yw_retina1_170621	137	5680	13516	6424	85.0412	129	15.5065	2	396.427	378.715	0.884184	0.420243	143.892	56.5602	57.1687	144.028	53.1432	0.829696	0.929438	13.1641	2.71018	0.348631	0.454183	137	27.9886	28.3128	5.26005	wild_type	secondary
	yw_retina1_170621	140	2677	4420	2830	58.382	102	20.0796	3	243.77	236.078	0.945936	0.605656	81.4002	22.9428	37.3168	67.7613	56.3427	0.801911	0.555543	16.2222	1.20266	0.742326	0.566108	140	17.2106	13.3439	4.71146	wild_type	bristle
	yw_retina1_170621	141	5555	11232	6361	84.1002	143	14.8229	2	431.303	412.726	0.87329	0.494569	164.21	71.9881	37.9001	157.9	46.7294	-0.307973	0.955206	12.9383	3.37903	0.28368	0.375258	141	30.4508	27.6897	5.78682	wild_type	secondary
	yw_retina1_170621	142	3635	6042	4141	68.0311	116	20.4916	3	300.29	291.201	0.877807	0.601622	110.494	29.7794	53.8116	99.3899	49.3509	1.32035	0.868014	17.4497	2.01394	0.468522	0.506561	142	21.2011	18.1192	4.98069	wild_type	bristle
	yw_retina1_170621	144	1313	1998	1429	40.8872	53	18.3945	3	158.048	155.005	0.918824	0.657157	54.231	16.0853	29.1051	51.2662	33.4429	1.36408	0.757928	9.49669	1.53295	0.63608	0.660538	144	11.1585	6.54484	4.3617	wild_type	bristle
	yw_retina1_170621	145	1665	2700	1797	46.0428	92	19.8763	4	188.734	182.757	0.926544	0.616667	61.7171	21.7928	29.3928	54.4992	42.3127	0.784932	0.630252	13.2239	1.28801	0.713746	0.587386	145	13.325	8.29943	4.62533	wild_type	bristle
	yw_retina1_170621	146	3952	6270	4442	70.9355	116	19.563	3	288.261	278.848	0.889689	0.630303	95.4254	33.5962	43.9059	90.1422	58.7807	1.41037	0.758143	14.7284	1.53353	0.619257	0.597661	146	20.3518	19.6993	4.5854	wild_type	bristle
	yw_retina1_170621	147	6603	22040	11136	91.6908	135	14.7129	2	509.434	489.284	0.592942	0.299592	165.315	79.3146	81.5687	124.473	98.7674	-1.39462	0.608591	11.427	1.26026	0.542626	0.319725	147	35.967	32.9136	6.26927	wild_type	tertiary
	yw_retina1_170621	148	5921	14520	6942	86.8266	117	19.9205	2	387.446	370.003	0.852924	0.407782	156.349	67.3879	59.1204	158.456	50.7613	0.893247	0.947299	14.6841	3.12159	0.300252	0.495659	148	27.3544	29.5141	5.03516	wild_type	secondary
	yw_retina1_170621	149	5659	16625	7553	84.8838	120	14.0565	1	447.315	432.322	0.749239	0.340391	157.61	64.7295	55.3573	160.944	52.7317	0.617413	0.944803	11.1005	3.05214	0.278162	0.355405	149	31.5813	28.2081	5.94625	wild_type	secondary
	yw_retina1_170621	150	3717	5824	4155	68.7941	110	21.8214	3	282.918	274.73	0.894585	0.638221	94.3716	37.9193	31.9874	81.463	60.0541	-0.0984546	0.675681	15.1106	1.35649	0.713151	0.583555	150	19.9746	18.5279	4.64049	wild_type	bristle
	yw_retina1_170621	151	6275	12512	7282	89.3844	113	15.9455	2	456.823	437.511	0.861714	0.501519	187.11	29.6778	86.7398	192.975	43.9827	-1.32823	0.97368	12.4613	4.38752	0.214547	0.377857	151	32.2526	31.2786	5.76689	wild_type	secondary
	yw_retina1_170621	152	6158	12084	7441	88.5472	87	15.0669	2	410.137	397.272	0.827577	0.509599	160.016	29.3902	75.6517	155.485	56.4759	-1.27789	0.931702	11.6275	2.75312	0.324319	0.460036	152	28.9565	30.6954	5.22648	wild_type	secondary
	yw_retina1_170621	153	2861	4485	3069	60.3551	87	16.3212	3	240.468	230.66	0.932225	0.637904	72.4707	27.6305	37.0451	67.0858	58.8812	1.47616	0.47921	12.1697	1.13934	0.809408	0.621746	153	16.9775	14.2611	4.49571	wild_type	bristle
	yw_retina1_170621	154	5875	15811	8242	86.4886	120	14.9857	2	465.593	444.484	0.712812	0.371577	180.228	89.2009	59.6441	192.19	51.4713	-0.45813	0.963471	12.8194	3.73393	0.202514	0.340569	154	32.8718	29.2848	6.07439	wild_type	secondary
	yw_retina1_170621	155	5189	10624	6052	81.2825	126	20.0224	2	431.675	412.132	0.857403	0.488422	172.525	85.0728	34.0894	182.135	38.3951	-0.240105	0.977528	15.6217	4.7437	0.199163	0.349929	155	30.4771	25.8653	5.9926	wild_type	secondary
	yw_retina1_170621	156	7714	27221	14285	99.1048	108	16.3385	2	577.789	550.46	0.540007	0.283384	180.693	99.0027	88.6329	135.431	125.999	1.35017	0.366657	12.5804	1.07486	0.535494	0.29037	156	40.7931	38.4515	6.57854	wild_type	tertiary
	yw_retina1_170621	157	4830	8694	5998	78.4203	79	19.6807	3	374.433	361.492	0.805268	0.555556	139.043	29.9849	82.7766	129.07	51.5729	-1.36555	0.916701	11.9791	2.50267	0.369154	0.432922	157	26.4357	24.0758	5.38766	wild_type	bristle
	yw_retina1_170621	159	6472	11730	8065	90.7767	125	22.5456	2	434.434	414.55	0.80248	0.551748	173.566	27.434	75.5822	188.487	50.8757	-1.36475	0.962884	17.8217	3.70485	0.231946	0.430925	159	30.6719	32.2606	5.40013	wild_type	secondary
	yw_retina1_170621	160	2656	3792	2802	58.1526	121	26.1194	4	237.355	228.494	0.947894	0.700422	83.1685	22.4661	45.9292	74.1064	47.6513	-1.42346	0.765857	16.7041	1.55518	0.615781	0.592434	160	16.7578	13.2392	4.60559	wild_type	bristle
	yw_retina1_170621	161	2828	4402	3108	60.006	88	18.0502	3	246.184	239.545	0.90991	0.642435	75.4321	30.4158	32.4413	62.1184	60.8935	1.519	0.197611	12.2372	1.02012	0.933144	0.586368	161	17.3811	14.0966	4.62935	wild_type	bristle
	yw_retina1_170621	162	8755	23100	13177	105.58	124	20.544	2	518.759	494.496	0.664415	0.379004	161.524	86.1258	74.4473	141.641	120.357	1.4149	0.527214	16.4392	1.17684	0.555636	0.408822	162	36.6255	43.6405	5.54419	wild_type	tertiary
	yw_retina1_170621	163	5970	13800	8307	87.1851	195	21.0122	2	486.35	468.903	0.718671	0.432609	186.43	29.1603	82.499	185.483	54.5785	-1.29994	0.955728	20.4826	3.39846	0.220941	0.317165	163	34.3373	29.7583	6.29451	wild_type	secondary
	yw_retina1_170621	164	6244	16383	7280	89.1634	89	12.5963	3	420.641	405.3	0.857692	0.381127	162.607	58.7516	64.5285	157.129	54.1805	0.682413	0.938671	8.28076	2.9001	0.322003	0.443456	164	29.6981	31.1241	5.32329	wild_type	secondary
	yw_retina1_170621	165	6369	17653	7553	90.0514	75	15.2055	2	468.321	447.07	0.843241	0.360789	170.652	67.2215	69.138	173.419	51.1292	0.780181	0.95555	10.7689	3.39178	0.269642	0.364917	165	33.0644	31.7472	5.86824	wild_type	secondary
	yw_retina1_170621	166	4440	7650	5197	75.1877	75	17.0448	3	332.332	318.896	0.854339	0.580392	102.956	34.9833	47.3851	97.3795	64.1199	1.40216	0.752621	11.5581	1.51871	0.596153	0.505183	166	23.4633	22.1318	4.98747	wild_type	bristle
	yw_retina1_170621	167	1542	2244	1630	44.3095	73	18.797	3	185.355	178.409	0.946012	0.687166	70.2282	18.1556	33.225	62.9219	32.1093	-1.28385	0.859993	12.1299	1.95961	0.495897	0.564006	167	13.0865	7.68632	4.72023	wild_type	bristle
	yw_retina1_170621	169	6257	12720	7294	89.2561	131	18.1269	2	403.12	384.863	0.857828	0.491903	166.027	33.8988	70.2727	176.716	51.5511	-1.21986	0.956504	14.2026	3.42797	0.255109	0.483847	169	28.4611	31.1889	5.09625	wild_type	secondary
	yw_retina1_170621	170	8199	27390	14151	102.173	146	17.6814	2	560.801	534.354	0.579394	0.299343	173.658	95.7441	85.1917	140.137	123.271	1.14094	0.475629	15.0728	1.13682	0.531575	0.327607	170	39.5937	40.8691	6.19339	wild_type	tertiary
	yw_retina1_170621	171	2727	4030	2935	58.9247	78	18.9516	3	232.598	223.591	0.929131	0.676675	68.0074	27.0722	34.6069	65.234	56.4677	0.778468	0.500705	13.2691	1.15524	0.81592	0.633407	171	16.4219	13.5931	4.45413	wild_type	bristle
	yw_retina1_170621	172	3071	5214	3328	62.5309	109	18.2341	3	265.497	254.389	0.922776	0.588991	97.7446	39.9866	36.2553	92.1947	43.3778	-0.544169	0.882399	15.101	2.12539	0.460022	0.547481	172	18.7447	15.3078	4.79094	wild_type	bristle
	yw_retina1_170621	173	7157	169540	55605	95.4598	116	19.6915	2	450.789	454.908	0.128711	0.0422142	564.855	88.4667	51.3553	212.855	106.077	0.076811	0.866973	16.0666	2.0066	0.201129	0.442583	173	31.8266	35.6751	5.32853	wild_type	secondary
	yw_retina1_170621	174	1551	3024	1715	44.4387	79	20.5345	4	196.391	192.142	0.904373	0.512897	73.0616	30.9497	23.7872	68.4949	29.2794	0.557597	0.90403	11.8501	2.33935	0.420926	0.505335	174	13.8656	7.73118	4.98672	wild_type	bristle
	yw_retina1_170621	175	6426	13846	8162	90.4535	79	14.6377	1	441.421	422.516	0.787307	0.464105	166.979	85.3708	49.8845	166.033	54.7103	-0.362786	0.944151	10.8532	3.03477	0.296798	0.414423	175	31.1652	32.0313	5.50659	wild_type	secondary
	yw_retina1_170621	176	7355	26720	15334	96.7713	89	16.9766	2	624.517	594.761	0.479653	0.275262	181.571	93.431	83.0068	147.727	115.096	1.22897	0.626883	12.1672	1.28351	0.429113	0.236976	176	44.0921	36.662	7.28204	wild_type	tertiary
	yw_retina1_170621	177	7531	21025	8759	97.9222	134	21.4347	2	494.268	473.37	0.859801	0.358193	184.567	71.6301	69.5816	186.038	53.9429	0.722956	0.95704	20.0906	3.44879	0.277051	0.38738	177	34.8963	37.5393	5.69556	wild_type	secondary
	yw_retina1_170621	178	2540	3375	2654	56.8685	99	21.1024	3	220.941	212.54	0.957046	0.752593	78.7464	21.1138	38.5087	72.5103	45.8107	-1.3036	0.775147	16.0909	1.58283	0.615098	0.653869	178	15.5989	12.661	4.38389	wild_type	bristle
	yw_retina1_170621	179	2264	3363	2431	53.69	92	25.587	4	211.184	203.289	0.931304	0.673208	63.2851	27.3953	32.292	60.7789	49.004	-0.41301	0.591553	17.3107	1.24029	0.780334	0.637919	179	14.91	11.2852	4.43836	wild_type	bristle
	yw_retina1_170621	180	5737	12600	7579	85.4668	168	22.1316	2	470.474	451.204	0.75696	0.455317	178.466	29.1835	78.3999	174.29	49.8195	-1.26988	0.958276	21.2251	3.49842	0.240465	0.325704	180	33.2164	28.5969	6.21145	wild_type	secondary
	yw_retina1_170621	182	5019	11914	6004	79.9399	87	15.1056	2	421.108	402.309	0.835943	0.421269	169.815	74.955	44.3162	162.315	43.8384	-0.299458	0.962838	12.9381	3.70259	0.242554	0.355665	182	29.731	25.0179	5.94408	wild_type	secondary
	yw_retina1_170621	183	6597	15004	7241	91.6491	115	15.663	1	417.019	398.041	0.911062	0.439683	152.109	62.3787	57.3737	156.276	55.5461	0.769193	0.934701	12.2936	2.81345	0.343932	0.476699	183	29.4424	32.8837	5.13432	wild_type	secondary
	yw_retina1_170621	184	3712	6424	4005	68.7478	87	16.8545	2	282.16	273.064	0.926841	0.577833	89.4427	32.0663	44.7581	85.2824	57.082	1.00395	0.742966	11.773	1.49403	0.64983	0.585903	184	19.9211	18.503	4.63118	wild_type	bristle
	yw_retina1_170621	185	2781	4902	3333	59.5053	73	16.9011	3	266.776	258.871	0.834383	0.567319	86.093	32.0525	40.4293	74.5982	51.6818	1.25298	0.721128	11.119	1.44341	0.636288	0.491042	185	18.8349	13.8623	5.05878	wild_type	bristle
	yw_retina1_170621	186	6295	12600	7895	89.5268	88	14.0523	2	457.208	439.216	0.79734	0.499603	173.666	28.4586	66.8805	177.345	55.866	-1.26271	0.949087	10.8018	3.17447	0.254841	0.378423	186	32.2798	31.3783	5.76257	wild_type	secondary
	yw_retina1_170621	187	3163	5621	3411	63.4607	110	16.8426	2	271.497	262.759	0.927294	0.562711	92.0054	28.7101	42.0617	79.7871	55.1336	0.843603	0.722847	13.9002	1.44716	0.632621	0.539234	187	19.1683	15.7664	4.82743	wild_type	bristle
	yw_retina1_170621	188	7692	26796	13797	98.9634	120	17.1037	2	560.558	536.25	0.557513	0.287058	180.499	86.8056	87.5637	142.904	121.785	-1.33785	0.523197	14.9916	1.17342	0.479577	0.307615	188	39.5765	38.3419	6.39148	wild_type	tertiary
	yw_retina1_170621	190	4982	10230	5627	79.6447	97	14.6046	2	387.072	369.845	0.885374	0.486999	165.148	79.2304	39.2055	162.593	42.191	-0.283658	0.965746	10.8986	3.85373	0.239945	0.417859	190	27.3281	24.8335	5.48391	wild_type	secondary
	yw_retina1_170621	191	2754	4004	2927	59.2157	96	21.0142	3	235.74	227.518	0.940895	0.687812	79.6994	25.2259	40.6006	71.5321	49.4569	-1.34192	0.722478	12.8579	1.44635	0.685286	0.62274	191	16.6437	13.7277	4.49212	wild_type	bristle
	yw_retina1_170621	192	2933	7208	4569	61.1098	63	16.8387	3	338.368	328.837	0.641935	0.406909	107.056	33.5707	41.1367	93.2117	52.6635	1.48499	0.825099	10.6529	1.76995	0.429815	0.321917	192	23.8894	14.62	6.24788	wild_type	bristle
	yw_retina1_170621	194	2088	2860	2181	51.5609	59	18.398	3	199.941	192.238	0.957359	0.73007	60.0083	24.8597	30.1925	56.1774	50.1478	0.583517	0.450711	11.2275	1.12023	0.842399	0.656351	194	14.1162	10.4079	4.37559	wild_type	bristle
	yw_retina1_170621	195	3039	6006	3504	62.2043	73	17.2596	2	277.433	269.923	0.867295	0.505994	94.6414	49.9733	36.2438	79.3161	53.425	-0.595315	0.739123	12.3331	1.48462	0.615061	0.496165	195	19.5873	15.1483	5.0326	wild_type	bristle
	yw_retina1_170621	196	6330	11454	7374	89.7753	88	14.0648	2	421.587	402.96	0.858421	0.552645	171.747	29.1654	73.413	173.937	50.8563	-1.31012	0.956301	10.518	3.42017	0.266397	0.447548	196	29.7649	31.5528	5.29889	wild_type	secondary
	yw_retina1_170621	197	3815	7540	5119	69.6951	82	17.103	3	352.16	343.451	0.745263	0.505968	118.457	33.1887	55.6079	106.479	52.1339	-1.51614	0.871937	11.8924	2.04241	0.428428	0.386566	197	24.8632	19.0164	5.70155	wild_type	bristle
	yw_retina1_170621	198	5513	16120	6264	83.7817	89	12.0027	2	431.155	411.639	0.880109	0.341998	163.404	63.2935	62.9586	168.092	43.3543	0.766108	0.966166	7.49151	3.87717	0.24843	0.372675	198	30.4404	27.4803	5.80684	wild_type	secondary
	yw_retina1_170621	199	6631	12877	8216	91.885	95	16.38	2	443.794	427.84	0.807084	0.514949	163.689	32.2031	77.6966	169.129	57.91	-1.32696	0.939554	12.308	2.92055	0.295157	0.423084	199	31.3327	33.0532	5.44994	wild_type	secondary
	yw_retina1_170621	200	3222	5859	3590	64.0498	52	15.4708	3	281.089	270.708	0.897493	0.549923	94.541	30.4668	44.6688	83.0594	52.1486	1.27978	0.778337	9.34322	1.59275	0.594645	0.512444	200	19.8455	16.0605	4.95201	wild_type	bristle
	yw_retina1_170621	201	7848	24939	12760	99.9619	109	15.7325	2	543.931	518.36	0.615047	0.314688	168.077	88.899	67.4987	132.356	118.832	0.419841	0.440353	10.8274	1.1138	0.570404	0.333335	201	38.4026	39.1195	6.13994	wild_type	tertiary
	yw_retina1_170621	202	6988	24021	12934	94.326	124	17.5627	3	541.345	515.909	0.540281	0.290912	164.77	90.165	76.5545	135.658	118.639	1.00608	0.484939	12.6629	1.14345	0.483475	0.29965	202	38.2201	34.8327	6.47587	wild_type	tertiary
	yw_retina1_170621	204	2781	6314	3453	59.5053	68	12.6886	4	286.433	275.381	0.805387	0.44045	87.6641	28.3013	37.6081	77.2628	55.4216	-0.620795	0.696752	8.11479	1.39409	0.593158	0.425957	204	20.2227	13.8623	5.43153	wild_type	bristle
	yw_retina1_170621	205	1183	1888	1274	38.8103	76	16.4015	3	150.776	148.111	0.928571	0.626589	59.0339	28.344	15.388	52.0243	29.5284	0.139186	0.823312	10.0701	1.76184	0.556522	0.653931	205	10.6451	5.89683	4.38368	wild_type	bristle
	yw_retina1_170621	206	5749	10500	6387	85.5561	71	12.5159	2	393.758	376.97	0.90011	0.547524	159.088	74.4773	39.4182	155.5	49.831	-0.30102	0.947263	8.99575	3.12055	0.302721	0.465953	206	27.8001	28.6567	5.19318	wild_type	secondary
	yw_retina1_170621	207	2133	3186	2258	52.1135	80	14.7984	4	200.912	193.158	0.944641	0.669492	61.4003	24.5223	32.5729	57.0892	50.0197	-1.39026	0.482007	10.3021	1.14133	0.833285	0.664034	207	14.1848	10.6322	4.35021	wild_type	bristle
	yw_retina1_170621	209	2664	3698	2866	58.2401	87	21.3949	3	239.355	233.857	0.929518	0.720389	90.4434	21.7575	45.6614	81.4118	42.2138	-1.46135	0.855065	13.7579	1.92856	0.511764	0.58433	209	16.899	13.2791	4.63742	wild_type	bristle
	yw_retina1_170621	210	5977	12775	8080	87.2362	97	15.2172	1	465.173	443.889	0.739728	0.467867	177.387	27.8486	80.4675	189.665	52.7124	-1.30766	0.960603	12.5249	3.59811	0.211552	0.347108	210	32.8421	29.7932	6.0169	wild_type	bristle
	yw_retina1_170621	211	5147	11454	6995	80.9529	110	15.8213	2	427.919	408.767	0.735811	0.449363	169.65	89.4923	38.7476	184.349	46.9559	-0.294561	0.967017	13.4499	3.926	0.192834	0.353217	211	30.2119	25.656	5.96464	wild_type	secondary
	yw_retina1_170621	212	6717	17272	8388	92.4789	107	12.3021	2	446.019	425.927	0.800787	0.388895	165.895	65.862	63.0488	179.819	54.6541	0.790326	0.952691	10.214	3.29012	0.264494	0.424305	212	31.4899	33.4818	5.44209	wild_type	secondary
	yw_retina1_170621	213	3073	5913	3292	62.5513	96	15.9066	2	278.811	267.011	0.933475	0.519702	105.418	38.8962	34.2411	98.6743	40.1767	0.691282	0.913355	11.4686	2.45601	0.401851	0.496766	213	19.6846	15.3178	5.02955	wild_type	bristle
	yw_retina1_170621	214	5109	12640	6608	80.6535	103	14.5093	2	420.392	401.238	0.773154	0.404193	167.693	75.1654	47.3509	170.019	45.8333	-0.343822	0.962979	12.457	3.70951	0.225035	0.363276	214	29.6805	25.4665	5.88148	wild_type	secondary
	yw_retina1_170621	215	6663	20880	11062	92.1064	64	17.2759	2	489.002	466.285	0.602332	0.319109	153.056	80.3081	77.2994	121.453	111.548	1.07435	0.395557	11.8285	1.0888	0.575125	0.350153	215	34.5245	33.2127	5.99068	wild_type	tertiary
	yw_retina1_170621	216	5843	11247	7739	86.2528	99	13.6141	1	450.723	432.512	0.755007	0.519516	163.487	28.9779	72.6209	176.007	52.832	-1.32742	0.953886	11.1504	3.33145	0.240151	0.361432	216	31.8219	29.1253	5.89646	wild_type	secondary
	yw_retina1_170621	217	7766	17760	8776	99.4383	96	13.7534	2	469.043	449.847	0.884913	0.437275	163.719	71.6951	56.4018	167.597	61.2909	0.673214	0.930731	10.1379	2.73445	0.352028	0.443591	217	33.1154	38.7107	5.32248	wild_type	secondary
	yw_retina1_170621	218	1293	2322	1420	40.5746	68	19.0348	3	174.734	169.484	0.910563	0.556848	66.0303	20.7386	23.6651	58.3655	29.1482	-0.835772	0.866367	11.5549	2.00237	0.483278	0.532174	218	12.3366	6.44514	4.85935	wild_type	bristle
	yw_retina1_170621	219	2708	3913	3329	58.7191	98	19.6965	3	266.77	255.595	0.813457	0.692052	92.0706	22.3482	45.7563	96.9833	40.7831	1.49871	0.907285	12.9198	2.37802	0.366577	0.478174	219	18.8345	13.4984	5.12639	wild_type	bristle
	yw_retina1_170621	220	2420	3850	2719	55.5089	83	18.6818	4	228.391	222.48	0.890033	0.628571	79.177	27.4525	35.2798	66.2147	48.0426	-0.979476	0.68816	13.0212	1.37825	0.702776	0.582999	220	16.1249	12.0628	4.6427	wild_type	bristle
	yw_retina1_170621	221	5391	9164	6087	82.8495	142	23.8789	2	384.836	367.529	0.885658	0.58828	160.823	24.6144	76.135	173.096	42.7601	-1.4049	0.969007	19.4183	4.04806	0.22909	0.457434	221	27.1702	26.8722	5.24132	wild_type	secondary
	yw_retina1_170621	222	7136	26600	13452	95.3197	110	15.9972	2	567.144	540.368	0.530479	0.268271	179.293	93.9144	82.0706	139.264	110.781	1.4464	0.605986	12.4059	1.25711	0.468477	0.27879	222	40.0415	35.5704	6.71376	wild_type	tertiary
	yw_retina1_170621	224	5261	13038	5955	81.8444	85	15.233	2	442.853	422.532	0.883459	0.403513	174.049	80.4117	43.7884	176.319	40.2228	-0.431846	0.973632	10.674	4.38357	0.215466	0.3371	224	31.2663	26.2242	6.10556	wild_type	secondary
	yw_retina1_170621	225	7382	16254	8009	96.9487	144	17.0347	2	454.693	434.543	0.921713	0.454165	163.835	62.2659	61.2969	163.631	58.4419	0.751668	0.934044	15.2115	2.79989	0.351037	0.44869	225	32.1023	36.7966	5.29214	wild_type	secondary
	yw_retina1_170621	226	2511	3900	2714	56.5429	108	20.2537	3	230.012	223.036	0.925203	0.643846	76.4853	25.0008	41.6416	66.564	50.3799	-1.32868	0.653573	13.6363	1.32124	0.721569	0.596424	226	16.2393	12.5164	4.59016	wild_type	bristle
	yw_retina1_170621	227	6700	20300	10024	92.3618	57	12.4739	1	521.823	499.297	0.668396	0.330049	150.053	83.5497	71.9872	117.57	109.275	1.32142	0.368942	7.8022	1.0759	0.617155	0.309199	227	36.8418	33.3971	6.37509	wild_type	tertiary
	yw_retina1_170621	228	8478	28390	14575	103.897	99	18.67	2	570.701	543.74	0.581681	0.298626	178.488	96.8619	84.8681	143.568	125.951	-1.45716	0.479949	15.9589	1.13987	0.523709	0.327105	228	40.2926	42.2598	6.19814	wild_type	tertiary
	yw_retina1_170621	229	3172	6237	4434	63.5509	72	15.877	2	313.468	303.497	0.715381	0.508578	100.285	33.4124	46.4057	97.338	51.0533	1.47843	0.851413	11.5387	1.9066	0.426264	0.405655	229	22.1315	15.8113	5.56579	wild_type	bristle
	yw_retina1_170621	230	1721	2891	1955	46.8107	74	17.3068	4	200.941	195.705	0.880307	0.595296	65.1153	20.1273	31.9843	57.6819	42.4164	1.09935	0.677687	10.4902	1.3599	0.658585	0.535615	230	14.1868	8.57857	4.84371	wild_type	bristle
	yw_retina1_170621	231	1520	2478	1653	43.9923	68	17.4382	4	174.74	168.738	0.91954	0.613398	59.4138	26.2	24.6737	56.1823	37.0173	0.231172	0.75225	10.4134	1.51773	0.613133	0.625559	231	12.337	7.57666	4.48199	wild_type	bristle
	yw_retina1_170621	232	5441	11858	6878	83.2328	95	14.3858	2	421.652	402.825	0.791073	0.458846	160.649	31.2172	63.9221	171.411	49.4634	-1.21976	0.95746	11.0925	3.46541	0.235783	0.384575	232	29.7695	27.1214	5.71629	wild_type	secondary
	yw_retina1_170621	233	3511	5795	4062	66.8606	92	17.3204	2	286.326	274.135	0.864353	0.605867	97.9847	33.1549	42.468	92.9213	52.0717	1.14222	0.828232	11.1804	1.78449	0.517739	0.53817	233	20.2152	17.5011	4.8322	wild_type	bristle
	yw_retina1_170621	235	5624	11850	6773	84.6209	89	15.8204	2	414.901	397.176	0.830356	0.474599	167.72	79.2009	43.9774	173.004	45.2656	-0.3104	0.965164	11.4411	3.82198	0.239244	0.410551	235	29.2928	28.0336	5.5325	wild_type	secondary
	yw_retina1_170621	236	3043	4914	3286	62.2452	57	14.4568	3	245.817	235.927	0.92605	0.619251	78.0577	35.3237	37.2133	67.7664	59.9953	1.28678	0.464974	9.62544	1.12953	0.84369	0.63283	236	17.3552	15.1683	4.45617	wild_type	bristle
	yw_retina1_170621	237	6128	14125	6562	88.3313	75	13.1007	1	408.007	394.074	0.933862	0.433841	154.935	58.4804	57.7841	156.455	51.7366	0.673038	0.943743	8.56153	3.02407	0.318749	0.462587	237	28.8061	30.5459	5.21205	wild_type	secondary
	yw_retina1_170621	238	1882	3696	2225	48.9514	84	19.0154	3	222.841	219.148	0.845843	0.509199	80.0812	21.7545	36.4894	64.9372	40.9871	-1.54801	0.775635	15.4053	1.58433	0.568255	0.476256	238	15.733	9.3811	5.1367	wild_type	bristle
	yw_retina1_170621	239	5325	13430	6091	82.3408	102	14.053	1	428.593	409.013	0.874241	0.3965	172.662	80.1268	49.3825	173.094	42.0966	-0.367923	0.969976	12.8317	4.11182	0.226291	0.364283	239	30.2595	26.5432	5.87334	wild_type	secondary
	yw_retina1_170621	240	6435	11771	7706	90.5168	86	15.0538	2	410.995	392.329	0.835064	0.546683	155.271	32.03	62.8581	154.772	57.9015	-1.21693	0.927385	11.6697	2.67302	0.342039	0.478724	240	29.0171	32.0762	5.12345	wild_type	secondary
	yw_retina1_170621	242	1891	3612	2191	49.0683	80	19.1988	4	225.083	221.274	0.863076	0.523533	84.0238	23.6452	43.1338	70.1509	36.0182	1.35792	0.858126	11.0108	1.94765	0.489255	0.469046	242	15.8913	9.42596	5.17604	wild_type	bristle
	yw_retina1_170621	243	8097	27507	14158	101.535	120	14.4424	2	572.487	545.826	0.571903	0.294361	179.536	92.9705	95.548	133.08	119.454	1.34335	0.440781	12.6382	1.11406	0.582117	0.310458	243	40.4188	40.3606	6.36215	wild_type	tertiary
	yw_retina1_170621	244	4118	7980	4712	72.4099	85	16.7176	3	322.953	308.86	0.873939	0.51604	115	42.016	46.0109	113.416	49.8398	-0.582003	0.898271	11.4603	2.27562	0.407611	0.496154	244	22.8012	20.5268	5.03265	wild_type	bristle
	yw_retina1_170621	245	1682	3363	1896	46.2773	67	19.4828	4	210.355	204.4	0.887131	0.500149	63.6946	21.0523	29.9138	51.4109	50.0423	-0.313355	0.229204	10.1794	1.02735	0.810261	0.477671	245	14.8515	8.38417	5.12909	wild_type	bristle
	yw_retina1_170621	246	3280	6608	4752	64.6237	99	15.3814	3	351.468	340.309	0.690236	0.496368	119.854	34.1259	54.1668	114.065	46.7993	1.55525	0.911956	11.5437	2.43732	0.320983	0.333666	246	24.8143	16.3496	6.1369	wild_type	bristle
	yw_retina1_170621	247	5887	13104	7873	86.5769	69	14.1919	2	446.137	421.461	0.747745	0.449252	152.315	85.139	51.4095	155.46	58.4582	-0.497883	0.926606	10.2317	2.65934	0.310145	0.371678	247	31.4982	29.3446	5.81462	wild_type	secondary
	yw_retina1_170621	248	5917	13246	8471	86.7972	105	17.81	3	482.12	460.152	0.698501	0.446701	184.054	29.4783	79.4097	212.774	51.9776	-1.3556	0.969703	13.875	4.09357	0.166408	0.319891	248	34.0386	29.4941	6.26764	wild_type	secondary
	yw_retina1_170621	249	2146	3705	2319	52.2721	66	21.6743	4	215.669	209.667	0.925399	0.579217	72.0139	31.1757	29.7619	63.9159	44.4979	-0.575264	0.717853	11.4264	1.43638	0.668839	0.579781	249	15.2267	10.697	4.65557	wild_type	bristle
	yw_retina1_170621	250	6821	11011	7321	93.1921	153	17.659	2	403.368	385.491	0.931703	0.619471	151.489	72.4372	40.4134	139.357	63.3609	-0.356636	0.890662	12.7779	2.19942	0.447197	0.526812	250	28.4786	34.0002	4.88401	wild_type	secondary
	yw_retina1_170621	251	5922	12915	6553	86.8339	123	14.7092	2	411.581	392.885	0.903708	0.458537	145.691	61.6569	46.7063	150.552	51.8805	0.637355	0.938749	11.8901	2.9019	0.332663	0.439307	251	29.0584	29.5191	5.34836	wild_type	secondary
	yw_retina1_170621	252	2756	4752	3107	59.2372	81	14.9739	3	242.569	236.118	0.887029	0.579966	82.201	31.2199	36.5893	70.6345	54.8182	1.08524	0.630632	10.8882	1.28852	0.703323	0.5886	252	17.1258	13.7377	4.62056	wild_type	bristle
	yw_retina1_170621	253	1647	2964	1871	45.7933	90	19.4026	3	199.361	197.41	0.880278	0.555668	78.0577	19.0152	36.3443	65.5855	33.4093	1.39001	0.860529	15.5474	1.96309	0.487515	0.52074	253	14.0753	8.20971	4.91241	wild_type	bristle
	yw_retina1_170621	254	6780	14097	7402	92.9116	74	14.7699	2	396.427	385.188	0.915969	0.480953	143.126	48.74	68.7024	143.087	62.4662	0.93534	0.899675	10.9002	2.29064	0.421637	0.542141	254	27.9886	33.7959	4.81447	wild_type	secondary
	yw_retina1_170621	255	6440	11799	7426	90.552	100	14.7321	1	444.267	423.873	0.867223	0.545809	173.277	28.9666	78.3525	180.728	48.4387	-1.3253	0.963413	11.5842	3.73106	0.251042	0.410022	255	31.3661	32.1011	5.53606	wild_type	secondary
	yw_retina1_170621	256	2203	3813	2872	52.9617	86	21.34	5	263.912	254.619	0.767061	0.57776	94.2019	21.5897	43.8715	90.7393	34.6933	1.49182	0.924022	11.392	2.61547	0.34067	0.397473	256	18.6327	10.9812	5.62278	wild_type	bristle
	yw_retina1_170621	257	2584	4026	2784	57.359	86	16.4102	2	232.012	223.036	0.928161	0.641828	69.8928	24.7724	35.1002	65.1035	54.9953	1.26672	0.535183	12.0083	1.1838	0.776235	0.603227	257	16.3805	12.8803	4.5642	wild_type	bristle
	yw_retina1_170621	259	3731	7276	4909	68.9236	88	16.383	3	341.296	329.162	0.760033	0.512782	107.168	34.2616	50.2225	103.415	54.4624	1.4	0.850088	11.1639	1.89883	0.444191	0.402505	259	24.0962	18.5977	5.58752	wild_type	bristle
	yw_retina1_170621	261	1423	2365	1594	42.5655	59	15.9473	4	179.113	172.491	0.892723	0.601691	57.1402	17.045	31.9529	54.7467	36.267	1.15163	0.749106	8.99383	1.50955	0.604503	0.557394	261	12.6457	7.09315	4.74814	wild_type	bristle
	yw_retina1_170621	262	6441	12702	7310	90.559	78	18.5127	3	453.995	433.488	0.881122	0.507085	182.187	34.8123	83.5581	190.963	44.9606	-1.30032	0.971889	12.4026	4.24734	0.224887	0.3927	262	32.053	32.1061	5.65685	wild_type	secondary
	yw_retina1_170621	263	2807	4896	3364	59.7828	71	14.8507	2	255.539	247.629	0.834423	0.573325	79.925	34.984	35.9918	70.9289	57.2596	0.37215	0.590167	9.15657	1.23873	0.710405	0.540179	263	18.0416	13.9919	4.82321	wild_type	bristle
	yw_retina1_170621	264	2409	3740	2577	55.3826	68	18.5293	2	221.426	214.896	0.934808	0.644118	72.8011	36.3989	23.0594	63.7551	49.8158	0.410584	0.624078	11.7813	1.27982	0.7546	0.61743	264	15.6331	12.008	4.5114	wild_type	bristle
	yw_retina1_170621	265	5478	12284	6642	83.5153	152	19.2585	2	407.262	388.79	0.824752	0.445946	174.568	88.5539	41.0743	177.988	42.7598	-0.337747	0.970713	18.2354	4.1625	0.220167	0.415034	265	28.7535	27.3059	5.50254	wild_type	secondary
	yw_retina1_170621	266	1446	2516	1707	42.9081	63	15.9115	3	198.113	194.919	0.8471	0.574722	75.505	31.5539	15.4654	65.7549	30.1377	0.0529913	0.88878	9.5813	2.18182	0.425816	0.462971	266	13.9872	7.20779	5.20989	wild_type	bristle
	yw_retina1_170621	267	6572	13783	8816	91.4753	79	13.767	1	470.492	456.781	0.745463	0.476819	179.07	29.7681	78.3608	175.877	57.4104	-1.33567	0.945223	9.65783	3.0635	0.270515	0.37308	267	33.2177	32.7591	5.80369	wild_type	secondary
	yw_retina1_170621	268	3314	4774	3503	64.9578	70	15.1687	2	256.391	246.9	0.946046	0.694177	87.4185	32.4979	32.7502	79.9332	54.9873	0.530746	0.72579	10.1578	1.45367	0.660402	0.633516	268	18.1017	16.5191	4.45375	wild_type	bristle
	yw_retina1_170621	269	10223	27348	15144	114.089	145	18.7693	2	580.742	553.26	0.675053	0.373812	186.172	99.0818	76.6436	153.62	122.785	1.36676	0.600965	17.0003	1.25113	0.551558	0.380909	269	41.0016	50.958	5.74373	wild_type	tertiary
	yw_retina1_170621	270	9155	30481	15545	107.965	145	21.4203	2	594.215	566.033	0.588935	0.300351	194.641	96.2577	88.5363	158.316	123.698	-1.54203	0.624113	16.7986	1.27986	0.465072	0.325822	270	41.9528	45.6344	6.21033	wild_type	tertiary
	yw_retina1_170621	271	2555	3965	2704	57.0362	67	14.5159	3	225.705	217.807	0.944896	0.644388	66.4906	30.5131	33.602	58.9287	57.2112	-1.36069	0.239669	9.05435	1.03002	0.936801	0.63026	271	15.9352	12.7358	4.46524	wild_type	bristle
	yw_retina1_170621	272	2873	5688	3544	60.4815	62	14.8723	2	274.912	264.1	0.810666	0.505098	89.4707	38.9805	33.7257	85.0991	47.3398	0.660248	0.830988	9.62199	1.79762	0.505122	0.477704	272	19.4093	14.3209	5.12891	wild_type	bristle
	yw_retina1_170621	274	2446	3834	2574	55.8063	86	21.9411	3	214.539	206.47	0.950272	0.637976	72.7805	24.7461	39.8933	65.6776	49.7073	1.46376	0.653603	14.6713	1.32129	0.721991	0.667811	274	15.1469	12.1924	4.33789	wild_type	bristle
	yw_retina1_170621	276	7731	24168	12387	99.214	140	17.1248	1	524.174	499.629	0.624122	0.319886	167.92	96.9984	75.6685	127.5	111.864	-1.45935	0.479828	15.53	1.13978	0.605518	0.353586	276	37.0077	38.5363	5.96152	wild_type	tertiary
	yw_retina2_170621	1	5911	9380	6070	86.7532	80	19.2274	7	350.25	334.739	0.973806	0.630171	147.472	72.4867	31.9804	145.913	52.1913	0.324912	0.933841	10.9375	2.79573	0.353494	0.605501	1	24.7283	29.4642	4.55562	wild_type	secondary
	yw_retina2_170621	2	5185	8008	6489	81.2511	74	15.6532	6	385.179	367.854	0.799045	0.647478	154.729	29.291	69.7045	168.844	44.9323	1.47517	0.963941	8.53431	3.75775	0.231572	0.439171	2	27.1944	25.8454	5.34919	wild_type	secondary
	yw_retina2_170621	3	4642	11470	5420	76.879	54	17.7068	5	381.605	364.466	0.856458	0.404708	166.94	81.718	41.4112	166.157	38.598	0.378203	0.972644	10.2242	4.3048	0.214082	0.400578	3	26.9421	23.1387	5.60095	wild_type	secondary
	yw_retina2_170621	4	5211	9028	6934	81.4546	65	13.2773	5	386.735	369.329	0.751514	0.577204	151.529	31.9724	68.659	175.531	45.8317	1.43082	0.965311	6.44779	3.8299	0.21534	0.437828	4	27.3043	25.975	5.35739	wild_type	secondary
	yw_retina2_170621	5	3941	10944	5752	70.8367	59	15.2644	6	390.777	373.161	0.685153	0.360106	160.73	71.6196	39.3563	184.583	39.6002	0.372517	0.976716	7.4877	4.66117	0.147276	0.324309	5	27.5896	19.6445	6.2248	wild_type	secondary
	yw_retina2_170621	6	4787	8845	6327	78.0705	75	17.0779	6	367.362	350.963	0.756599	0.54121	146.813	35.7886	65.0645	154.866	50.0293	1.46556	0.946382	9.61552	3.09551	0.254133	0.445742	6	25.9365	23.8615	5.30962	wild_type	secondary
	yw_retina2_170621	9	4467	11745	5256	75.4159	63	14.8782	7	369.12	352.629	0.849886	0.380332	154.052	62.7112	37.3022	155.202	39.7156	-0.568897	0.966704	7.89788	3.90784	0.236119	0.411994	9	26.0606	22.2664	5.5228	wild_type	secondary
	yw_retina2_170621	10	6602	20250	10188	91.6838	51	15.952	6	509.084	486.468	0.648017	0.326025	151.076	49.6715	71.704	126.8	99.4325	0.907886	0.620548	7.91369	1.27524	0.522815	0.320115	10	35.9424	32.9086	6.26545	wild_type	tertiary
	yw_retina2_170621	12	4265	8540	6841	73.691	73	13.9894	5	398.948	381.301	0.623447	0.499415	142.215	36.2117	65.1646	163.26	51.7306	1.43982	0.948472	7.31253	3.15596	0.203737	0.336741	12	28.1665	21.2595	6.10882	wild_type	secondary
	yw_retina2_170621	13	5545	16092	6222	84.0245	78	16.2866	5	430.919	412.559	0.891193	0.344581	172.699	73.8599	50.7217	183.509	40.2539	-0.602837	0.975645	11.6428	4.5588	0.209651	0.37525	13	30.4237	27.6398	5.78688	wild_type	secondary
	yw_retina2_170621	14	2476	4028	2586	56.1475	70	17.9806	7	214.167	205.724	0.957463	0.614697	80.3243	35.4576	28.6272	72.5525	45.0398	0.463461	0.783978	10.0956	1.61085	0.598902	0.678355	14	15.1206	12.342	4.30404	wild_type	bristle
	yw_retina2_170621	16	7226	12008	7875	95.9189	78	17.0648	7	405.114	388.846	0.917587	0.601765	154.208	43.9716	71.8068	157.978	59.4162	1.32927	0.926577	10.5717	2.65884	0.368651	0.553291	16	28.6018	36.019	4.76571	wild_type	secondary
	yw_retina2_170621	17	7655	24255	12937	98.7251	75	17.748	5	569.185	543.447	0.591714	0.315605	167.887	47.403	77.9689	149.119	101.93	-1.4777	0.729907	10.7863	1.46296	0.43832	0.296926	17	40.1856	38.1574	6.5055	wild_type	tertiary
	yw_retina2_170621	18	4665	12792	6114	77.0692	85	18.0645	6	405.706	387.315	0.763003	0.364681	170.836	86.937	50.0804	170.729	42.7436	0.334798	0.968153	12.1237	3.99427	0.203772	0.356155	18	28.6436	23.2534	5.93998	wild_type	secondary
	yw_retina2_170621	19	2222	4662	2519	53.1896	52	20.0657	12	219.622	210.897	0.882096	0.476619	85.5862	31.9194	33.1305	78.62	40.787	0.706691	0.854904	6.26286	1.92758	0.457707	0.578896	19	15.5058	11.0759	4.65913	wild_type	bristle
	yw_retina2_170621	20	6295	15678	6676	89.5268	75	18.0626	6	436.563	417.518	0.94293	0.401518	163.11	66.9484	52.4701	160.201	51.4241	-0.723528	0.94708	11.6725	3.11529	0.312304	0.41506	20	30.8223	31.3783	5.50237	wild_type	secondary
	yw_retina2_170621	21	5295	13095	6984	82.1085	70	16.6948	7	391.061	373.431	0.758162	0.404353	137.295	45.3787	68.2542	114.474	79.7181	1.55222	0.717667	8.53055	1.43598	0.514473	0.435098	21	27.6097	26.3937	5.37417	wild_type	tertiary
	yw_retina2_170621	22	6550	9520	6837	91.3221	68	22.4551	8	356.25	340.427	0.958023	0.688025	140.218	36.8661	64.5463	135.968	62.2142	1.33394	0.889177	9.03512	2.18549	0.451102	0.648548	22	25.1519	32.6494	4.40184	wild_type	secondary
	yw_retina2_170621	23	2880	5828	3574	60.5552	63	18.0462	7	285.16	277.642	0.80582	0.494166	95.1893	32.0517	37.1483	85.9547	50.8737	-1.31094	0.806036	9.36759	1.68957	0.496322	0.445065	23	20.1329	14.3558	5.31365	wild_type	bristle
	yw_retina2_170621	24	5580	16899	8563	84.2892	82	15.2231	7	456.528	442.627	0.651641	0.330197	154.201	84.1953	71.2991	119.615	88.7418	-0.563403	0.670517	7.59894	1.3479	0.496561	0.336441	24	32.2318	27.8143	6.11153	wild_type	tertiary
	yw_retina2_170621	25	2499	4160	2708	56.4077	68	19.1637	7	221.746	214.055	0.922821	0.600721	73.3553	29.0432	38.0468	70.9782	46.834	0.682405	0.751409	10.9788	1.51553	0.631577	0.638651	25	15.6557	12.4566	4.43581	wild_type	bristle
	yw_retina2_170621	26	5392	13100	6202	82.8572	100	15.8743	6	398.635	378.715	0.869397	0.411603	153.942	68.1552	43.2643	149.8	48.9758	-0.606965	0.945045	9.41559	3.05866	0.30594	0.426393	26	28.1444	26.8772	5.42875	wild_type	secondary
	yw_retina2_170621	27	9147	23409	12801	107.918	55	14.8144	5	541.546	516.1	0.714554	0.390747	169.65	62.2293	58.5437	136.373	120.237	-0.333004	0.471847	6.46264	1.1342	0.626232	0.391938	27	38.2342	45.5945	5.66234	wild_type	tertiary
	yw_retina2_170621	28	2452	3520	2627	55.8747	48	15.9478	7	213.912	205.875	0.933384	0.696591	69.857	34.9523	26.958	61.3694	55.0635	0.291944	0.441529	7.36159	1.11452	0.828948	0.673382	28	15.1026	12.2223	4.31991	wild_type	bristle
	yw_retina2_170621	29	1706	3120	1809	46.6063	63	19.1805	7	196.19	189.826	0.943062	0.546795	72.45	24.9326	29.5317	66.0267	34.0922	0.963931	0.856384	9.86879	1.93671	0.498253	0.556975	29	13.8514	8.5038	4.74993	wild_type	bristle
	yw_retina2_170621	30	6088	14896	6728	88.0425	47	17.2966	5	403.99	385.688	0.904875	0.4087	161.208	66.9069	48.8988	165.744	49.066	-0.623421	0.955177	7.81435	3.37798	0.282168	0.468752	30	28.5225	30.3465	5.17766	wild_type	secondary
	yw_retina2_170621	31	2096	3009	2196	51.6596	60	19.5267	7	195.397	187.929	0.954463	0.696577	62.2415	21.876	29.5167	55.7501	49.4207	1.37919	0.462789	10.9632	1.12807	0.858638	0.689867	31	13.7954	10.4478	4.26798	wild_type	bristle
	yw_retina2_170621	33	2500	3710	2622	56.419	47	19.514	8	211.746	204.574	0.953471	0.673854	73.3757	34.4068	28.6064	65.1268	51.0706	0.480796	0.620544	9.03966	1.27523	0.750464	0.700678	33	14.9497	12.4616	4.23492	wild_type	bristle
	yw_retina2_170621	34	1128	2142	1238	37.8974	65	16.6268	6	155.983	153.244	0.911147	0.526611	58.6686	20.8191	26.5709	50.9645	30.1854	0.790232	0.80573	8.60191	1.68838	0.552948	0.582594	34	11.0127	5.62268	4.64432	wild_type	bristle
	yw_retina2_170621	35	4457	10530	5385	75.3315	54	14.4837	6	394.978	377.144	0.827669	0.423267	169.248	87.1254	39.0628	162.52	38.9258	0.254172	0.970893	7.19595	4.17512	0.214852	0.359011	35	27.8862	22.2166	5.91631	wild_type	secondary
	yw_retina2_170621	36	7261	22518	11841	96.1509	73	17.4902	5	537.647	512.403	0.613208	0.322453	169.541	64.3724	73.2618	134.961	107.764	-0.252231	0.602018	9.87257	1.25238	0.507564	0.315655	36	37.9589	36.1935	6.30956	wild_type	tertiary
	yw_retina2_170621	37	1971	2500	2029	50.0955	58	19.8366	10	169.64	163.51	0.971414	0.7884	56.4358	25.6083	22.9072	51.8039	49.1861	-1.26223	0.31387	8.0322	1.05322	0.935128	0.86068	37	11.9769	9.82473	3.82106	wild_type	bristle
	yw_retina2_170621	39	7234	14190	7878	95.9719	81	19.7116	5	438.871	422.976	0.918253	0.509796	178.037	82.7986	38.1421	173.534	54.6288	0.398262	0.949157	12.4052	3.1766	0.305858	0.47197	39	30.9852	36.0589	5.15998	wild_type	secondary
	yw_retina2_170621	40	6160	13596	7485	88.5616	71	16.4558	6	432.616	413.972	0.822979	0.453074	156.461	77.8924	56.5836	127.292	77.175	-0.571904	0.795249	8.63581	1.64939	0.484048	0.413604	40	30.5436	30.7054	5.51204	wild_type	tertiary
	yw_retina2_170621	41	3152	6468	4164	63.3502	53	17.3969	8	297.746	289.574	0.756964	0.487322	101.533	24.5964	54.9359	98.6912	47.4751	1.23399	0.876694	7.8066	2.0788	0.41204	0.44679	41	21.0215	15.7116	5.30338	wild_type	bristle
	yw_retina2_170621	42	7599	15707	7963	98.3633	87	18.8706	5	401.688	386.188	0.954289	0.483797	171.058	65.1558	55.9355	166.314	59.4413	-0.608586	0.93395	13.0401	2.79795	0.349792	0.591817	42	28.36	37.8783	4.60798	wild_type	secondary
	yw_retina2_170621	43	6054	11644	6566	87.7963	88	19.2613	7	421.244	404.531	0.922023	0.519924	172.977	81.502	34.6029	150.519	52.2878	0.34229	0.937723	13.1846	2.87866	0.340229	0.428732	43	29.7406	30.177	5.41392	wild_type	secondary
	yw_retina2_170621	44	2805	5376	3552	59.7615	57	17.5137	8	272.066	260.616	0.789696	0.521763	96.7471	29.0061	48.7911	94.4207	47.477	-1.51535	0.864389	7.65152	1.98877	0.400598	0.476205	44	19.2084	13.9819	5.13698	wild_type	bristle
	yw_retina2_170621	45	6201	14385	8162	88.8558	67	15.334	6	431.599	417.422	0.75974	0.431074	138.051	36.9397	69.0982	120.702	86.2113	-1.14546	0.699891	8.94452	1.40007	0.541931	0.418322	45	30.4718	30.9098	5.48087	wild_type	tertiary
	yw_retina2_170621	46	3592	5992	3773	67.6275	75	21.4023	8	282.338	272.874	0.952028	0.599466	110.86	26.8383	51.9084	104.282	44.3713	1.23711	0.904962	9.37103	2.35022	0.420558	0.566249	46	19.9336	17.9048	4.71087	wild_type	bristle
	yw_retina2_170621	47	5796	7095	5989	85.9052	49	15.1541	4	328.752	314.358	0.967774	0.816913	129.557	27.8777	63.019	130.941	56.8833	1.53597	0.900711	7.06962	2.30193	0.430413	0.673908	47	23.2106	28.891	4.31822	wild_type	secondary
	yw_retina2_170621	48	5786	10640	7623	85.831	69	19.1194	6	419.522	400.413	0.759019	0.543797	156.924	42.6319	68.6794	170.451	52.698	1.37871	0.951007	10.7267	3.23449	0.253565	0.413123	48	29.6191	28.8411	5.51525	wild_type	secondary
	yw_retina2_170621	49	5334	15200	7741	82.4103	67	16.1999	5	418.239	400.341	0.689058	0.350921	153.183	40.1744	75.1279	125.714	78.6365	1.53526	0.780208	9.28365	1.59867	0.429732	0.38319	49	29.5285	26.5881	5.72661	wild_type	tertiary
	yw_retina2_170621	50	4631	12707	5086	76.7878	80	17.1727	5	380.948	364.236	0.910539	0.364445	151.605	69.0471	42.7761	155.43	40.0996	-0.598785	0.966147	11.9031	3.87611	0.244069	0.401008	50	26.8957	23.0839	5.59794	wild_type	secondary
	yw_retina2_170621	51	5464	16080	7506	83.4085	73	14.4639	6	432.291	413.305	0.727951	0.339801	137.539	69.2376	68.1735	117.738	85.8703	1.03455	0.684156	9.07467	1.37111	0.501868	0.367424	51	30.5206	27.2361	5.84819	wild_type	tertiary
	yw_retina2_170621	52	2758	4484	2926	59.2587	64	19.1555	7	236.125	226.542	0.942584	0.615076	83.672	35.9333	31.2901	77.1259	47.9267	0.487305	0.783487	9.76557	1.60925	0.590342	0.621614	52	16.6709	13.7476	4.49619	wild_type	bristle
	yw_retina2_170621	53	4202	10268	5060	73.1447	67	17.317	6	380.285	368.774	0.830435	0.409233	160.365	82.4624	39.1466	140.838	41.7355	0.298412	0.955084	11.7926	3.37455	0.269727	0.365129	53	26.8489	20.9455	5.86653	wild_type	NA
	yw_retina2_170621	54	5390	13328	5994	82.8418	74	15.5829	6	378.96	361.959	0.899233	0.404412	160.605	64.9829	40.9039	158.565	46.0729	-0.587804	0.956857	9.33317	3.44162	0.272949	0.47164	54	26.7554	26.8672	5.16178	wild_type	secondary
	yw_retina2_170621	55	5745	18625	9849	85.5264	66	16.6491	5	488.812	467.086	0.583308	0.308456	149.566	43.416	71.604	124.493	101.404	-1.08747	0.580118	8.03336	1.2277	0.471966	0.302145	55	34.5111	28.6368	6.44907	wild_type	tertiary
	yw_retina2_170621	56	4645	9263	6512	76.9038	79	14.7203	7	390.877	373.256	0.713299	0.501457	159.138	35.8753	76.1279	176.028	44.0816	1.40515	0.968136	9.16487	3.99323	0.190868	0.382045	56	27.5967	23.1537	5.73519	wild_type	secondary
	yw_retina2_170621	57	2748	4526	2945	59.1512	44	16.3952	8	224.409	215.435	0.933107	0.607159	76.5376	38.325	33.3199	65.1181	57.6462	0.673282	0.465103	6.65321	1.12962	0.825132	0.685718	57	15.8437	13.6978	4.28087	wild_type	bristle
	yw_retina2_170621	58	4051	10150	4911	71.8185	66	16.2434	6	368.777	352.304	0.824883	0.399113	155.081	76.2069	41.6381	150.824	37.3799	0.314112	0.968801	8.68458	4.03489	0.226742	0.374322	58	26.0364	20.1928	5.79405	wild_type	secondary
	yw_retina2_170621	59	2536	5760	2883	56.8237	64	17.7741	6	260.131	250.446	0.879639	0.440278	88.1419	36.4345	35.1613	81.4438	45.3093	-0.832834	0.830964	10.2026	1.79751	0.486791	0.47095	59	18.3658	12.6411	5.16556	wild_type	bristle
	yw_retina2_170621	60	5355	12160	6188	82.5724	72	16.2192	6	425.551	406.522	0.865385	0.440378	171.493	78.0913	44.4347	174.5	41.7627	0.351362	0.970939	9.79465	4.17836	0.223914	0.371591	60	30.0448	26.6928	5.8153	wild_type	secondary
	yw_retina2_170621	61	4760	14039	5913	77.85	87	15.6368	6	426.765	407.672	0.805006	0.339055	163.083	67.6456	43.0426	165.901	41.5987	-0.566862	0.968053	10.8264	3.98812	0.220202	0.328428	61	30.1304	23.7269	6.18564	wild_type	secondary
	yw_retina2_170621	62	5206	17920	8856	81.4155	55	14.7205	6	486.587	469.554	0.58785	0.290513	142.201	44.9635	67.5048	112.453	92.4727	-1.22667	0.569016	8.29814	1.21606	0.524174	0.276308	62	34.354	25.95	6.74386	wild_type	tertiary
	yw_retina2_170621	63	2569	4526	2767	57.1922	57	17.9249	7	235.569	230.429	0.928442	0.567609	78.1857	37.6104	31.7248	65.9269	53.6549	0.630557	0.581068	9.51892	1.22872	0.752574	0.581754	63	16.6316	12.8055	4.64767	wild_type	bristle
	yw_retina2_170621	64	7399	10608	7727	97.0603	72	18.7701	6	410.782	392.52	0.957551	0.697492	159.248	34.061	75.1994	153.664	63.0722	1.40084	0.911881	11.0692	2.43632	0.398967	0.551011	64	29.002	36.8814	4.77556	wild_type	secondary
	yw_retina2_170621	65	5233	14456	5993	81.6264	74	18.2882	5	431.386	414.146	0.873185	0.361995	166.817	69.3728	45.9052	169.339	41.8741	-0.612059	0.968944	11.0889	4.04401	0.232351	0.353369	65	30.4567	26.0846	5.96335	wild_type	secondary
	yw_retina2_170621	66	6065	17625	8964	87.876	39	15.7271	7	460.57	440.866	0.676595	0.344113	142.411	41.3608	70.4791	120.117	93.5209	1.36087	0.627547	7.33303	1.28439	0.535215	0.359294	66	32.5171	30.2319	5.91398	wild_type	tertiary
	yw_retina2_170621	68	2020	2856	2091	50.7143	49	16.4386	7	173.095	166.786	0.966045	0.707283	57.9828	26.8248	25.797	57.2516	45.583	0.480152	0.605048	7.80833	1.25598	0.78467	0.847208	68	12.2209	10.069	3.85132	wild_type	bristle
	yw_retina2_170621	69	4772	12210	6404	77.9481	65	16.5138	7	417.019	398.041	0.745159	0.390827	175.57	92.2504	46.6228	158.729	46.3753	0.26559	0.956368	8.40778	3.42271	0.241156	0.344824	69	29.4424	23.7867	6.03679	wild_type	secondary
	yw_retina2_170621	70	4467	8008	5632	75.4159	65	16.7367	6	400.131	387.196	0.793146	0.557817	157.496	24.2458	71.8634	162.147	38.0507	1.42123	0.972076	11.2352	4.26135	0.216325	0.350608	70	28.25	22.2664	5.98679	wild_type	secondary
	yw_retina2_170621	71	2278	3264	2377	53.8557	66	18.8929	11	187.338	180.289	0.958351	0.697917	69.0797	24.4526	31.655	61.9681	47.4905	1.1562	0.6424	7.32849	1.30485	0.755314	0.815664	71	13.2264	11.355	3.92509	wild_type	bristle
	yw_retina2_170621	72	1157	2310	1329	38.3815	51	17.5048	8	161.983	158.932	0.870579	0.500866	60.0083	21.9464	26.3025	52.3494	30.7557	0.90503	0.809218	9.02609	1.70211	0.537551	0.554122	72	11.4363	5.76723	4.76214	wild_type	bristle
	yw_retina2_170621	73	5891	13736	6587	86.6063	54	15.7087	7	413.043	395.415	0.894337	0.428873	160.605	69.4298	47.8871	159.234	48.4781	-0.628818	0.95253	8.07731	3.28466	0.29582	0.433919	73	29.1616	29.3645	5.38146	wild_type	secondary
	yw_retina2_170621	74	5952	22350	10761	87.0536	48	15.7651	5	530.972	514.315	0.553108	0.266309	163.478	49.9587	73.6042	118.466	107.104	0.771776	0.427347	7.21569	1.10609	0.539987	0.265296	74	37.4877	29.6686	6.8824	wild_type	tertiary
	yw_retina2_170621	75	3389	7575	4528	65.6887	59	18.8067	8	318.717	308.67	0.748454	0.447393	109.772	35.4842	37.6745	96.9455	53.0005	-0.887992	0.837326	9.33809	1.82914	0.45912	0.419249	75	22.502	16.893	5.47481	wild_type	bristle
	yw_retina2_170621	76	5304	9900	6777	82.1782	71	16.8989	6	421.658	403.975	0.782647	0.535758	167.194	35.4276	78.135	176.468	44.9375	1.3901	0.967033	11.5519	3.92697	0.216861	0.374881	76	29.7699	26.4385	5.78973	wild_type	secondary
	yw_retina2_170621	77	2819	6966	3505	59.9105	58	18.2238	7	290.095	279.998	0.80428	0.40468	99.985	38.3569	41.0763	94.9589	44.7581	0.944779	0.881951	8.76859	2.1216	0.398047	0.420943	77	20.4813	14.0517	5.46378	wild_type	bristle
	yw_retina2_170621	78	2461	4272	2878	55.9772	67	17.2024	7	238.604	234.452	0.855108	0.576077	94.8472	20.9663	47.5514	89.9675	36.4024	1.31076	0.914486	9.4066	2.47147	0.387125	0.543208	78	16.8459	12.2672	4.80975	wild_type	bristle
	yw_retina2_170621	79	2774	4154	2887	59.4303	63	18.7094	7	207.723	199.615	0.960859	0.66779	67.4759	30.1125	31.0202	64.9519	55.4538	0.727282	0.520654	9.54906	1.17128	0.837207	0.807882	79	14.6657	13.8274	3.94395	wild_type	bristle
	yw_retina2_170621	80	5678	12300	5994	85.0262	61	18.5419	6	375.978	360.309	0.947281	0.461626	147.299	61.3131	48.7607	146.351	49.6049	-0.606343	0.940806	9.78356	2.95032	0.337533	0.504756	80	26.5448	28.3028	4.98958	wild_type	secondary
	yw_retina2_170621	81	1867	2496	1919	48.7559	54	18.3444	9	163.782	157.956	0.972903	0.747997	53.3667	26.3905	22.1993	51.6599	46.1416	0.0466841	0.449701	6.68607	1.1196	0.890732	0.874628	81	11.5633	9.30633	3.79047	wild_type	bristle
	yw_retina2_170621	82	2281	3233	2360	53.8912	52	14.4362	7	191.853	184.962	0.966525	0.705537	69.3397	26.292	23.5734	64.2728	46.668	-0.63165	0.687598	7.45764	1.37724	0.703041	0.778751	82	13.5452	11.37	4.01703	wild_type	bristle
	yw_retina2_170621	83	5388	8496	6093	82.8264	86	15.7253	7	360.037	344.41	0.884293	0.634181	147.963	33.2532	66.3237	156.491	47.2357	1.40668	0.953358	8.99366	3.31298	0.28013	0.522329	83	25.4193	26.8573	4.90493	wild_type	secondary
	yw_retina2_170621	84	1887	3420	2090	49.0164	55	14.097	7	191.131	184.081	0.902871	0.551754	65.3911	31.151	23.8877	55.8097	49.2113	-1.0284	0.47168	7.45498	1.13408	0.77137	0.649112	84	13.4942	9.40602	4.39992	wild_type	bristle
	yw_retina2_170621	85	4149	11700	5839	72.682	62	14.758	6	399.948	381.856	0.710567	0.354615	167.943	57.8788	42.4061	163.595	44.0902	0.425832	0.962998	7.92169	3.71046	0.197385	0.325946	85	28.2371	20.6813	6.20915	wild_type	secondary
	yw_retina2_170621	87	1221	1833	1310	39.4287	58	19.6175	9	152.184	146.961	0.932061	0.666121	51.8556	23.1777	19.0459	52.1386	30.2913	-0.483886	0.813921	9.83552	1.72124	0.571883	0.662505	87	10.7445	6.08625	4.35522	wild_type	bristle
	yw_retina2_170621	88	6448	19182	9837	90.6082	41	14.4592	5	484.534	462.049	0.655484	0.336148	147.054	56.5718	68.7438	122.061	105.647	-0.184345	0.500857	6.789	1.15536	0.551042	0.345133	88	34.2091	32.141	6.03409	wild_type	tertiary
	yw_retina2_170621	89	3620	11025	4985	67.8906	62	17.4077	6	368.534	352.074	0.726179	0.328345	160.225	85.6865	39.8671	164.838	35.8185	0.38844	0.976106	9.74796	4.60204	0.16963	0.334937	89	26.0192	18.0444	6.12524	wild_type	secondary
	yw_retina2_170621	90	2566	4080	2817	57.1588	64	20.2545	9	239.705	231.08	0.910898	0.628922	85.2877	26.5062	41.4614	72.9826	48.1245	1.52728	0.751795	9.29056	1.51654	0.613378	0.561195	90	16.9236	12.7906	4.73204	wild_type	bristle
	yw_retina2_170621	91	4038	5865	4286	71.7031	55	25.3777	8	262.687	253.817	0.942137	0.688491	100.603	36.6724	40.917	88.5035	59.4808	0.964723	0.740485	9.99015	1.48793	0.65638	0.735356	91	18.5463	20.128	4.13386	wild_type	bristle
	yw_retina2_170621	94	5204	8058	6384	81.3999	70	15.0136	6	401.38	385.895	0.815163	0.645818	159.389	26.2198	77.9387	165.391	45.6494	1.48158	0.961155	9.17567	3.62307	0.242228	0.405916	94	28.3382	25.9401	5.564	wild_type	secondary
	yw_retina2_170621	95	1685	3128	1815	46.3186	57	16.9454	8	180.238	173.95	0.928375	0.538683	71.4703	31.3543	25.5466	66.8794	33.6338	0.501934	0.864343	7.30704	1.98846	0.47965	0.651807	95	12.7251	8.39912	4.39082	wild_type	bristle
	yw_retina2_170621	96	5709	13886	6490	85.258	59	15.7397	6	410.735	392.083	0.879661	0.411134	155.242	61.8346	52.4577	162.557	47.3748	-0.672464	0.956591	7.76881	3.43129	0.275081	0.425252	96	28.9987	28.4573	5.43603	wild_type	secondary
	yw_retina2_170621	97	3793	13700	5047	69.4939	68	14.5916	6	382.96	365.751	0.751536	0.276861	161.471	80.8597	43.2684	156.354	37.6795	-0.618869	0.970528	8.47568	4.14959	0.197548	0.325001	97	27.0378	18.9067	6.21817	wild_type	secondary
	yw_retina2_170621	99	5668	8322	6486	84.9513	56	14.2332	6	378.652	361.666	0.873882	0.681086	148.933	29.1607	74.3726	157.22	49.6814	1.44242	0.94876	7.55084	3.16457	0.291959	0.496775	99	26.7336	28.253	5.0295	wild_type	secondary
	yw_retina2_170621	100	4319	10224	5617	74.1561	51	14.9597	6	366.25	349.908	0.768916	0.422437	154.353	77.0537	44.1588	157.497	42.0309	0.310266	0.963733	7.36542	3.74718	0.221691	0.404612	100	25.858	21.5287	5.57296	wild_type	secondary
	yw_retina2_170621	102	7320	22644	11688	96.5407	114	17.491	7	536.883	512.823	0.626283	0.323264	164.344	59.3807	74.7883	129.251	112.992	-0.564856	0.485554	11.2452	1.14389	0.557895	0.319125	102	37.905	36.4876	6.27515	wild_type	tertiary
	yw_retina2_170621	103	2753	6318	3851	59.205	66	15.85	7	275.924	265.615	0.714879	0.435739	94.3027	30.2347	53.3262	91.0366	48.8293	0.755168	0.843983	9.11717	1.86438	0.422945	0.454399	103	19.4808	13.7227	5.25879	wild_type	bristle
	yw_retina2_170621	104	5164	8900	5997	81.0864	66	17.9535	7	342.865	331.368	0.861097	0.580225	101.607	46.7938	42.8906	94.623	75.6311	-1.01156	0.600947	8.83256	1.25111	0.73435	0.552014	104	24.207	25.7407	4.77123	wild_type	bristle
	yw_retina2_170621	106	4956	12480	5786	79.4366	69	15.8487	6	395.848	377.969	0.85655	0.397115	170.426	76.4312	46.1172	174.539	39.5947	0.368936	0.973929	9.00695	4.40814	0.207136	0.397452	106	27.9476	24.7039	5.62293	wild_type	secondary
	yw_retina2_170621	107	5752	14124	6671	85.5785	76	15.868	5	424.078	405.126	0.86224	0.40725	161.821	66.6652	53.2039	160.273	47.7841	-0.631966	0.954522	9.99034	3.35411	0.285106	0.401917	107	29.9408	28.6717	5.59161	wild_type	secondary
	yw_retina2_170621	108	6037	21280	10370	87.673	58	14.3026	6	496.96	473.83	0.58216	0.283694	163.414	58.6555	70.8668	123.768	108.144	0.30963	0.486348	7.31827	1.14447	0.50178	0.307176	108	35.0864	30.0923	6.39604	wild_type	tertiary
	yw_retina2_170621	109	3476	5246	3609	66.5265	69	20.5708	8	258.368	247.629	0.963148	0.6626	93.6216	31.0012	44.2399	92.018	48.6701	1.14298	0.848672	11.915	1.89065	0.52269	0.654355	109	18.2413	17.3266	4.38226	wild_type	bristle
	yw_retina2_170621	110	2588	4836	2716	57.4033	53	16.3644	8	237.344	228.287	0.952872	0.535153	101.237	47.1843	28.5726	92.1928	37.4585	0.365387	0.913737	7.28052	2.4612	0.387687	0.57732	110	16.757	12.9003	4.66548	wild_type	bristle
	yw_retina2_170621	111	2687	9310	4875	58.491	50	17.0313	7	344.771	334.549	0.551179	0.288614	104.278	42.5456	48.2758	101.465	57.696	0.745804	0.822593	7.61473	1.75861	0.332312	0.284065	111	24.3415	13.3937	6.65114	wild_type	bristle
	yw_retina2_170621	114	4985	9490	6305	79.6687	54	14.7547	6	378.865	362.261	0.790642	0.52529	148.661	40.2377	65.4	157.041	45.9878	1.3584	0.956161	7.36599	3.41483	0.257366	0.436421	114	26.7486	24.8484	5.36602	wild_type	secondary
	yw_retina2_170621	115	5017	12920	5806	79.924	46	13.2432	4	395.25	379.691	0.864106	0.388313	153.951	69.0508	39.8724	150.494	44.3592	-0.524577	0.955572	6.67879	3.39262	0.282044	0.403562	115	27.9054	25.008	5.5802	wild_type	secondary
	yw_retina2_170621	116	4959	17110	8537	79.4607	51	14.4487	6	463.22	446.65	0.580883	0.289831	145.88	41.1422	74.66	120.646	84.7006	1.33391	0.712119	7.03686	1.42438	0.433788	0.290421	116	32.7043	24.7188	6.57795	wild_type	tertiary
	yw_retina2_170621	117	3651	8448	5110	68.1806	51	18.1172	8	341.173	333.034	0.714481	0.432173	106.019	46.7442	50.4317	89.3847	67.323	-1.13438	0.657811	8.51605	1.3277	0.58183	0.394161	117	24.0875	18.1989	5.64636	wild_type	bristle
	yw_retina2_170621	118	4359	12870	6048	74.4987	57	16.6708	6	393.22	375.478	0.720734	0.338695	150.659	65.8151	38.7511	165.346	45.6582	-0.578613	0.961118	8.63685	3.62139	0.203006	0.354262	118	27.7621	21.7281	5.95583	wild_type	secondary
	yw_retina2_170621	119	4422	10744	5234	75.0351	59	17.3044	7	380.202	374.843	0.844861	0.411579	152.502	71.0703	46.9394	137.902	42.6319	0.367319	0.951014	8.18773	3.23471	0.296066	0.384414	119	26.843	22.0421	5.71749	wild_type	secondary
	yw_retina2_170621	120	1694	2552	1817	46.4421	44	17.2757	8	181.462	175.863	0.932306	0.663793	62.7694	23.5679	34.1671	54.8528	41.029	-1.11527	0.663718	6.96874	1.33693	0.716846	0.646476	120	12.8116	8.44398	4.40889	wild_type	bristle
	yw_retina2_170621	121	2456	3498	2586	55.9203	59	21.4084	9	216.426	207.867	0.949729	0.702115	70.5762	35.3978	26.7398	63.684	52.7295	0.120605	0.560747	8.94021	1.20775	0.771042	0.658897	121	15.2801	12.2423	4.36713	wild_type	bristle
	yw_retina2_170621	123	5393	8855	6357	82.8648	86	17.802	5	409.439	391.639	0.848356	0.609034	161.697	30.588	75.8348	165.624	43.988	1.44755	0.964086	12.4938	3.76522	0.250318	0.404262	123	28.9072	26.8822	5.57537	wild_type	secondary
	yw_retina2_170621	124	2566	3456	2640	57.1588	51	18.9263	10	200.853	193.102	0.97197	0.742477	75.2861	24.1029	35.3262	73.9565	44.5819	1.29811	0.797883	7.11204	1.65889	0.597329	0.799302	124	14.1806	12.7906	3.96506	wild_type	bristle
	yw_retina2_170621	125	6266	20655	10208	89.3203	82	14.5021	6	490.061	469.022	0.613832	0.303365	154.719	51.7129	76.9381	130.613	98.0516	1.11858	0.660637	8.74005	1.33208	0.46766	0.327869	125	34.5993	31.2338	6.19092	wild_type	tertiary
	yw_retina2_170621	126	4867	12012	5785	78.7201	82	17.0286	6	412.936	398.192	0.841314	0.405178	168.618	85.2157	45.0304	147.517	45.3555	0.344636	0.951561	12.9757	3.25246	0.284765	0.358679	126	29.1541	24.2603	5.91905	wild_type	secondary
	yw_retina2_170621	128	2727	4004	2882	58.9247	57	17.4584	7	226.604	219.053	0.946218	0.681069	80.0812	42.6604	27.612	70.701	52.3797	0.0230264	0.671657	9.66063	1.34978	0.694616	0.667359	128	15.9987	13.5931	4.33935	wild_type	bristle
	yw_retina2_170621	129	4625	8640	6041	76.7381	69	15.0616	6	368.865	352.78	0.765602	0.535301	146.154	35.536	66.6435	162.859	44.6905	1.41095	0.961612	7.34022	3.64416	0.222022	0.427156	129	26.0426	23.054	5.4239	wild_type	secondary
	yw_retina2_170621	130	5130	13482	5649	80.8191	77	18.4425	5	398.049	380.055	0.908125	0.380507	156.63	59.2275	51.3799	157.446	42.4122	-0.685026	0.963035	13.5432	3.71227	0.263491	0.406869	130	28.103	25.5712	5.55748	wild_type	secondary
	yw_retina2_170621	131	5226	7684	5511	81.5717	67	20.1651	8	327.261	318.111	0.948285	0.680115	113.991	36.6192	55.5509	103.516	67.0524	1.4292	0.761851	10.5352	1.5438	0.620966	0.613184	131	23.1053	26.0497	4.52699	wild_type	bristle
	yw_retina2_170621	133	3130	4656	3296	63.1288	57	21.2626	8	252.267	243.972	0.949636	0.672251	98.8433	23.4329	51.5588	90.7683	44.4407	1.47154	0.871944	9.2708	2.04246	0.483712	0.618064	133	17.8106	15.6019	4.50908	wild_type	bristle
	yw_retina2_170621	134	2189	3080	2291	52.7932	38	15.3719	8	198.468	190.841	0.955478	0.710714	76.5376	39.9813	18.2175	69.2998	43.4664	0.293785	0.77884	5.18217	1.59433	0.580353	0.698352	134	14.0122	10.9114	4.24197	wild_type	bristle
	yw_retina2_170621	135	2193	3621	2308	52.8414	64	16.1012	7	204.989	198.56	0.950173	0.605634	74.9466	35.0689	27.7875	65.9859	43.8778	0.436677	0.746881	9.0896	1.50386	0.641277	0.655825	135	14.4726	10.9313	4.37735	wild_type	bristle
	yw_retina2_170621	136	3998	10716	5249	71.3471	55	15.1231	6	378.492	361.515	0.761669	0.373087	151.924	79.425	46.3737	150.705	41.889	0.333474	0.960594	8.53108	3.59771	0.22413	0.350702	136	26.7223	19.9286	5.98599	wild_type	secondary
	yw_retina2_170621	139	2363	3283	2493	54.8513	53	15.8375	8	203.361	196.625	0.947854	0.719769	72.0902	23.4444	38.0846	68.1472	46.482	1.56212	0.731276	6.48895	1.4661	0.647855	0.71802	139	14.3577	11.7787	4.18347	wild_type	bristle
	yw_retina2_170621	140	2766	5670	3546	59.3446	64	17.2498	7	266.267	257.245	0.780034	0.487831	93.0484	26.5629	42.1092	93.0682	44.1836	-1.09427	0.880124	8.93538	2.1064	0.406593	0.490261	140	18.799	13.7875	5.06281	wild_type	bristle
	yw_retina2_170621	141	4602	8265	5411	76.547	62	16.7505	7	307.907	299.173	0.85049	0.556806	102.577	49.3944	44.8957	98.5844	64.7929	-0.251782	0.753687	7.22741	1.52153	0.602894	0.609984	141	21.7388	22.9393	4.53885	wild_type	bristle
	yw_retina2_170621	142	5626	8580	6400	84.636	60	16.0412	6	399.675	383.69	0.879062	0.655711	157.153	28.5923	77.3734	162.021	47.1417	1.4729	0.956735	8.45315	3.43689	0.272878	0.442584	142	28.2179	28.0436	5.32853	wild_type	secondary
	yw_retina2_170621	143	4165	12096	4944	72.822	58	13.4555	5	365.262	348.972	0.842435	0.344329	151.727	68.0379	39.7837	147.375	39.6296	-0.594116	0.963167	7.44483	3.71881	0.244162	0.392298	143	25.7882	20.761	5.65975	wild_type	secondary
	yw_retina2_170621	144	5654	9477	5989	84.8463	74	21.2618	7	353.959	338.452	0.944064	0.596602	120.075	45.3092	60.5329	111.408	67.9083	1.23824	0.792752	11.3374	1.64057	0.580004	0.567099	144	24.9902	28.1832	4.70734	wild_type	bristle
	yw_retina2_170621	145	2341	2907	2384	54.5954	65	17.4537	7	189.74	182.566	0.981963	0.805298	66.3702	32.2994	24.7595	59.5072	52.6089	-0.107456	0.467345	9.37478	1.13113	0.841729	0.817133	145	13.396	11.669	3.92156	wild_type	bristle
	yw_retina2_170621	146	4589	12314	5601	76.4388	52	14.7912	6	377.463	360.539	0.819318	0.372665	150.333	62.6829	51.5459	163.213	41.0794	-0.56548	0.967807	7.49673	3.97311	0.219341	0.404743	146	26.6496	22.8745	5.57205	wild_type	secondary
	yw_retina2_170621	147	2773	4224	2960	59.4196	74	20.8024	7	236.326	234.547	0.936824	0.656487	88.2043	24.3707	44.1309	76.5071	47.4166	1.54958	0.784786	11.4342	1.61351	0.603193	0.623932	147	16.6851	13.8224	4.48783	wild_type	bristle
	yw_retina2_170621	148	3503	9118	5712	66.7844	66	17.1245	6	358.06	346.592	0.61327	0.384185	111.306	30.8752	59.4385	108.251	68.0018	0.614996	0.778065	8.30805	1.59189	0.380613	0.343351	148	25.2797	17.4612	6.04973	wild_type	bristle
	yw_retina2_170621	149	5962	18125	9334	87.1267	51	13.8643	6	480.913	463.945	0.63874	0.328938	146.513	45.8246	69.1748	121.139	98.8977	1.46426	0.577489	6.34686	1.22489	0.51729	0.323944	149	33.9534	29.7184	6.22831	wild_type	tertiary
	yw_retina2_170621	150	5852	19043	9819	86.3192	51	18.0032	6	490.061	471.148	0.595987	0.307305	148.95	84.3636	67.8561	116.04	106.028	-1.00308	0.406347	7.94406	1.09443	0.553344	0.306206	150	34.5993	29.1701	6.40616	wild_type	tertiary
	yw_retina2_170621	151	5362	9240	6882	82.6263	57	15.2958	4	391.959	375.264	0.779134	0.580303	140.513	37.7475	62.3808	151.997	52.117	1.42836	0.939378	8.6173	2.91645	0.295507	0.438586	151	27.6731	26.7277	5.35276	wild_type	secondary
	yw_retina2_170621	152	3149	4028	3217	63.3201	59	18.6828	8	217.681	209.056	0.978862	0.781778	80.3243	35.1083	27.2325	78.2365	51.5978	0.246637	0.751696	8.81704	1.51628	0.655034	0.835104	152	15.3687	15.6966	3.87913	wild_type	bristle
	yw_retina2_170621	153	5282	11466	5512	82.0076	54	15.9125	6	361.635	345.925	0.958273	0.460666	148.691	63.6306	38.5869	145.182	47.8581	-0.555196	0.944106	8.05238	3.03359	0.319067	0.507538	153	25.5321	26.3289	4.97589	wild_type	secondary
	yw_retina2_170621	154	5290	14210	6312	82.0697	68	15.1822	6	430.037	413.456	0.838086	0.372273	161.419	75.8476	41.7775	164.458	44.5583	-0.4601	0.962596	9.76081	3.69086	0.249031	0.359463	154	30.3614	26.3688	5.91259	wild_type	secondary
	yw_retina2_170621	155	3923	10877	4418	70.6747	55	16.5358	6	374.392	357.627	0.887958	0.360669	162.963	70.3992	39.571	161.092	31.845	0.415938	0.980266	7.71913	5.05863	0.192478	0.351702	155	26.4328	19.5548	5.97747	wild_type	secondary
	yw_retina2_170621	156	2555	4828	2958	57.0362	64	17.1812	7	232.545	224.685	0.863759	0.529205	76.3217	42.1252	38.683	65.5057	56.1495	-0.137632	0.515034	9.76589	1.16663	0.758128	0.593726	156	16.4182	12.7358	4.60057	wild_type	bristle
	yw_retina2_170621	157	6033	10855	7226	87.6439	96	20.5854	6	420.072	409.338	0.834902	0.555781	169.853	35.4242	74.6836	168.054	49.7676	1.38982	0.955144	16.8774	3.37677	0.271987	0.429631	157	29.6579	30.0723	5.40826	wild_type	secondary
	yw_retina2_170621	158	2363	3410	2518	54.8513	50	19.4016	9	209.326	206.661	0.938443	0.692962	67.624	34.689	26.5624	60.2082	53.7114	0.362223	0.451848	8.18258	1.12096	0.82997	0.677685	158	14.7788	11.7787	4.30617	wild_type	bristle
	yw_retina2_170621	159	6015	8260	6388	87.5131	53	18.7875	7	346.06	332.304	0.941609	0.728208	120.416	36.2981	58.871	111.552	72.4574	1.39851	0.760326	8.27238	1.53955	0.615452	0.631165	159	24.4325	29.9826	4.46204	wild_type	bristle
	yw_retina2_170621	161	6143	16335	9192	88.4393	53	14.2593	4	467.362	445.769	0.668299	0.376064	142.359	40.9048	68.8891	120.133	97.1546	-1.11697	0.588185	7.14203	1.23651	0.54196	0.353413	161	32.9967	30.6207	5.96298	wild_type	tertiary
	yw_retina2_170621	163	3895	12555	5796	70.4221	59	13.9813	6	401.99	383.792	0.672015	0.310235	170.074	65.9813	40.3802	173.56	41.0349	0.523047	0.971649	7.54692	4.22958	0.164633	0.302891	163	28.3813	19.4152	6.44112	wild_type	secondary
	yw_retina2_170621	164	4438	12610	5630	75.1707	73	16.103	5	400.415	382.888	0.788277	0.351943	157.867	65.3702	45.8346	161.838	39.3197	-0.626047	0.970037	11.1622	4.11596	0.215742	0.347837	164	28.2701	22.1218	6.01059	wild_type	secondary
	yw_retina2_170621	165	5063	7803	5743	80.2895	79	16.5254	6	381.882	364.729	0.881595	0.648853	155.913	27.8724	69.0865	153.537	43.6439	1.43993	0.958749	12.0266	3.51796	0.273457	0.436274	165	26.9617	25.2372	5.36692	wild_type	secondary
	yw_retina2_170621	166	6764	18471	10511	92.8019	62	15.5906	5	494.889	472.259	0.643516	0.366196	153.496	50.5559	73.6127	128.779	94.5295	-1.13181	0.679101	9.44965	1.36231	0.519308	0.347054	166	34.9402	33.7161	6.01736	wild_type	tertiary
	yw_retina2_170621	167	4516	6762	4835	75.8284	51	18.8975	8	299.504	287.773	0.934023	0.66785	102.201	32.2042	44.1747	92.9218	63.8653	-1.15894	0.726372	7.86913	1.45497	0.66593	0.632645	167	21.1456	22.5106	4.45682	wild_type	bristle
	yw_retina2_170621	168	6830	9943	7625	93.2536	65	15.6849	4	417.06	398.668	0.895738	0.686915	164.073	33.4212	76.5836	170.603	53.2412	1.47731	0.950057	9.3252	3.20434	0.298785	0.493439	168	29.4453	34.0451	5.04647	wild_type	secondary
	yw_retina2_170621	169	5016	15680	5999	79.916	82	16.5024	4	446.392	430.695	0.836139	0.319898	166.688	77.3696	49.5785	166.846	41.5877	-0.596919	0.968437	13.5867	4.01191	0.229422	0.316326	169	31.5162	25.003	6.30286	wild_type	secondary
	yw_retina2_170621	170	6174	18696	9328	88.6622	68	13.2329	4	501.421	482.081	0.661878	0.330231	152.473	44.6655	76.9036	119.527	98.1801	1.46197	0.570348	7.05292	1.21743	0.550227	0.308582	170	35.4014	30.7752	6.38145	wild_type	tertiary
	yw_retina2_170621	171	2510	3712	2637	56.5317	55	17.0578	8	212.468	204.114	0.951839	0.676185	69.0797	34.3813	29.8363	62.6775	53.9121	0.764201	0.510038	8.90384	1.16259	0.813507	0.698709	171	15.0007	12.5115	4.24089	wild_type	bristle
	yw_retina2_170621	172	5146	13430	6200	80.945	67	14.739	5	419.22	400.127	0.83	0.383172	173.092	89.5985	49.3496	165.101	44.8514	0.393094	0.962393	8.4789	3.68106	0.240371	0.367955	172	29.5978	25.651	5.84396	wild_type	secondary
	yw_retina2_170621	173	3965	6776	4132	71.0521	66	20.2061	7	284.995	272.874	0.959584	0.585153	98.737	46.2187	36.7253	99.3529	51.4296	-0.648641	0.855595	10.7677	1.93182	0.511437	0.613449	173	20.1212	19.7641	4.52601	wild_type	bristle
	yw_retina2_170621	174	5727	14014	6524	85.3923	56	15.4479	6	426.936	407.442	0.877836	0.408663	162.114	69.4942	44.3826	170.394	44.5452	-0.562943	0.965224	9.88843	3.82519	0.251148	0.394831	174	30.1425	28.547	5.64156	wild_type	secondary
	yw_retina2_170621	175	5816	7632	6054	86.0532	56	16.44	5	352.995	337.342	0.960687	0.762055	145.382	27.2199	71.1527	145.446	51.5768	1.47207	0.935014	8.16324	2.81999	0.350051	0.58654	175	24.9221	28.9907	4.62867	wild_type	secondary
	yw_retina2_170621	176	2135	3850	2338	52.138	44	19.4721	6	215.089	208.136	0.913174	0.554545	70.1783	29.1527	38.4913	62.7157	45.4765	-1.04798	0.68862	7.24551	1.37908	0.691124	0.579922	176	15.1857	10.6422	4.655	wild_type	bristle
	yw_retina2_170621	177	1995	3600	2121	50.3995	50	15.5769	8	206.989	201.012	0.940594	0.554167	79.3788	36.8617	24.8311	70.7	38.4499	0.508295	0.839185	7.7873	1.83876	0.508176	0.585139	177	14.6138	9.94436	4.63421	wild_type	secondary
	yw_retina2_170621	178	5138	14766	7609	80.882	49	12.6462	6	433.942	417.748	0.675253	0.347962	138.708	37.9761	71.4786	109.917	86.4058	-1.34089	0.6181	5.95985	1.2721	0.541469	0.342878	178	30.6372	25.6111	6.05389	wild_type	tertiary
	yw_retina2_170621	179	2563	5160	3032	57.1254	57	16.27	6	254.811	250.176	0.845317	0.496705	86.209	53.6547	35.3882	77.444	49.5077	-0.273643	0.768982	8.81689	1.56428	0.544105	0.496045	179	17.9902	12.7756	5.0332	wild_type	bristle
	yw_retina2_170621	181	5004	8195	6423	79.8204	62	14.8611	4	405.344	388.116	0.779075	0.610616	149.482	29.0028	70.0584	159.187	46.8705	1.47372	0.955671	9.70171	3.39631	0.251427	0.382718	181	28.6181	24.9432	5.73014	wild_type	secondary
	yw_retina2_170621	182	5254	14076	6475	81.79	75	15.1359	5	428.936	413.916	0.811429	0.373259	157.632	68.6401	44.0817	167.802	43.7583	-0.562274	0.9654	9.0099	3.83474	0.237579	0.358852	182	30.2837	26.1893	5.91763	wild_type	secondary
	yw_retina2_170621	183	5144	12324	5859	80.9293	56	14.9846	5	418.451	399.398	0.877966	0.417397	169.664	75.7836	44.6178	170.703	40.3451	0.385917	0.971669	8.58624	4.23108	0.224765	0.369166	183	29.5435	25.641	5.83437	wild_type	secondary
	yw_retina2_170621	184	5219	13843	6903	81.5171	36	12.5537	6	414.622	403.19	0.756048	0.377014	128.004	38.9304	60.8431	101.859	88.8924	-1.19233	0.488256	5.29808	1.14587	0.640469	0.381498	184	29.2732	26.0148	5.7393	wild_type	tertiary
	yw_retina2_170621	188	2309	3904	2570	54.2209	59	18.1923	8	220.876	216.467	0.898444	0.591445	65.8559	33.3976	34.2113	61.6898	52.6124	1.33872	0.52215	9.33359	1.17253	0.772516	0.594752	188	15.5943	11.5095	4.5966	wild_type	bristle
	yw_retina2_170621	189	2777	6120	3429	59.4625	55	16.0807	7	271.853	264.829	0.809857	0.453758	91.5478	36.4447	33.8567	86.7022	45.9357	-0.831309	0.848117	7.91333	1.88747	0.470355	0.472191	189	19.1934	13.8424	5.15877	wild_type	bristle
	yw_retina2_170621	190	2466	4482	2747	56.034	64	22.7401	9	230.876	230.525	0.897707	0.550201	84.7231	31.4453	49.8597	71.2648	48.1787	-1.31624	0.736854	11.185	1.47918	0.618235	0.58136	190	16.3003	12.2921	4.64925	wild_type	bristle
	yw_retina2_170621	191	5764	14688	6830	85.6677	59	14.8048	6	434.451	414.567	0.843924	0.392429	164.542	70.2772	44.3177	168.823	47.5054	-0.570597	0.959593	9.57172	3.55377	0.257496	0.383754	191	30.6731	28.7315	5.72241	wild_type	secondary
	yw_retina2_170621	192	4804	12410	5557	78.209	57	12.907	4	402.35	384.134	0.864495	0.387107	159.678	78.2727	46.055	161.574	40.2135	0.429511	0.968533	6.53966	4.01789	0.2343	0.37291	192	28.4067	23.9462	5.80501	wild_type	secondary
	yw_retina2_170621	193	5759	16731	8722	85.6305	50	15.3836	6	471.57	450.902	0.660284	0.344211	143.349	46.1252	73.5458	118.001	97.0514	1.53364	0.568819	7.69919	1.21586	0.526606	0.325436	193	33.2938	28.7066	6.21401	wild_type	tertiary
	yw_retina2_170621	194	4726	12232	5589	77.5715	46	12.8369	4	396.693	379.556	0.84559	0.386364	150.722	66.1234	38.4137	158.22	41.1711	-0.52643	0.965551	6.02065	3.84299	0.24037	0.377393	194	28.0073	23.5574	5.77043	wild_type	secondary
	yw_retina2_170621	195	6031	9971	6903	87.6294	84	20.3835	6	429.125	413.147	0.873678	0.604854	169.425	32.3857	77.2648	172.635	47.5088	1.42815	0.961387	15.9303	3.63374	0.257658	0.411559	195	30.2971	30.0624	5.52572	wild_type	secondary
	yw_retina2_170621	196	5640	14256	7055	84.7412	48	15.1206	6	436.451	419.144	0.799433	0.395623	176.082	87.2837	48.7463	173.196	47.1227	0.37593	0.962275	7.69107	3.67542	0.239395	0.372065	196	30.8143	28.1134	5.8116	wild_type	secondary
	yw_retina2_170621	197	3039	4851	3208	62.2043	52	16.3916	7	249.983	241.021	0.947319	0.626469	82.28	38.3524	31.8523	73.6871	55.8811	0.60567	0.65184	8.5188	1.31864	0.71262	0.611112	197	17.6493	15.1483	4.53466	wild_type	bristle
	yw_retina2_170621	199	2310	3185	2406	54.2327	49	19.313	7	194.125	186.723	0.9601	0.725275	66.4906	25.126	34.9771	62.4032	48.2315	-1.53139	0.634526	8.87983	1.29383	0.755281	0.770299	199	13.7056	11.5145	4.03901	wild_type	bristle
	yw_retina2_170621	200	6134	9120	6700	88.3745	71	14.1159	5	379.723	362.681	0.915522	0.672588	153.883	31.3239	74.8645	158.095	50.6945	1.43252	0.947195	8.44726	3.11859	0.312475	0.534589	200	26.8092	30.5758	4.84836	wild_type	secondary
	yw_retina2_170621	201	3538	6976	5653	67.1172	72	17.5011	7	371.865	359.809	0.625862	0.507167	110.064	26.0178	45.5373	110.4	57.8839	-1.39785	0.851528	9.46017	1.90727	0.369596	0.321512	201	26.2544	17.6357	6.25182	wild_type	bristle
	yw_retina2_170621	202	4090	8250	5226	72.1634	58	16.7244	7	331.888	317.92	0.782625	0.495758	115.879	46.1756	41.0812	103.119	61.5916	0.564996	0.802028	7.43737	1.67424	0.489728	0.466605	202	23.432	20.3872	5.18956	wild_type	bristle
	yw_retina2_170621	203	6517	19200	9944	91.0917	60	12.8737	5	510.901	490.872	0.65537	0.339427	151.463	44.6356	75.813	125.714	101.09	-1.37308	0.594462	7.4012	1.24359	0.525039	0.313751	203	36.0706	32.4849	6.32867	wild_type	tertiary
	yw_retina2_170621	204	2949	5520	3259	61.2763	57	17.1377	7	264.361	256.975	0.904879	0.534239	80.5047	41.1923	40.3896	70.2567	59.1544	-1.44093	0.539517	9.36473	1.18768	0.760694	0.530259	204	18.6644	14.6997	4.86811	wild_type	bristle
	yw_retina2_170621	206	2381	3504	2487	55.0598	65	19.9832	9	204.61	196.664	0.957378	0.679509	73.3348	26.5607	37.5766	68.1777	46.3432	1.53187	0.733453	10.2885	1.47115	0.652205	0.714685	206	14.4459	11.8684	4.19322	wild_type	bristle
	yw_retina2_170621	207	5050	9052	5831	80.1864	57	18.7139	6	363.646	352.836	0.866061	0.557888	125.028	39.4368	53.8176	113.816	62.8816	1.42762	0.833524	8.16078	1.81001	0.496356	0.479893	207	25.6741	25.1724	5.1172	wild_type	bristle
	yw_retina2_170621	208	5853	14904	6377	86.3265	76	16.0174	5	431.771	413.956	0.91783	0.392713	163.11	71.1481	51.6339	163.471	46.6637	-0.612611	0.958392	11.5411	3.50317	0.278875	0.394532	208	30.4839	29.1751	5.6437	wild_type	secondary
	yw_retina2_170621	210	2643	4464	2810	58.0101	68	17.0719	7	235.847	227.423	0.940569	0.59207	80.4984	37.6667	32.7953	71.9243	49.0919	0.811066	0.730839	9.41582	1.46509	0.650514	0.5971	210	16.6512	13.1744	4.58755	wild_type	bristle
	yw_retina2_170621	211	5775	9660	6906	85.7494	62	14.4989	5	403.35	394.074	0.836229	0.597826	161.112	31.2158	79.5697	166.869	47.639	1.4289	0.958382	8.23486	3.50278	0.264065	0.446064	211	28.4773	28.7863	5.3077	wild_type	secondary
	yw_retina2_170621	212	4461	14008	5561	75.3653	65	17.6369	6	417.936	399.302	0.802194	0.318461	155.416	65.8606	41.8039	166.873	37.7126	-0.589716	0.974128	10.6487	4.42485	0.203973	0.320939	212	29.5071	22.2365	6.2574	wild_type	secondary
	yw_retina2_170621	213	1891	2430	1948	49.0683	30	14.7874	9	169.397	163.28	0.970739	0.778189	61.0328	22.7292	25.4987	58.3757	41.9287	1.16147	0.695779	4.42581	1.39226	0.70654	0.828114	213	11.9598	9.42596	3.89547	wild_type	bristle
	yw_retina2_170621	214	4873	12324	5758	78.7686	59	13.9222	6	419.137	400.048	0.846301	0.395407	170.836	79.2541	47.88	158.688	43.0671	0.362174	0.962468	8.192	3.68467	0.246387	0.348573	214	29.5919	24.2902	6.00424	wild_type	secondary
	yw_retina2_170621	215	6408	19050	10257	90.3267	64	13.1543	5	512.806	489.245	0.624744	0.336378	151.463	43.6473	79.0966	127.667	98.4416	-1.32482	0.636734	7.54159	1.29688	0.500585	0.306215	215	36.2051	31.9416	6.40607	wild_type	tertiary
	yw_retina2_170621	216	2719	5236	3071	58.8382	60	16.8036	7	253.847	246.614	0.885379	0.51929	85	35.9923	35.9036	74.874	51.7395	0.76557	0.722834	7.45064	1.44713	0.617529	0.530244	216	17.9221	13.5532	4.86818	wild_type	bristle
	yw_retina2_170621	217	3154	5544	3745	63.3703	49	15.5377	6	272.426	263.084	0.84219	0.568903	103.276	35.6782	38.78	88.6502	49.1523	0.423701	0.832216	8.21736	1.80358	0.51099	0.534039	217	19.2338	15.7216	4.85086	wild_type	bristle
	yw_retina2_170621	218	5598	14626	6337	84.4251	73	14.032	4	429.492	412.155	0.883383	0.382743	166.012	72.0406	45.4159	170.046	43.9159	-0.58124	0.966076	8.88855	3.87208	0.246497	0.381357	218	30.323	27.904	5.74036	wild_type	secondary
	yw_retina2_170621	219	6905	9804	7689	93.7642	57	16.9922	6	437.782	423.088	0.898036	0.704304	175.354	27.5373	92.9292	171.738	53.0023	1.4939	0.951185	10.0137	3.24021	0.298084	0.45275	219	30.9083	34.419	5.26836	wild_type	secondary
	yw_retina3_170621	1	6492	12358	8038	90.9168	149	17.6577	0	413.262	394.478	0.807664	0.525328	169.169	81.264	29.079	179.265	54.3182	-0.232729	0.952989	14.9587	3.30028	0.257215	0.47768	1	29.1771	32.3603	5.12904	wild_type	secondary
	yw_retina3_170621	2	5940	9472	6383	86.9658	112	16.5968	0	359.463	343.474	0.930597	0.627111	151.634	33.3136	72.8709	147.571	52.1323	-1.33914	0.935522	12.8632	2.8307	0.347291	0.577681	2	25.3788	29.6088	4.66403	wild_type	secondary
	yw_retina3_170621	3	6593	18396	9409	91.6213	117	19.3904	0	456.375	435.352	0.700712	0.358393	150.373	62.3799	70.1461	126.847	96.7791	0.190494	0.646445	13.7132	1.31068	0.521716	0.397786	3	32.221	32.8637	5.62057	wild_type	tertiary
	yw_retina3_170621	4	5733	12551	6789	85.437	156	16.7241	0	406.09	387.679	0.844454	0.456776	172.887	74.2568	36.1995	180.027	45.6021	-0.382075	0.967386	12.6444	3.94777	0.225225	0.436864	4	28.6708	28.577	5.3633	wild_type	secondary
	yw_retina3_170621	5	5241	8120	5701	81.6887	116	16.0887	0	349.421	333.954	0.919312	0.645443	147.872	28.2387	70.6896	144.077	49.6703	-1.46593	0.938695	12.41	2.90067	0.321465	0.539418	5	24.6698	26.1245	4.82661	wild_type	secondary
	yw_retina3_170621	7	6314	15504	7296	89.6618	108	19.2301	0	404.032	385.727	0.865406	0.40725	165.076	63.2851	52.0787	165.199	51.5933	0.703049	0.94998	14.4654	3.20195	0.294576	0.486053	7	28.5254	31.473	5.08467	wild_type	secondary
	yw_retina3_170621	8	6501	10492	6666	90.9798	101	21.0214	0	398.735	380.706	0.975248	0.619615	178.306	88.8253	30.5856	171.241	48.62	-0.232475	0.958846	14.2007	3.52202	0.282278	0.513832	8	28.1515	32.4052	4.94532	wild_type	secondary
	yw_retina3_170621	9	6450	22499	11607	90.6223	142	26.8919	0	520.215	495.877	0.555699	0.286679	167.601	67.1891	84.0158	131.282	104.779	0.425763	0.602496	18.3684	1.25294	0.476495	0.299504	9	36.7282	32.1509	6.47744	wild_type	tertiary
	yw_retina3_170621	10	7125	26950	13733	95.2462	128	19.9301	0	573.286	546.191	0.518823	0.264378	182.003	92.8406	65.4371	148.595	100.909	0.0869189	0.734055	15.0298	1.47256	0.410856	0.272428	10	40.4752	35.5156	6.79171	wild_type	tertiary
	yw_retina3_170621	11	6085	9360	6279	88.0208	128	21.6879	0	349.806	334.319	0.969103	0.650107	148.678	34.0756	74.3361	136.681	57.4475	-1.34648	0.907384	16.1894	2.37923	0.41472	0.624907	11	24.697	30.3315	4.48433	wild_type	secondary
	yw_retina3_170621	12	5461	21406	10314	83.3856	101	19.7352	0	495.002	471.973	0.529475	0.255115	159.625	70.2001	83.2869	126.385	96.4806	-0.225731	0.645944	14.3826	1.30995	0.435301	0.280071	12	34.9481	27.2211	6.6984	wild_type	tertiary
	yw_retina3_170621	13	6076	13200	6442	87.9557	118	23.8455	0	361.345	345.258	0.943185	0.460303	147.201	57.5884	50.2143	149.77	53.9805	0.812587	0.932789	16.0979	2.77452	0.344887	0.584767	13	25.5117	30.2867	4.63568	wild_type	secondary
	yw_retina3_170621	15	1704	2205	1747	46.579	115	25.1455	0	156.468	151.023	0.975386	0.772789	56.4358	24.6438	22.3369	52.6706	41.65	-0.566949	0.612122	15.6532	1.2646	0.782065	0.874638	15	11.047	8.49383	3.79045	wild_type	bristle
	yw_retina3_170621	18	6108	13568	6659	88.187	100	19.4411	0	375.789	358.952	0.917255	0.450177	150.426	58.8474	49.5306	152.902	53.1543	0.69134	0.93763	13.455	2.87657	0.332644	0.543527	18	26.5314	30.4462	4.80833	wild_type	secondary
	yw_retina3_170621	20	5784	11925	6585	85.8162	114	18.2263	0	396.57	378.849	0.87836	0.485031	167.502	67.6852	32.9997	163.073	49.5844	-0.381798	0.952652	13.8835	3.28879	0.276934	0.462167	20	27.9986	28.8312	5.21441	wild_type	secondary
	yw_retina3_170621	22	6991	15128	7671	94.3463	196	26.0907	0	395.446	377.588	0.911354	0.462123	158.902	54.7314	57.7073	159.859	60.0828	0.832624	0.926681	24.6427	2.66065	0.348315	0.561792	22	27.9193	34.8476	4.72952	wild_type	secondary
	yw_retina3_170621	23	2047	3360	2141	51.0521	107	24.7171	0	186.995	179.964	0.956095	0.609226	70.6045	27.8305	30.2916	70.0684	37.6394	-0.835199	0.843467	14.7119	1.86157	0.530865	0.735644	23	13.2022	10.2036	4.13305	wild_type	bristles
	yw_retina3_170621	24	6513	11220	6999	91.0638	138	20.9229	0	391.877	374.597	0.930562	0.580481	168.882	37.7	84.6829	165.663	52.1981	-1.31855	0.949063	16.0819	3.17373	0.302164	0.532956	24	27.6673	32.465	4.85579	wild_type	secondary
	yw_retina3_170621	25	2839	4118	2918	60.1226	166	31.7584	0	208.894	200.726	0.972927	0.689412	74.0405	36.3607	27.2871	67.6816	54.6107	-0.224623	0.59072	21.444	1.23935	0.789103	0.817563	25	14.7484	14.1514	3.92052	wild_type	bristle
	yw_retina3_170621	26	1977	2756	2048	50.1717	86	18.8882	0	173.368	167.437	0.965332	0.717344	61.2944	25.9034	23.9641	59.3538	43.1071	0.627922	0.687405	11.8941	1.37689	0.71453	0.826573	26	12.2401	9.85464	3.8991	wild_type	bristle
	yw_retina3_170621	27	1579	2444	1636	44.838	92	24.651	0	164.125	158.282	0.965159	0.646072	56.4004	31.2122	19.7245	50.6231	43.7737	0.558793	0.502294	14.3002	1.15647	0.784502	0.736619	27	11.5875	7.87075	4.13032	wild_type	bristle
	yw_retina3_170621	28	7164	22200	11973	95.5065	152	21.0567	0	522.517	498.059	0.598346	0.322703	164.149	66.8262	83.1516	134.273	105.699	0.245482	0.616701	17.7187	1.27033	0.505929	0.329735	28	36.8907	35.71	6.17337	wild_type	tertiary
	yw_retina3_170621	29	6643	12705	7176	91.9681	203	27.7439	0	408.434	389.901	0.925725	0.522865	169.319	81.8162	36.5306	173.769	50.1643	-0.338862	0.957425	24.1421	3.464	0.280111	0.500416	29	28.8362	33.113	5.01117	wild_type	secondary
	yw_retina3_170621	30	6221	14186	7684	88.999	202	19.2644	0	443.576	428.188	0.809604	0.438531	176.119	79.2771	39.5391	181.943	48.634	-0.389571	0.963612	16.6797	3.74106	0.239277	0.397315	30	31.3173	31.0095	5.6239	wild_type	secondary
	yw_retina3_170621	31	6853	15481	7499	93.4104	150	18.5751	0	409.582	391.186	0.913855	0.442672	157.813	61.5119	54.1596	161.543	55.8503	0.683818	0.938334	14.5399	2.89242	0.334362	0.513345	31	28.9173	34.1598	4.94766	wild_type	secondary
	yw_retina3_170621	32	2742	5103	3204	59.0866	126	20.4238	0	234.208	224.725	0.855805	0.537331	85.7963	37.0266	43.3662	90.0093	42.0908	-1.1132	0.883926	13.7643	2.13846	0.430926	0.628164	32	16.5356	13.6679	4.47268	wild_type	bristle
	yw_retina3_170621	33	6678	23712	11727	92.2101	161	20.9766	0	540.032	514.664	0.569455	0.28163	163.783	72.5105	85.4299	121.881	109.283	-0.418655	0.442767	15.8182	1.11528	0.572384	0.287752	33	38.1273	33.2874	6.60839	wild_type	tertiary
	yw_retina3_170621	34	1410	2550	1468	42.3706	148	32.6234	0	162.267	156.52	0.96049	0.552941	63.6003	27.061	27.0241	62.1534	30.3479	-0.812851	0.872691	19.9417	2.04803	0.464728	0.672928	34	11.4564	7.02835	4.32136	wild_type	bristle
	yw_retina3_170621	36	5241	11560	6830	81.6887	233	23.9672	0	414.434	395.589	0.76735	0.453374	174.195	38.2706	95.9281	181.666	45.9881	-1.28542	0.967428	20.9099	3.95028	0.202199	0.383455	36	29.2598	26.1245	5.72464	wild_type	secondary
	yw_retina3_170621	37	1664	2500	1775	46.029	105	23.9663	0	169.675	163.74	0.937465	0.6656	60.4649	25.3864	20.5739	51.9691	43.9755	0.586141	0.532889	16.1549	1.18177	0.784464	0.726318	37	11.9794	8.29444	4.1595	wild_type	bristle
	yw_retina3_170621	38	2446	4899	2636	55.8063	185	27.5196	0	227.616	222.694	0.927921	0.499286	85.703	35.11	34.2649	75.7547	43.3531	0.689351	0.820056	23.8141	1.74739	0.542685	0.59328	38	16.0702	12.1924	4.6023	wild_type	bristle
	yw_retina3_170621	39	2018	3456	2278	50.6892	151	33.9222	0	206.397	198.751	0.885865	0.583912	70.2922	31.9465	33.8731	70.5539	38.9605	-1.05111	0.833706	21.4336	1.81091	0.516165	0.595284	39	14.572	10.059	4.59455	wild_type	bristle
	yw_retina3_170621	40	2553	6391	4039	57.0139	106	23.9036	0	304.995	291.835	0.632087	0.399468	99.6243	57.5895	44.7466	95.5509	55.2352	-0.799212	0.815987	14.5741	1.72989	0.356034	0.344886	40	21.5333	12.7258	6.03625	wild_type	bristle
	yw_retina3_170621	41	2173	5123	3630	52.5999	127	25.5343	0	296.279	286.091	0.598623	0.424166	109.371	49.2876	24.4653	111.406	39.4064	0.101828	0.935352	15.8717	2.82712	0.22292	0.311076	41	20.9179	10.8316	6.35582	wild_type	bristle
	yw_retina3_170621	42	6158	14351	6742	88.5472	149	22.7705	0	396.333	378.429	0.913379	0.429099	152.552	60.2658	55.0341	155.752	51.6333	0.692743	0.943452	18.6078	3.0165	0.323209	0.492639	42	27.9819	30.6954	5.05057	wild_type	secondary
	yw_retina3_170621	43	5861	15015	8764	86.3855	197	20.7354	0	457.948	439.525	0.668759	0.390343	174.554	59.6004	38.3069	171.668	62.7581	-0.424639	0.93078	18.3424	2.73539	0.253224	0.351195	43	32.3321	29.215	5.98178	wild_type	secondary
	yw_retina3_170621	44	3474	5605	3804	66.5074	164	24.038	0	267.095	255.904	0.913249	0.619804	98.4937	33.0397	45.2904	98.5486	46.0882	-1.28066	0.883903	17.1707	2.13826	0.455448	0.611937	44	18.8575	17.3166	4.5316	wild_type	bristle
	yw_retina3_170621	45	5095	9610	6163	80.5429	179	18.2736	0	379.007	362.396	0.826708	0.530177	158.474	34.821	78.63	165.598	43.573	-1.37131	0.964762	16.0892	3.80047	0.236563	0.445717	45	26.7587	25.3968	5.30977	wild_type	secondary
	yw_retina3_170621	46	1993	2881	2060	50.3743	174	24.991	0	178.51	171.919	0.967476	0.691774	68.6586	31.8916	21.3006	65.0092	39.4747	-0.277194	0.794536	18.7526	1.64686	0.600437	0.785948	46	12.6031	9.93439	3.9986	wild_type	bristle
	yw_retina3_170621	47	4723	11704	6337	77.5468	207	22.7231	0	402.563	384.728	0.745305	0.403537	160.649	45.6799	79.6407	175.012	42.5178	-1.21407	0.970041	18.5438	4.11621	0.196332	0.366234	47	28.4218	23.5425	5.85768	wild_type	secondary
	yw_retina3_170621	48	2045	3080	2154	51.0272	201	28.4934	0	195.154	187.699	0.949396	0.663961	60.959	30.9281	23.3345	54.0304	52.0739	0.280895	0.266668	22.8079	1.03757	0.891921	0.674756	48	13.7783	10.1936	4.3155	wild_type	bristle
	yw_retina3_170621	49	8237	27030	13544	102.409	150	21.1055	0	560.416	533.989	0.608166	0.304735	174.957	76.2569	87.1482	138.951	120.05	-0.144915	0.503537	15.0136	1.15744	0.543191	0.329577	49	39.5665	41.0585	6.17485	wild_type	tertiary
	yw_retina3_170621	50	7768	22201	12273	99.4511	164	17.3357	0	514.86	490.799	0.632934	0.349894	162.856	72.0489	85.0984	140.758	100.829	0.461103	0.697762	14.4675	1.396	0.499196	0.368248	50	36.3501	38.7207	5.84164	wild_type	tertiary
	yw_retina3_170621	51	5540	13843	6301	83.9866	154	19.0045	0	395.605	377.739	0.879226	0.400202	155.657	55.224	51.9839	156.571	48.0265	0.674558	0.951794	16.1469	3.26011	0.287737	0.444832	51	27.9305	27.6149	5.31505	wild_type	secondary
	yw_retina3_170621	52	5755	12090	6550	85.6008	142	19.0346	0	391.806	379.5	0.878626	0.476013	158.474	66.2898	35.0341	160.579	50.6063	-0.367141	0.949042	14.6322	3.17311	0.28417	0.4711	52	27.6623	28.6866	5.16474	wild_type	secondary
	yw_retina3_170621	53	7864	17820	8788	100.064	146	23.1036	0	437.688	417.636	0.894857	0.441302	171.493	61.8105	63.3213	172.165	61.0205	0.759791	0.935082	18.178	2.82142	0.337805	0.51585	53	30.9017	39.1992	4.93564	wild_type	secondary
	yw_retina3_170621	54	2150	2862	2216	52.3208	181	29.3223	0	177.196	170.674	0.970217	0.751223	59.0593	27.7298	29.3395	55.6781	50.1534	-0.926879	0.434289	22.0098	1.11016	0.883037	0.86048	54	12.5104	10.717	3.82151	wild_type	bristle
	yw_retina3_170621	56	1147	1680	1202	38.2153	152	29.9303	0	137.397	132.942	0.954243	0.682738	50.2892	24.2319	15.3104	50.8783	29.1435	0.300814	0.81969	20.4536	1.74579	0.564167	0.763517	56	9.7005	5.71738	4.05691	wild_type	bristle
	yw_retina3_170621	57	7305	21600	11253	96.4418	119	21.9871	0	497.487	474.329	0.64916	0.338194	154.496	69.2534	80.9402	126.892	110.788	0.761386	0.487555	15.3458	1.14535	0.577647	0.370908	57	35.1236	36.4128	5.82066	wild_type	tertiary
	yw_retina3_170621	59	2173	3477	2334	52.5999	144	25.8928	0	205.089	197.315	0.93102	0.624964	68.6003	33.2388	23.4114	64.3036	45.6489	0.644787	0.704305	19.4144	1.40865	0.669114	0.649207	59	14.4797	10.8316	4.3996	wild_type	bristle
	yw_retina3_170621	60	5619	10934	6225	84.5833	104	17.189	0	382.978	365.767	0.902651	0.513902	156.525	39.5246	83.708	152.143	49.6367	-1.28566	0.945283	12.5815	3.06513	0.309076	0.481418	60	27.039	28.0087	5.10909	wild_type	secondary
	yw_retina3_170621	62	6257	23989	11998	89.2561	163	20.8419	0	530.801	505.912	0.521504	0.260828	169.189	84.4437	83.9958	133.899	105.171	0.0180377	0.618924	18.8767	1.27315	0.444346	0.27907	62	37.4756	31.1889	6.7104	wild_type	tertiary
	yw_retina3_170621	63	6251	14022	6782	89.2133	99	16.3921	0	384.245	367.361	0.921705	0.445799	150.987	59.2806	55.0971	152.221	52.9727	0.766701	0.937495	12.6335	2.87358	0.343485	0.532039	63	27.1284	31.159	4.85997	wild_type	secondary
	yw_retina3_170621	64	5358	12168	6738	82.5955	128	18.2704	0	413.22	394.439	0.795191	0.440335	165.276	63.3031	34.6372	171.45	49.8212	-0.387118	0.956848	13.9994	3.4413	0.232081	0.39432	64	29.1742	26.7077	5.64521	wild_type	secondary
	yw_retina3_170621	65	3119	5015	3694	63.0177	107	23.0987	0	255.616	247.113	0.844342	0.621934	86.1278	32.8217	36.3976	88.002	50.0534	1.54849	0.822493	14.9251	1.75816	0.512791	0.599858	65	18.047	15.5471	4.577	wild_type	bristle
	yw_retina3_170621	67	925	1470	1027	34.3183	108	28.0486	0	132.225	128.039	0.900682	0.629252	49.366	16.1168	24.4486	47.1772	28.1959	1.47961	0.80175	17.344	1.67319	0.52916	0.664847	67	9.33538	4.61079	4.34754	wild_type	bristle
	yw_retina3_170621	69	6351	24492	12567	89.9241	134	20.958	0	555.588	529.412	0.505371	0.259309	168.074	77.4813	87.4717	131.94	102.952	0.107661	0.625412	15.8263	1.28157	0.464517	0.258551	69	39.2256	31.6575	6.97159	wild_type	tertiary
	yw_retina3_170621	70	5979	13888	6803	87.2508	197	24.8373	0	384.233	366.957	0.878877	0.430516	153.222	57.2653	57.389	162.696	49.6604	0.722109	0.952277	21.4061	3.27617	0.287597	0.508921	70	27.1276	29.8032	4.96912	wild_type	secondary
	yw_retina3_170621	71	2037	2961	2099	50.9273	140	29.5655	0	183.782	176.918	0.970462	0.687943	71.6938	31.2332	23.3535	67.1982	39.6088	-0.462724	0.807818	19.5547	1.69655	0.574362	0.757872	71	12.9754	10.1537	4.07199	wild_type	bristle
	yw_retina3_170621	72	5634	11289	6666	84.6961	190	19.3832	0	401.599	387.41	0.845185	0.49907	166.087	41.4508	82.0648	168.031	48.0379	-1.2838	0.958263	17.5428	3.49788	0.254068	0.438977	72	28.3537	28.0835	5.35038	wild_type	secondary
	yw_retina3_170621	74	2522	3477	2645	56.6667	109	22.7129	0	204.711	196.759	0.953497	0.725338	65.3911	30.1503	29.6344	61.142	53.9036	-0.967658	0.471972	15.3659	1.13428	0.858966	0.756265	74	14.453	12.5713	4.07632	wild_type	bristle
	yw_retina3_170621	75	2179	3599	2327	52.6725	145	24.1019	0	207.089	200.552	0.936399	0.605446	75	31.2249	28.156	66.7821	44.1511	0.743773	0.750279	17.078	1.51258	0.622081	0.638486	75	14.6209	10.8615	4.43638	wild_type	bristle
	yw_retina3_170621	76	6869	15827	7396	93.5194	117	18.2785	0	416.818	397.85	0.928745	0.434005	162.188	61.8597	58.5219	163.383	54.7843	0.679276	0.942107	14.3908	2.9823	0.327634	0.496832	76	29.4282	34.2395	5.02921	wild_type	secondary
	yw_retina3_170621	77	2461	3283	2634	55.9772	214	30.5827	0	207.811	200.092	0.93432	0.749619	68.1542	23.423	34.9317	66.0299	48.3611	1.50894	0.680861	24.9499	1.36535	0.718688	0.716116	77	14.6719	12.2672	4.18903	wild_type	bristle
	yw_retina3_170621	78	2970	5073	3639	61.4941	122	25.2508	0	259.244	252.841	0.816158	0.585452	90.6091	45.5152	28.165	86.9267	48.0667	0.124516	0.83321	17.1145	1.80846	0.500449	0.555328	78	18.3031	14.8044	4.75697	wild_type	bristle
	yw_retina3_170621	82	2792	4823	3651	59.6229	117	23.8489	0	273.267	262.148	0.764722	0.578893	92.9624	30.596	37.6132	98.6937	44.2773	-1.53511	0.893716	15.4876	2.22899	0.364961	0.469841	82	19.2932	13.9171	5.17165	wild_type	bristle
	yw_retina3_170621	83	7028	21980	11603	94.5956	122	19.0774	0	517.647	493.441	0.605705	0.319745	165.076	76.5898	78.9094	134.571	107.398	0.114766	0.602559	14.7803	1.25302	0.494128	0.32959	83	36.5469	35.0321	6.17472	wild_type	tertiary
	yw_retina3_170621	84	5330	9211	5996	82.3794	113	17.1094	0	370.836	354.256	0.888926	0.578656	154.149	33.4525	72.4325	154.028	47.6107	-1.42906	0.951029	12.5622	3.23517	0.286046	0.487051	84	26.1817	26.5681	5.07946	wild_type	secondary
	yw_retina3_170621	85	2508	3640	2641	56.5092	171	33.4179	0	210.918	203.233	0.94964	0.689011	76.5572	35.2759	25.1276	67.2755	48.1698	-0.458502	0.698092	24.1017	1.39663	0.705544	0.708453	85	14.8912	12.5015	4.21162	wild_type	bristle
	yw_retina3_170621	86	3215	6664	3817	63.9802	171	25.4622	0	273.829	266.669	0.842285	0.482443	100.225	46.4308	31.107	94.7767	46.839	0.532458	0.869346	18.7534	2.02346	0.455709	0.538804	86	19.3329	16.0256	4.82936	wild_type	bristle
	yw_retina3_170621	87	5850	11286	6581	86.3044	158	24.6619	0	416.877	395.224	0.888923	0.518341	175.616	35.2285	91.1079	169.71	48.8356	-1.3411	0.957703	21.1674	3.47513	0.258613	0.423009	87	29.4324	29.1602	5.45042	wild_type	secondary
	yw_retina3_170621	88	1689	2530	1763	46.3735	114	27.1249	0	167.746	162.304	0.958026	0.667589	55.5788	26.0497	24.2274	51.1439	45.1993	1.3175	0.467927	16.1803	1.13152	0.822153	0.754283	88	11.8432	8.41906	4.08167	wild_type	bristle
	yw_retina3_170621	90	6232	15730	6816	89.0777	142	21.1683	0	413.647	394.843	0.914319	0.396186	157.115	57.1192	60.8697	163.551	51.2471	0.761154	0.949641	17.2459	3.19141	0.296642	0.457697	90	29.2043	31.0643	5.23981	wild_type	secondary
	yw_retina3_170621	93	5734	10230	6793	85.4445	164	19.5218	0	400.451	385.8	0.844104	0.560508	159.59	69.4126	26.9869	167.683	48.3276	-0.246862	0.957568	17.15	3.46971	0.259651	0.449334	93	28.2726	28.5819	5.28835	wild_type	secondary
	yw_retina3_170621	94	6574	22338	12248	91.4892	180	19.5307	0	531.831	506.888	0.536741	0.294297	164.657	72.0097	93.1436	135.219	102.528	0.414043	0.651975	16.818	1.31884	0.457789	0.292074	94	37.5483	32.769	6.55931	wild_type	tertiary
	yw_retina3_170621	96	2953	4485	3102	61.3178	161	33.4727	0	228.267	219.092	0.951966	0.658417	72.7324	37.7497	32.3353	68.3683	57.0174	-0.914415	0.551803	22.517	1.19908	0.804384	0.712175	96	16.1161	14.7196	4.2006	wild_type	bristle
	yw_retina3_170621	97	6540	15792	7284	91.2523	128	16.343	0	402.316	384.101	0.897858	0.414134	167.275	64.7581	56.0853	171.856	50.9443	0.688542	0.955052	14.0304	3.3734	0.281942	0.507754	97	28.4043	32.5996	4.97483	wild_type	secondary
	yw_retina3_170621	98	4171	7480	4767	72.8744	237	32.4586	0	309.273	299.324	0.874974	0.55762	114.285	59.0803	31.3112	110.307	50.2462	-0.369079	0.890231	23.717	2.19534	0.436456	0.547981	98	21.8353	20.7909	4.78875	wild_type	bristle
	yw_retina3_170621	99	5665	10720	6981	84.9288	101	17.7903	0	412.913	394.344	0.811488	0.528451	164.712	67.2155	28.8189	171.308	50.3943	-0.279193	0.955752	12.7437	3.39936	0.245784	0.417535	99	29.1525	28.238	5.48603	wild_type	secondary
	yw_retina3_170621	100	6292	20961	10513	89.5054	111	20.7573	0	501.061	477.717	0.598497	0.300177	158.256	64.9679	79.2522	125.079	102.582	0.380913	0.572166	14.7123	1.21931	0.512069	0.314932	100	35.3759	31.3634	6.31679	wild_type	tertiary
	yw_retina3_170621	101	5994	9765	6410	87.3602	100	16.798	0	375.492	359.063	0.935101	0.613825	160.078	33.2132	76.3443	156.01	50.4608	-1.35318	0.946247	12.6299	3.09171	0.313561	0.534225	101	26.5105	29.8779	4.85001	wild_type	secondary
	yw_retina3_170621	103	1881	3080	2037	48.9384	153	32.6449	0	178.167	171.594	0.923417	0.610714	59.0339	32.3211	27.3158	54.8256	47.8518	-0.462671	0.488076	21.5482	1.14574	0.796769	0.74464	103	12.5789	9.37611	4.10801	wild_type	bristle
	yw_retina3_170621	104	982	1581	1093	35.3599	129	26.6609	0	141.048	136.599	0.898445	0.621126	55.1543	25.168	13.9898	52.4768	24.6549	0.343636	0.882759	19.695	2.12845	0.454032	0.620282	104	9.95825	4.89492	4.50101	wild_type	bristle
	yw_retina3_170621	105	6116	16875	7104	88.2447	184	23.3854	0	420.759	401.586	0.860923	0.36243	171.479	52.1599	64.2613	171.478	50.5716	0.870237	0.955523	18.941	3.39079	0.264826	0.43412	105	29.7065	30.4861	5.38022	wild_type	secondary
	yw_retina3_170621	107	2550	3780	2636	56.9804	171	38.2867	0	208.61	200.456	0.967375	0.674603	64.846	33.7769	25.4698	60.8645	56.2029	-0.563421	0.383815	28.6062	1.08294	0.87644	0.736341	107	14.7283	12.7108	4.1311	wild_type	bristle
	yw_retina3_170621	108	3051	7072	4286	62.327	118	22.7601	0	307.593	297.372	0.711853	0.43142	104.809	50.4012	33.037	95.7115	55.1102	0.116149	0.817594	15.0858	1.73673	0.424057	0.405228	108	21.7167	15.2081	5.56872	wild_type	bristle
	yw_retina3_170621	110	6726	16660	7681	92.5409	128	18.3052	0	422.032	402.792	0.875667	0.403721	169.257	62.592	59.0842	174.259	53.6314	0.742847	0.951461	13.5458	3.2492	0.282017	0.474544	110	29.7963	33.5267	5.14596	wild_type	secondary
	yw_retina3_170621	111	1616	2064	1690	45.3603	116	25.8509	1	160.841	155.561	0.956213	0.782946	53.1507	21.0922	24.5699	48.9191	42.4482	1.11317	0.497048	15.0077	1.15244	0.859796	0.784982	111	11.3557	8.05518	4.00106	wild_type	bristle
	yw_retina3_170621	112	1554	3145	1781	44.4816	115	31.0058	0	190.989	191.761	0.872544	0.494118	85.0235	48.3906	20.2124	66.7643	31.3537	0.0916483	0.88287	16.709	2.12939	0.443887	0.535359	112	13.4842	7.74613	4.84487	wild_type	bristle
	yw_retina3_170621	113	8224	25760	13552	102.329	127	20.2139	0	555.144	528.991	0.606848	0.319255	168.908	77.3897	87.8135	137.024	124.427	0.0448333	0.418812	15.9477	1.10123	0.557702	0.335337	113	39.1943	40.9937	6.12159	wild_type	tertiary
	yw_retina3_170621	116	6557	10360	6936	91.3708	128	19.3489	0	360.392	344.354	0.945358	0.632915	145.207	41.0909	72.3114	147.617	58.3977	-1.32038	0.918422	16.3071	2.52779	0.383125	0.634403	116	25.4444	32.6843	4.45064	wild_type	secondary
	yw_retina3_170621	117	2563	3599	2706	57.1254	134	25.1982	0	205.675	199.766	0.947154	0.712142	64.8151	29.5915	29.4865	62.3565	54.0466	-0.448325	0.498766	16.8839	1.15375	0.839259	0.761368	117	14.5211	12.7756	4.06263	wild_type	bristle
	yw_retina3_170621	118	6790	16320	7500	92.9801	155	18.5175	0	424.233	404.879	0.905333	0.416054	167.2	63.7661	55.5694	171.201	52.7473	0.761929	0.951353	14.7926	3.24568	0.294963	0.474102	118	29.9517	33.8457	5.14836	wild_type	secondary
	yw_retina3_170621	119	1030	1554	1097	36.2138	111	25.833	0	132.912	128.69	0.938924	0.662806	43.1741	21.1786	22.3563	40.3962	33.8932	-1.56772	0.5441	15.9724	1.19187	0.803649	0.732691	119	9.38383	5.13418	4.14138	wild_type	bristle
	yw_retina3_170621	120	1308	1911	1379	40.8093	108	30.6139	0	147.64	142.653	0.948513	0.684458	49.8197	25.9549	17.7997	47.4454	35.8562	0.307936	0.654875	17.8564	1.32321	0.739827	0.75407	120	10.4237	6.51991	4.08224	wild_type	bristle
	yw_retina3_170621	121	6527	11448	7305	91.1616	134	19.7084	0	404.593	386.26	0.893498	0.570143	161.112	73.6591	31.6078	163.996	53.6274	-0.305276	0.945023	15.9635	3.05807	0.308998	0.501057	121	28.5651	32.5348	5.00797	wild_type	secondary
	yw_retina3_170621	122	1479	2520	1843	43.3949	126	22.6322	0	195.569	190.381	0.802496	0.586905	72.1249	38.1494	21.1373	75.3979	29.5554	-0.0841918	0.919969	13.7563	2.55107	0.331253	0.485937	122	13.8075	7.37229	5.08528	wild_type	bristle
	yw_retina3_170621	123	6710	20868	11019	92.4307	151	20.6505	0	510.032	486.222	0.608948	0.321545	159.138	66.0382	85.8113	128.058	106	0.619786	0.561098	16.9856	1.20809	0.520978	0.324144	123	36.0092	33.447	6.22638	wild_type	tertiary
	yw_retina3_170621	124	2561	3519	2774	57.1031	111	27.043	0	216.912	208.327	0.923216	0.727764	75.1665	31.4272	23.1999	66.5622	52.0415	-0.0792464	0.623469	17.7618	1.27902	0.735978	0.683996	124	15.3144	12.7657	4.28626	wild_type	bristle
	yw_retina3_170621	125	1997	2646	2096	50.4248	124	22.7852	0	183.634	176.973	0.952767	0.754724	69.3109	29.0055	22.6044	59.4656	44.775	0.567863	0.658071	15.4407	1.3281	0.719046	0.74419	125	12.9649	9.95433	4.10925	wild_type	bristle
	yw_retina3_170621	127	6129	14732	6759	88.3385	141	20.9907	0	402.298	385.228	0.906791	0.416033	159.364	58.8375	56.729	163.786	49.4953	0.731074	0.953246	17.0277	3.30911	0.290903	0.475888	127	28.403	30.5509	5.13869	wild_type	secondary
	yw_retina3_170621	128	5718	11076	7516	85.3252	241	26.9346	0	418.765	400.088	0.760777	0.516251	160.59	58.7856	29.1116	154.412	58.15	-0.320023	0.92638	25.8423	2.6554	0.305347	0.409746	128	29.5656	28.5022	5.53793	wild_type	secondary
	yw_retina3_170621	129	2606	5005	3264	57.6026	140	26.3434	0	259.474	249.66	0.798407	0.520679	91.444	44.7836	30.2544	91.6526	42.5543	0.341462	0.885678	18.6801	2.15378	0.394998	0.486403	129	18.3194	12.99	5.08284	wild_type	bristle
	yw_retina3_170621	130	1224	2209	1315	39.4771	129	28.1332	0	157.361	154.91	0.930798	0.554097	54.7083	26.0106	23.4641	49.7937	33.2882	-0.88535	0.743692	20.0162	1.49584	0.628554	0.621147	130	11.11	6.1012	4.49788	wild_type	bristle
	yw_retina3_170621	131	7892	20294	11284	100.242	146	19.915	0	497.203	474.06	0.699397	0.388883	158.003	66.9762	90.4312	131.069	108.067	0.725167	0.565854	16.1194	1.21285	0.584923	0.401171	131	35.1035	39.3388	5.59681	wild_type	tertiary
	yw_retina3_170621	132	5120	8100	5546	80.7402	135	16.7293	0	354.35	338.627	0.923188	0.632099	154.987	27.5088	74.465	153.974	44.0258	-1.37843	0.95825	13.2399	3.49735	0.274972	0.512406	132	25.0178	25.5214	4.9522	wild_type	secondary
	yw_retina3_170621	133	1065	1599	1163	36.8239	153	29.7099	0	141.284	138.916	0.915735	0.666041	48.7955	22.3324	16.969	41.2124	35.7881	0.472541	0.495893	18.6753	1.15156	0.798371	0.670458	133	9.97495	5.30864	4.32931	wild_type	bristle
	yw_retina3_170621	135	3290	5624	3453	64.7222	146	30.6909	0	249.93	242.115	0.952795	0.584993	78.848	37.3824	38.0453	69.9867	61.1001	0.628376	0.487678	21.7067	1.14544	0.855214	0.661864	135	17.6456	16.3995	4.35733	wild_type	bristle
	yw_retina3_170621	136	2207	3172	2412	53.0098	144	32.6479	0	207.083	199.401	0.915008	0.695776	76.5768	29.2238	32.2234	67.5092	43.4194	-1.10469	0.76573	20.7323	1.55482	0.616576	0.646729	136	14.6205	11.0011	4.40802	wild_type	bristle
	yw_retina3_170621	137	6342	15125	7278	89.8604	198	23.9855	0	405.647	387.259	0.871393	0.419306	159.452	52.5628	58.555	163.764	53.193	0.862397	0.945777	19.5255	3.07867	0.301093	0.484329	137	28.6395	31.6126	5.09372	wild_type	secondary
	yw_retina3_170621	139	5988	10432	6601	87.3164	128	22.0436	0	397.179	379.231	0.907135	0.574003	165.738	33.3308	82.0934	163.755	49.5472	-1.34775	0.953127	16.8985	3.30502	0.284317	0.477001	139	28.0416	29.848	5.13269	wild_type	secondary
	yw_retina3_170621	140	6445	24160	11581	90.5871	136	18.0355	0	523.458	509.514	0.556515	0.266763	169.189	67.8874	81.6849	121.005	112.206	0.0390664	0.374363	14.083	1.07842	0.560439	0.295576	140	36.9572	32.126	6.52034	wild_type	tertiary
	yw_retina3_170621	141	3123	5180	3499	63.0581	137	23.7371	0	253.539	243.052	0.892541	0.602896	77.8781	41.0666	29.7442	74.3306	60.1075	1.10469	0.588288	17.483	1.23663	0.719693	0.610509	141	17.9004	15.567	4.5369	wild_type	bristle
	yw_retina3_170621	142	1979	3132	2141	50.197	133	24.4937	0	199.16	193.983	0.924334	0.631865	62.0322	30.7069	27.711	58.4091	46.0573	-0.795959	0.614998	17.909	1.26819	0.738574	0.626974	142	14.0611	9.86461	4.47693	wild_type	bristle
	yw_retina3_170621	143	5298	13332	5845	82.1317	137	14.8616	0	372.067	355.62	0.906416	0.39739	155.396	67.4553	52.5196	161.948	42.8445	0.645871	0.96437	11.9043	3.7799	0.257201	0.480927	143	26.2687	26.4086	5.1117	wild_type	secondary
	yw_retina3_170621	144	2293	3920	2437	54.0328	112	31.8094	0	208.131	201.146	0.940911	0.584949	70.3491	38.8884	26.3755	61.7521	48.9827	-0.257231	0.608942	16.5626	1.26069	0.765615	0.665182	144	14.6945	11.4298	4.34645	wild_type	bristle
	yw_retina3_170621	145	6296	12960	7914	89.5339	130	18.7379	0	428.019	408.862	0.795552	0.485802	165.327	69.8475	34.6822	167.013	56.6769	-0.317611	0.940658	15.1399	2.94675	0.287393	0.431865	145	30.219	31.3833	5.39425	wild_type	secondary
	yw_retina3_170621	146	2477	4800	2707	56.1588	125	22.1058	0	227.894	219.132	0.915035	0.516042	83.1925	33.8119	32.9221	76.0548	43.7906	0.749094	0.817607	14.2964	1.73678	0.545234	0.599333	146	16.0898	12.347	4.579	wild_type	bristle
	yw_retina3_170621	147	5346	9344	5943	82.503	144	18.5881	0	367.037	350.654	0.899546	0.572132	151.119	34.8932	69.8923	150.636	47.962	-1.33603	0.947957	15.4561	3.14073	0.299974	0.498678	147	25.9135	26.6479	5.0199	wild_type	secondary
	yw_retina3_170621	149	5183	15142	5790	81.2355	133	23.2354	0	403.475	385.593	0.895164	0.342293	167.003	60.2622	55.0035	172.791	40.2212	0.667686	0.972531	17.6069	4.29603	0.221028	0.40009	149	28.4862	25.8354	5.60436	wild_type	secondary
	yw_retina3_170621	150	2844	3696	2950	60.1755	173	24.4947	0	215.983	207.446	0.964068	0.769481	72.9452	28.4068	32.1864	66.1689	55.9064	-1.02757	0.534919	18.9739	1.18357	0.827049	0.766128	150	15.2488	14.1763	4.04999	wild_type	bristle
	yw_retina3_170621	151	3569	5472	3730	67.4106	226	36.0045	0	252.888	244.527	0.956836	0.65223	77.666	43.1897	30.3945	71.0484	67.3427	-0.87738	0.318739	30.8169	1.05503	0.900218	0.701292	151	17.8544	17.7902	4.23307	wild_type	bristle
	yw_retina3_170621	152	5564	11550	6995	84.1683	165	20.9286	0	425.563	406.141	0.795425	0.481732	169.779	67.3339	27.4687	178.085	48.7526	-0.284286	0.961798	17.475	3.65283	0.223379	0.386072	152	30.0456	27.7346	5.7052	wild_type	secondary
	yw_retina3_170621	154	7507	20536	11648	97.7661	124	19.229	0	522.753	500.375	0.644488	0.365553	164.77	76.2543	81.5499	138.415	103.378	0.523152	0.664973	15.6812	1.33893	0.498894	0.345209	154	36.9074	37.4197	6.03342	wild_type	tertiary
	yw_retina3_170621	155	3024	6741	3923	62.0506	147	23.5602	0	296.758	286.511	0.770839	0.448598	109.882	47.6657	32.7765	101.104	44.7295	0.4142	0.896813	16.8646	2.26034	0.376664	0.431505	155	20.9517	15.0736	5.3965	wild_type	bristle
	yw_retina3_170621	156	1578	2925	1693	44.8238	134	26.993	0	183.504	181.035	0.932073	0.539487	69.0797	28.4246	19.8549	66.613	31.1142	-0.420106	0.88421	18.4052	2.14092	0.452793	0.588881	156	12.9557	7.86577	4.61946	wild_type	bristle
	yw_retina3_170621	157	5415	10640	6340	83.0337	128	19.8652	0	397.451	379.881	0.854101	0.508929	157.696	37.7666	75.3801	158.208	45.7504	-1.27567	0.957275	15.8824	3.45807	0.275455	0.430766	157	28.0608	26.9918	5.40112	wild_type	secondary
	yw_retina3_170621	158	1667	2703	1759	46.0705	139	26.7169	0	171.953	166.096	0.947698	0.616722	53.7587	30.1056	23.5945	49.7414	45.1059	-0.351481	0.421541	18.0881	1.10277	0.857848	0.708475	158	12.1402	8.3094	4.21156	wild_type	bristle
	yw_retina3_170621	159	7345	22650	12208	96.7055	161	22.605	0	532.701	507.713	0.601655	0.324283	167.705	70.3312	85.1605	144.919	98.6594	0.495977	0.732479	17.108	1.46888	0.445299	0.325263	159	37.6097	36.6122	6.21566	wild_type	tertiary
	yw_retina3_170621	160	1998	3762	2310	50.4374	143	27.9184	0	211.776	207.676	0.864935	0.5311	74.2024	30.3438	39.1046	63.3876	44.4688	-0.72545	0.712632	18.1712	1.42544	0.633136	0.559826	160	14.9518	9.95932	4.73782	wild_type	bristle
	yw_retina3_170621	161	6152	14399	6916	88.5041	155	20.0483	0	409.877	391.662	0.889532	0.427252	159.906	54.7846	51.0171	155.294	55.0465	0.793043	0.935069	16.7027	2.82114	0.3248	0.46017	161	28.9382	30.6655	5.22571	wild_type	secondary
	yw_retina3_170621	162	2012	3128	2150	50.6138	114	26.579	0	198.225	190.611	0.935814	0.643223	70.0071	28.668	20.3951	69.1639	38.9579	-0.3806	0.826273	16.4341	1.77535	0.535524	0.643457	162	13.9951	10.0291	4.41922	wild_type	bristle
	yw_retina3_170621	163	2170	3300	2387	52.5636	163	29.2	0	210.154	208.231	0.909091	0.657576	75.4255	38.9074	19.4594	68.1372	43.4275	0.165385	0.770572	22.1633	1.56899	0.595115	0.617437	163	14.8373	10.8167	4.51137	wild_type	bristle
	yw_retina3_170621	165	1314	1972	1456	40.9028	110	25.2291	0	165.083	164.161	0.902473	0.666329	69.4262	36.3927	14.7154	64.7129	27.5094	-0.0226082	0.905147	17.4828	2.35239	0.399507	0.605897	165	11.6552	6.54982	4.55413	wild_type	bristle
	yw_retina3_170621	166	2048	3465	2179	51.0646	144	22.6875	0	197.439	189.865	0.939881	0.591053	63.1981	34.46	27.04	59.2463	46.8882	-0.295421	0.611284	17.197	1.26357	0.742879	0.6602	166	13.9396	10.2085	4.36282	wild_type	bristle
	yw_retina3_170621	167	1589	2970	1746	44.9797	169	34.0183	0	181.782	175.021	0.91008	0.535017	60.8358	25.4644	22.6463	61.1616	35.2214	-0.858958	0.817538	25.6076	1.73649	0.540849	0.604273	167	12.8342	7.9206	4.56025	wild_type	bristle
	yw_retina3_170621	168	1359	2184	1436	41.5973	120	32.103	0	158.225	152.689	0.946379	0.622253	55.0273	24.4106	19.5644	52.2719	34.0699	0.483788	0.758405	21.7862	1.53425	0.633276	0.682145	168	11.171	6.77413	4.29207	wild_type	bristle
	yw_retina3_170621	169	7133	16120	7733	95.2996	138	23.8723	0	413.789	394.978	0.92241	0.442494	165.56	59.5383	62.4019	166.739	56.8002	0.75379	0.940189	17.974	2.93554	0.326667	0.523509	169	29.2143	35.5555	4.8994	wild_type	secondary
	yw_retina3_170621	171	1892	3038	2149	49.0813	125	29.3901	0	195.64	188.159	0.880409	0.622778	62.8172	35.4524	19.5444	60.7976	43.2434	0.21984	0.70292	17.1448	1.40594	0.651716	0.62118	171	13.8125	9.43094	4.49776	wild_type	bristle
	yw_retina3_170621	172	5117	9164	5917	80.7166	149	19.5585	0	389.664	372.106	0.864796	0.558381	161.83	31.3369	74.2113	164.855	43.5197	-1.40168	0.964526	18.0602	3.78805	0.239729	0.423492	172	27.5111	25.5064	5.44732	wild_type	secondary
	yw_retina3_170621	173	2230	3264	2321	53.2853	142	25.7242	0	198.847	193.292	0.960793	0.683211	69.3542	28.7991	36.0556	66.2806	44.5025	-1.17475	0.741072	18.6187	1.48937	0.646312	0.708725	173	14.039	11.1158	4.21081	wild_type	bristle
	yw_retina3_170621	174	1838	2773	1960	48.3758	129	24.5626	0	184.225	177.338	0.937755	0.66282	61.0328	25.827	19.1594	55.1789	45.6911	0.0932233	0.56065	17.4141	1.20765	0.768615	0.680544	174	13.0067	9.16177	4.29711	wild_type	bristle
	yw_retina3_170621	175	1552	2058	1644	44.453	106	25.5277	0	159.562	156.441	0.944039	0.75413	54.037	22.261	23.6366	49.4266	41.2304	1.05975	0.551501	14.5314	1.19879	0.808873	0.76602	175	11.2654	7.73617	4.05028	wild_type	bristle
	yw_retina3_170621	176	5632	13635	6477	84.6811	194	16.6289	0	380.132	363.069	0.869538	0.413055	154.052	60.2688	50.5881	155.801	49.3838	0.628639	0.948437	15.6197	3.15491	0.295413	0.489783	176	26.8381	28.0735	5.06528	wild_type	secondary
	yw_retina3_170621	177	6265	11935	7217	89.3132	151	16.0916	0	409.421	390.837	0.868089	0.524927	159.703	66.3759	33.1824	159.332	54.9527	-0.32042	0.938642	13.5364	2.89944	0.314213	0.469667	177	28.906	31.2288	5.17261	wild_type	secondary
	yw_retina3_170621	178	8830	24645	13430	106.032	139	17.8773	0	554.097	530.483	0.657483	0.358288	168.386	71.8737	92.2566	143.998	116.492	0.368711	0.587829	15.5658	1.23612	0.542201	0.36141	178	39.1203	44.0144	5.89665	wild_type	tertiary
	yw_retina3_170621	179	4854	10545	6754	78.6149	132	25.7441	0	397.291	383.752	0.718685	0.460313	112.969	53.4924	45.4712	110.007	75.6462	0.353775	0.726042	17.1482	1.45423	0.510706	0.386448	179	28.0496	24.1955	5.70242	wild_type	bristle
	yw_retina3_170621	180	2614	3807	3225	57.691	161	20.3642	0	244.468	235.793	0.810543	0.68663	88.6397	25.5115	37.0386	90.1261	41.0115	-1.48844	0.890468	15.349	2.19758	0.409746	0.549631	180	17.2599	13.0299	4.78156	wild_type	bristle
	yw_retina3_170621	181	5414	10626	6596	83.026	152	21.5691	0	391.735	374.462	0.8208	0.509505	165.13	40.2798	89.0201	174.094	45.9488	-1.31034	0.964541	17.689	3.78886	0.227438	0.443346	181	27.6573	26.9869	5.32394	wild_type	secondary
	yw_retina3_170621	182	1817	2760	2027	48.0986	128	33.1877	1	188.947	183.907	0.896399	0.658333	61.0983	32.1502	22.9554	59.1272	41.4279	-0.0412356	0.713498	17.4349	1.42723	0.661745	0.639564	182	13.3401	9.0571	4.43265	wild_type	bristle
	yw_retina3_170621	184	7039	16470	7593	94.6696	162	21.6528	0	429.747	410.107	0.927038	0.427383	165.303	62.0249	58.9337	167.354	55.2202	0.733317	0.943995	18.2544	3.03067	0.319999	0.478955	184	30.341	35.0869	5.12221	wild_type	secondary
	yw_retina3_170621	185	3504	5185	3719	66.7939	132	28.022	0	251.853	241.846	0.942189	0.675796	85.9884	45.7531	27.5368	76.4375	59.6156	-0.248496	0.625872	17.9846	1.28217	0.763591	0.694193	185	17.7813	17.4662	4.25466	wild_type	bristle
	yw_retina3_170621	186	6234	10692	6816	89.0919	142	20.4528	0	394.421	377.009	0.914613	0.583053	163.487	74.7849	29.0141	162.933	50.9561	-0.219803	0.949838	15.4125	3.19751	0.298992	0.503565	186	27.8469	31.0743	4.99548	wild_type	secondary
	yw_retina3_170621	188	1791	2268	1882	47.7532	132	22.2339	0	174.669	168.278	0.951647	0.789683	56.648	28.6561	19.124	54.1846	43.5447	0.062998	0.595122	16.3111	1.24435	0.776701	0.737689	188	12.332	8.92749	4.12732	wild_type	bristle
	yw_retina3_170621	189	1414	2438	1513	42.4307	157	25.5679	0	168.296	162.629	0.934567	0.579984	56.3028	24.36	23.2171	56.6354	33.1076	0.629133	0.81134	18.2202	1.71065	0.561285	0.627349	189	11.8821	7.04828	4.47559	wild_type	bristle
	yw_retina3_170621	191	2523	4104	2657	56.6779	93	25.6211	0	217.853	209.612	0.949567	0.614766	72.9932	40.4388	26.1478	66.0384	50.3352	-0.108534	0.647328	15.0381	1.31197	0.736604	0.668037	191	15.3808	12.5763	4.33715	wild_type	bristle
	yw_retina3_170621	193	5697	14384	6232	85.1683	170	19.613	0	394.404	376.993	0.914153	0.396065	157.877	53.4118	60.6612	160.658	46.0558	0.803976	0.958029	16.5525	3.48833	0.281029	0.460228	193	27.8457	28.3975	5.22539	wild_type	secondary
	yw_retina3_170621	194	2121	3234	2587	51.9667	100	23.306	0	226.634	218.688	0.819869	0.655844	85	24.7157	39.7039	86.1262	34.7283	-1.4094	0.915101	15.1946	2.48	0.364066	0.518922	194	16.0008	10.5724	4.921	wild_type	bristle
	yw_retina3_170621	195	5968	11232	7323	87.1705	162	23.1508	0	414.534	395.684	0.814967	0.531339	161.818	67.122	29.1805	168.593	53.8213	-0.29579	0.947674	20.2178	3.13245	0.267338	0.436434	195	29.2669	29.7483	5.36594	wild_type	secondary
	yw_retina3_170621	197	2110	3420	2293	51.8318	159	24.4512	0	204.604	199.536	0.920192	0.616959	65.437	34.2227	23.3645	58.6301	50.5851	0.214167	0.505573	18.6131	1.15904	0.781539	0.633379	197	14.4455	10.5176	4.45423	wild_type	bristle
	yw_retina3_170621	198	2093	2925	2368	51.6226	208	31.3034	0	201.148	194.919	0.883868	0.715556	72.9452	23.4281	33.0115	69.4793	40.2304	-1.46036	0.815309	24.6976	1.72704	0.552038	0.65005	198	14.2015	10.4329	4.39675	wild_type	bristle
	yw_retina3_170621	200	2387	4608	2655	55.1291	129	30.5806	0	228.167	218.997	0.899058	0.518012	78.7909	32.912	34.8186	77.8635	40.8415	0.672401	0.851394	21.3141	1.90648	0.501297	0.57618	200	16.109	11.8983	4.67009	wild_type	bristle
	yw_retina3_170621	201	4882	10692	6376	78.8413	146	17.9556	0	398.978	380.936	0.765684	0.456603	166.628	73.4508	30.6145	184.427	40.5547	-0.198786	0.975523	13.5132	4.54761	0.18275	0.385399	201	28.1686	24.335	5.71018	wild_type	secondary
	yw_retina3_170621	202	5345	9177	6070	82.4952	130	18.0548	0	393.557	377.89	0.88056	0.582434	165.197	81.4331	25.9987	163.473	44.7308	-0.136154	0.961836	14.7672	3.6546	0.254663	0.433652	202	27.7859	26.6429	5.38312	wild_type	secondary

## Sheet: Components talin
	retina_number	label	area_pixels	bbox_area	convex_area	equivalent_diameter	max_intensity	mean_intensity	min_intensity	perimeter_pixels	perimeter_crofton	solidity	extent	feret_diameter_max	local_centroid-0	local_centroid-1	major_axis_length	minor_axis_length	orientation	eccentricity	standard_deviation_intensity	aspect_ratio	roundness	circularity	index	perimeter	area	cell_shape_index	id	cell_type
PCA_ID1	talin_V40399_retina1_160621	1	1758	2680	1873	47.3113	231	24.942	0	177.918	173.451	0.938601	0.65597	68.2495	16.3544	33.6354	64.3083	36.3202	-1.55838	0.82524	29.5509	1.77059	0.541246	0.697895	1	12.5614	8.763	4.24336	talin_RNAi	NA
	talin_V40399_retina1_160621	2	2443	3479	2584	55.7721	235	34.6083	0	208.125	199.996	0.945433	0.702213	75.2728	22.7712	35.6447	71.6012	44.5497	1.14889	0.782864	34.7872	1.60722	0.606727	0.708737	2	14.694	12.1775	4.21078	talin_RNAi	pr
	talin_V40399_retina1_160621	3	5030	10492	6125	80.0275	244	24.6487	0	342.877	327.749	0.821224	0.479413	122.066	44.3185	58.1249	113.12	64.1578	1.19565	0.823604	29.4935	1.76316	0.500493	0.537651	3	24.2078	25.0728	4.83453	talin_RNAi	secondary
	talin_V40399_retina1_160621	4	6284	9416	6692	89.4485	246	27.8819	0	329.664	315.223	0.939032	0.667375	118.533	51.641	48.5242	103.454	80.8996	-0.535588	0.623293	32.0321	1.27879	0.747574	0.726613	4	23.2749	31.3235	4.15866	talin_RNAi	secondary
	talin_V40399_retina1_160621	5	2355	3666	2489	54.7584	236	27.7877	0	207.61	205.819	0.946163	0.64239	79.0759	18.1546	36.2034	74.009	42.1056	1.43989	0.822389	29.2685	1.7577	0.547434	0.6866	5	14.6577	11.7388	4.27812	talin_RNAi	NA
	talin_V40399_retina1_160621	6	4496	7360	5004	75.6603	247	38.6341	0	283.765	271.707	0.898481	0.61087	93.3809	35.8984	44.6132	89.9043	67.4044	1.09276	0.661738	39.11	1.3338	0.708233	0.701649	6	20.0343	22.411	4.23199	talin_RNAi	tertiary
	talin_V40399_retina1_160621	7	3829	5727	4001	69.8229	241	33.427	0	257.723	247.018	0.957011	0.668587	86.0058	34.1504	41.3586	84.2926	58.4031	0.988564	0.72107	33.9566	1.44329	0.686146	0.724418	7	18.1958	19.0862	4.16495	talin_RNAi	tertiary
	talin_V40399_retina1_160621	8	3180	5440	3494	63.631	241	31.4443	0	239.859	239.434	0.910132	0.584559	89.5545	30.8767	47.8487	76.4853	53.6928	-1.03284	0.712176	33.5422	1.4245	0.69212	0.694585	8	16.9345	15.8512	4.25346	talin_RNAi	pr
	talin_V40399_retina1_160621	9	1657	2337	1759	45.9321	200	34.7556	0	172.811	166.517	0.942013	0.709029	58.4637	25.4707	22.4744	55.3539	39.848	0.197469	0.694102	32.0212	1.38913	0.688551	0.69725	9	12.2008	8.25955	4.24532	talin_RNAi	pr
	talin_V40399_retina1_160621	10	4658	195156	33646	77.0114	247	40.2857	0	350.149	341.903	0.138441	0.0238681	624.836	363.831	47.4998	142.03	57.8685	-1.0418	0.913233	38.9413	2.45436	0.294001	0.477422	10	24.7212	23.2185	5.13043	talin_RNAi	secondary
	talin_V40399_retina1_160621	11	4527	7304	5462	75.9207	224	24.5136	0	310.35	296.912	0.828817	0.619797	103.6	48.1195	38.9437	91.8562	73.0514	0.497591	0.606243	24.7772	1.25742	0.68313	0.590631	11	21.9114	22.5655	4.61261	talin_RNAi	secondary
	talin_V40399_retina1_160621	12	1766	3216	1944	47.4188	238	30.6478	0	197.61	194.998	0.908436	0.549129	67.3647	20.5283	35.9915	59.9233	41.4458	-1.44961	0.722235	33.6286	1.44582	0.626196	0.568306	12	13.9517	8.80288	4.70234	talin_RNAi	NA
	talin_V40399_retina1_160621	13	3377	6300	3721	65.5723	144	20.1919	0	258.007	247.288	0.907552	0.536032	98.4073	34.2055	42.3269	104.382	43.1775	0.914476	0.910436	20.9069	2.41751	0.39463	0.637496	13	18.2158	16.8331	4.43983	talin_RNAi	NA
	talin_V40399_retina1_160621	14	3040	4620	3171	62.2145	192	24.5595	0	229.545	221.448	0.958688	0.658009	78.8543	38.6049	33.9477	76.8343	51.5093	-0.33119	0.742004	24.907	1.49166	0.655653	0.725015	14	16.2064	15.1533	4.16324	talin_RNAi	bristle
	talin_V40399_retina1_160621	15	3965	6832	5410	71.0521	241	35.1599	0	327.007	313.096	0.732902	0.580357	116.469	26.4023	57.4772	135.044	49.1589	-1.40644	0.931391	35.0765	2.7471	0.276822	0.465949	15	23.0874	19.7641	5.19321	talin_RNAi	tertiary
	talin_V40399_retina1_160621	16	2764	4750	3656	59.3231	170	17.746	0	277.959	268.296	0.756018	0.581895	96.1769	23.9743	52.3097	103.697	43.1727	-1.43539	0.909212	18.1753	2.40192	0.327274	0.449557	16	19.6245	13.7776	5.28704	talin_RNAi	secondary
	talin_V40399_retina1_160621	17	1597	2397	1698	45.0928	234	30.9875	0	163.882	158.052	0.940518	0.666249	55.2178	24.8547	22.0776	54.6141	37.6741	-0.578743	0.723978	31.0574	1.44965	0.681718	0.747224	17	11.5704	7.96047	4.1009	talin_RNAi	pr
	talin_V40399_retina1_160621	18	2303	3078	2420	54.1504	241	45.7451	0	192.811	185.478	0.951653	0.748213	61.0328	27.6014	27.3943	55.76	53.2466	-1.11925	0.296847	40.7575	1.0472	0.943103	0.778465	18	13.6129	11.4796	4.01777	talin_RNAi	pr
	talin_V40399_retina1_160621	19	3744	5236	3921	69.0435	240	37.1584	0	254.853	244.297	0.954858	0.71505	81.3449	31.351	35.5131	75.9326	64.7096	-1.46376	0.52322	40.3231	1.17344	0.826778	0.724381	19	17.9931	18.6625	4.16506	talin_RNAi	pr
	talin_V40399_retina1_160621	20	6522	10769	9166	91.1267	241	27.8815	0	419.078	399.993	0.711543	0.605627	135.059	58.8968	52.1719	131.756	78.966	-0.0896221	0.800497	32.2481	1.66851	0.478357	0.46666	20	29.5878	32.5098	5.18925	talin_RNAi	secondary
	talin_V40399_retina1_160621	21	2820	3850	2940	59.9211	236	36.8248	0	223.296	214.38	0.959184	0.732468	79.712	21.889	40.5181	75.5038	48.6076	-1.46346	0.765213	35.6472	1.55333	0.629827	0.710715	21	15.7652	14.0567	4.20492	talin_RNAi	pr
	talin_V40399_retina1_160621	22	1540	2112	1623	44.2808	235	35.0221	0	164.326	158.472	0.94886	0.729167	52.1536	19.9604	21.8403	48.9204	42.519	1.24348	0.494553	34.5279	1.15055	0.819315	0.716669	22	11.6017	7.67635	4.18741	talin_RNAi	pr
	talin_V40399_retina1_160621	23	3706	7565	5127	68.6923	241	33.7652	0	356.99	341.522	0.72284	0.489888	91.3017	44.8214	43.7196	102.683	68.8407	1.02325	0.741983	31.6493	1.49161	0.447525	0.365429	23	25.2042	18.4731	5.86413	talin_RNAi	bristle
	talin_V40399_retina1_160621	24	3983	6528	4248	71.2132	241	32.9523	0	280.93	271.112	0.937618	0.610141	96.5194	33.6939	40.3101	88.2452	62.4283	-1.5591	0.706771	40.4931	1.41354	0.651236	0.634197	24	19.8342	19.8538	4.45136	talin_RNAi	tertiary
	talin_V40399_retina1_160621	25	895	1332	951	33.7572	204	40.5017	0	119.876	118.424	0.941115	0.671922	38.0789	17.9721	16.9933	35.9539	32.2296	-1.19232	0.443215	33.6657	1.11555	0.881539	0.782649	25	8.4635	4.46125	4.00702	talin_RNAi	NA
	talin_V40399_retina1_160621	26	2438	3721	2578	55.715	236	27.2826	0	207.196	199.116	0.945694	0.6552	68.6003	29.0041	26.9582	65.4099	49.7052	-0.890567	0.650036	29.8026	1.31596	0.725533	0.713643	26	14.6284	12.1526	4.19628	talin_RNAi	pr
	talin_V40399_retina1_160621	27	1417	2214	1554	42.4756	239	196.586	11	161.533	157.362	0.91184	0.640018	56.8595	29.0713	19.8723	50.5185	36.4721	-0.320441	0.69194	50.3638	1.38513	0.706933	0.682428	27	11.4046	7.06324	4.29118	talin_RNAi	pr
	talin_V40399_retina1_160621	28	1035	1386	1076	36.3016	234	42.9884	0	126.083	122.216	0.961896	0.746753	43.1741	20.8068	14.972	41.826	31.6225	0.135579	0.654513	37.0264	1.32266	0.753284	0.818155	28	8.90173	5.1591	3.91911	talin_RNAi	NA
	talin_V40399_retina1_160621	29	4335	7452	4603	74.2933	245	23.9246	0	295.658	285.075	0.941777	0.581723	110.635	32.2321	53.7882	107.943	53.3284	1.21206	0.869437	28.1322	2.02411	0.47371	0.623189	29	20.874	21.6084	4.4905	talin_RNAi	secondary
	talin_V40399_retina1_160621	30	1139	2091	1226	38.0818	232	52.2906	0	148.368	143.343	0.929038	0.544715	56.0803	24.7024	20.7006	55.4755	27.8001	0.639894	0.865376	42.4916	1.99552	0.471228	0.650213	30	10.475	5.67751	4.3962	talin_RNAi	pr
	talin_V40399_retina1_160621	31	3603	6160	3939	67.731	184	22.244	0	267.823	256.594	0.914699	0.584903	87.3212	44.9839	43.0008	85.4527	57.8961	-0.616515	0.735503	22.1215	1.47597	0.628236	0.631215	31	18.9089	17.9597	4.46186	talin_RNAi	bristle
	talin_V40399_retina1_160621	32	804	1209	844	31.9951	235	53.2985	0	115.154	111.855	0.952607	0.665012	40.025	18.3744	16.4316	38.1018	27.3918	-0.446858	0.695102	42.125	1.39099	0.705139	0.761913	32	8.13013	4.00765	4.06118	talin_RNAi	NA
	talin_V40399_retina1_160621	33	3565	5964	3880	67.3728	213	25.3969	0	264.894	257.054	0.918814	0.597753	90.4268	45.4	38.8356	90.7145	53.2696	-0.521161	0.809425	28.5646	1.70293	0.55159	0.638445	33	18.7021	17.7703	4.43653	talin_RNAi	tertiary
	talin_V40399_retina1_160621	34	4988	8004	5568	79.6927	244	23.1167	0	311.823	298.309	0.895833	0.623188	102.201	51.9862	36.1806	100.884	69.8475	0.928573	0.721559	25.135	1.44435	0.624008	0.644643	34	22.0154	24.8634	4.41515	talin_RNAi	tertiary
	talin_V40399_retina1_160621	35	2411	3850	2536	55.4056	235	31.7619	0	211.817	203.693	0.95071	0.626234	70.3491	25.9693	30.2132	65.8614	49.3801	-1.566	0.661713	35.8785	1.33376	0.707694	0.675281	35	14.9547	12.018	4.31383	talin_RNAi	pr
	talin_V40399_retina1_160621	36	1440	2028	1527	42.819	238	42.7049	0	156.326	150.888	0.943026	0.710059	52.6118	16.584	26.3361	50.6299	37.1998	1.37814	0.678351	38.4713	1.36103	0.71525	0.740475	36	11.0369	7.17789	4.11955	talin_RNAi	pr
	talin_V40399_retina1_160621	37	2614	3953	2742	57.691	237	43.8917	0	214.024	205.589	0.953319	0.66127	68.2495	30.0597	35.6813	66.3768	52.0841	-1.20359	0.619908	45.5484	1.27441	0.755412	0.717115	37	15.1105	13.0299	4.18611	talin_RNAi	pr
	talin_V40399_retina1_160621	38	4120	6975	4410	72.4275	243	30.3012	0	276.936	267.36	0.93424	0.590681	94.921	44.5019	43.4272	96.5534	58.6427	1.06572	0.794426	32.2064	1.64647	0.562694	0.675069	38	19.5522	20.5367	4.3145	talin_RNAi	tertiary
	talin_V40399_retina1_160621	39	1142	1591	1201	38.1319	169	37.1077	0	135.497	131.141	0.950874	0.717788	44.1475	16.8091	20.1462	41.389	35.569	1.5195	0.511331	32.8705	1.16362	0.848804	0.781652	39	9.56639	5.69246	4.00957	talin_RNAi	NA
	talin_V40399_retina1_160621	40	1012	1804	1086	35.8959	236	47.1403	0	138.225	135.068	0.93186	0.560976	49.679	21.7569	20.8458	49.4093	26.5667	-0.914871	0.843144	42.5171	1.85982	0.527805	0.665602	40	9.75899	5.04446	4.34508	talin_RNAi	NA
	talin_V40399_retina1_160621	41	1225	1813	1304	39.4933	198	41.6841	0	143.19	140.526	0.939417	0.675676	49.163	18.9959	23.3355	44.8816	35.3555	-1.53748	0.615993	34.4528	1.26944	0.774302	0.750795	41	10.1095	6.10619	4.09114	talin_RNAi	pr
	talin_V40399_retina1_160621	42	2898	5180	3481	60.7441	244	39.0076	0	254.924	247.439	0.832519	0.559459	81.8413	30.2964	34.8678	77.3056	50.7429	0.870378	0.754418	38.3903	1.52347	0.617429	0.560386	42	17.9981	14.4455	4.73545	talin_RNAi	pr
	talin_V40399_retina1_160621	43	4312	6816	4633	74.0959	192	24.6294	0	290.066	277.681	0.930714	0.632629	97.3242	32.2449	47.728	96.5742	59.108	-1.28202	0.790821	27.3066	1.63386	0.588663	0.644013	43	20.4792	21.4938	4.41731	talin_RNAi	secondary
	talin_V40399_retina1_160621	44	3994	5896	4342	71.3114	228	21.4542	0	272.752	263.393	0.919853	0.677408	89.822	47.1487	32.2744	89.2453	58.5562	-0.327657	0.75465	23.4977	1.52409	0.638481	0.674654	44	19.2569	19.9087	4.31583	talin_RNAi	NA
	talin_V40399_retina1_160621	45	2692	4410	2871	58.5454	234	30.2615	0	224.924	220.893	0.937652	0.610431	74.3303	38.4447	31.0022	71.8798	49.8675	-0.719015	0.720204	31.0862	1.44142	0.663394	0.668673	45	15.8801	13.4187	4.33509	talin_RNAi	pr
	talin_V40399_retina1_160621	46	1257	1848	1354	40.0058	237	54.3691	0	148.083	143.073	0.92836	0.680195	50.1199	20.6476	20.1655	44.7701	37.9568	-1.06587	0.53029	44.8414	1.1795	0.798489	0.720333	46	10.455	6.2657	4.17675	talin_RNAi	pr
	talin_V40399_retina1_160621	47	2672	4485	2836	58.3275	234	33.9843	0	226.924	218.212	0.942172	0.595764	73.1642	34.2092	33.0928	71.3906	51.2047	-0.721769	0.696818	36.2212	1.39422	0.66752	0.652058	47	16.0213	13.319	4.38997	talin_RNAi	pr
	talin_V40399_retina1_160621	48	782	999	830	31.5543	207	41.9335	0	112.87	109.689	0.942169	0.782783	39.2173	18.2225	13.601	39.044	25.919	-0.25263	0.747874	37.0796	1.50639	0.653142	0.771364	48	7.96885	3.89799	4.03623	talin_RNAi	NA
	talin_V40399_retina1_160621	49	2421	3658	2555	55.5204	244	35.1462	0	213.646	206.375	0.947554	0.661837	65.146	34.2978	27.4089	59.4273	54.2601	0.62921	0.407848	40.8538	1.09523	0.872837	0.666525	49	15.0838	12.0678	4.34207	talin_RNAi	pr
	talin_V40399_retina1_160621	50	1927	3015	2047	49.5331	238	39.5542	0	192.018	186.819	0.941378	0.639138	69.3758	35.0939	22.9818	72.2941	34.8126	-0.305533	0.876423	37.6536	2.07666	0.469446	0.65676	50	13.5569	9.60541	4.37423	talin_RNAi	pr
	talin_V40399_retina1_160621	51	2661	4026	2882	58.2073	231	28.1293	0	221.468	213.039	0.923317	0.660954	76.6616	30.1319	31.2424	69.182	52.0893	-0.731494	0.658099	27.3825	1.32814	0.707895	0.681762	51	15.6361	13.2641	4.29327	talin_RNAi	pr
	talin_V40399_retina1_160621	52	4767	8262	5321	77.9072	245	27.1126	0	318.794	305.703	0.895884	0.576979	113.371	37.7938	54.7789	109.26	61.5166	1.11718	0.826436	29.6827	1.7761	0.508434	0.589434	52	22.5075	23.7618	4.61729	talin_RNAi	tertiary
	talin_V40399_retina1_160621	53	3138	4118	3282	63.2094	184	22.4554	0	228.882	220.854	0.956124	0.76202	75.591	31.8668	26.6584	69.6367	58.6173	-0.374788	0.539855	25.6182	1.18799	0.823923	0.752729	53	16.1595	15.6418	4.08588	talin_RNAi	pr
	talin_V40399_retina1_160621	54	4390	7272	4816	74.7631	240	26.3877	0	293.794	285.401	0.911545	0.603685	103.586	35.9699	51.8351	104.908	57.5035	1.21745	0.836392	28.4784	1.82438	0.507873	0.639129	54	20.7424	21.8826	4.43415	talin_RNAi	tertiary
	talin_V40399_retina1_160621	55	4463	5916	4606	75.3821	243	31.4481	0	269.681	258.355	0.968954	0.754395	88.6002	35.114	44.6646	88.6817	64.8068	-1.30535	0.682613	31.4715	1.3684	0.722552	0.771144	55	19.04	22.2465	4.0368	talin_RNAi	bristle
	talin_V40399_retina1_160621	56	3437	5214	3605	66.1523	240	27.7041	0	247.167	237.403	0.953398	0.659187	88.8369	31.3878	39.4873	85.402	52.668	-0.934278	0.787192	29.191	1.62151	0.600004	0.706985	56	17.4505	17.1322	4.21599	talin_RNAi	pr
	talin_V40399_retina1_160621	57	1420	1833	1486	42.5206	103	18.1127	0	157.012	151.538	0.955585	0.774686	50.3289	21.9415	22.9746	49.0031	38.2643	-1.37707	0.624713	16.6048	1.28065	0.752925	0.723821	57	11.0854	7.07819	4.16667	talin_RNAi	NA
	talin_V40399_retina1_160621	58	3006	4761	3242	61.8656	222	27.1989	0	235.717	228.248	0.927205	0.63138	72.7186	33.025	37.8007	68.2957	60.5782	-1.08733	0.461773	29.6188	1.1274	0.820564	0.679857	58	16.6421	14.9838	4.29928	talin_RNAi	pr
	talin_V40399_retina1_160621	59	4502	6864	4712	75.7108	246	30.795	0	283.723	271.668	0.955433	0.655886	92.8493	43.3287	39.3623	92.4399	66.2264	1.06953	0.697663	37.7946	1.39582	0.670805	0.702792	59	20.0314	22.4409	4.22855	talin_RNAi	NA
	talin_V40399_retina1_160621	60	3346	4662	3469	65.2707	203	24.506	0	237.439	227.787	0.964543	0.717718	76.844	33.7764	26.7681	73.4814	60.4128	-0.496448	0.56927	26.1408	1.21632	0.789007	0.745819	60	16.7636	16.6786	4.10477	talin_RNAi	pr
	talin_V40399_retina1_160621	61	2441	3480	2619	55.7492	197	24.9304	0	206.261	198.425	0.932035	0.701437	64.4748	25.1446	28.0299	60.682	53.3922	-1.36866	0.475217	26.697	1.13653	0.84403	0.721014	61	14.5624	12.1675	4.17478	talin_RNAi	NA
	talin_V40399_retina1_160621	62	2298	3135	2415	54.0916	235	33.436	0	196.154	189.04	0.951553	0.733014	62.6498	25.9282	28.7894	58.0251	52.9394	-0.423814	0.409402	34.8795	1.09607	0.869018	0.750523	62	13.8489	11.4547	4.09188	talin_RNAi	pr
	talin_V40399_retina1_160621	63	3081	4131	3285	62.6327	244	27.5203	0	240.089	231.445	0.9379	0.745824	82.7647	40.3788	23.27	81.3571	49.6747	-0.0967454	0.791958	30.8355	1.6378	0.592667	0.67167	63	16.9508	15.3577	4.32541	talin_RNAi	tertiary
	talin_V40399_retina1_160621	64	4206	6000	4388	73.1795	245	22.5243	0	265.238	254.143	0.958523	0.701	80.6226	40.6612	33.0687	77.2772	71.9434	0.553937	0.365075	24.7188	1.07414	0.89676	0.751292	64	18.7263	20.9654	4.08978	talin_RNAi	tertiary
	talin_V40399_retina1_160621	65	2107	3360	2246	51.7949	234	66.9188	0	214.746	211.048	0.938112	0.627083	83.8153	44.0275	22.8196	76.991	36.4011	-0.311405	0.881171	51.6814	2.11507	0.452579	0.574147	65	15.1615	10.5026	4.67836	talin_RNAi	pr
	talin_V40399_retina1_160621	66	3943	5402	4150	70.8547	230	22.1156	0	265.368	258.451	0.95012	0.729915	94.4934	36.3743	38.0053	84.4781	60.8814	-0.683871	0.693272	24.4696	1.38759	0.703475	0.703625	66	18.7355	19.6544	4.22605	talin_RNAi	secondary
	talin_V40399_retina1_160621	67	915	1470	969	34.1323	235	50.9956	0	127.74	123.787	0.944272	0.622449	45.4863	19.4612	17.3191	46.3225	25.4378	-0.541912	0.835727	45.2322	1.82101	0.542935	0.704655	67	9.01871	4.56095	4.22296	talin_RNAi	pr
	talin_V40399_retina1_160621	68	4611	8366	5012	76.6218	200	22.3002	0	305.765	292.564	0.919992	0.551159	104.293	49.2652	42.5496	101.529	61.7733	0.758402	0.793607	24.6377	1.64357	0.569542	0.61977	68	21.5876	22.9842	4.50287	talin_RNAi	tertiary
	talin_V40399_retina1_160621	69	2401	3504	2532	55.2906	239	40.2199	0	206.989	201.012	0.948262	0.685217	74.3303	21.297	37.5702	69.8391	44.4194	-1.40087	0.771669	40.4872	1.57227	0.626765	0.70422	69	14.6138	11.9681	4.22426	talin_RNAi	pr
	talin_V40399_retina1_160621	70	3899	6633	4592	70.4582	232	30.5071	0	293.167	281.014	0.849085	0.587818	103.74	28.1016	43.7015	109.563	51.6851	-1.24579	0.881737	33.0722	2.11981	0.413561	0.570078	70	20.6981	19.4351	4.69502	talin_RNAi	tertiary
	talin_V40399_retina1_160621	71	3418	5625	3732	65.9692	243	29.395	0	256.51	246.653	0.915863	0.607644	79.7057	39.7815	43.8446	77.7061	62.106	-1.21383	0.60101	32.8692	1.25119	0.720728	0.652791	71	18.1101	17.0375	4.38751	talin_RNAi	pr
	talin_V40399_retina1_160621	72	2950	4368	3119	61.2867	243	35.7519	0	227.095	217.982	0.945816	0.675366	78.5175	31.5254	38.5146	74.6749	52.3102	1.37061	0.713647	36.9041	1.42754	0.67357	0.718811	72	16.0334	14.7047	4.18117	talin_RNAi	pr
	talin_V40399_retina1_160621	73	2785	4736	3029	59.5481	228	25.907	0	235.652	230.508	0.919445	0.588049	74.8131	30.5422	32.8248	68.1523	55.3343	-1.32475	0.583767	28.8142	1.23165	0.76344	0.630222	73	16.6375	13.8822	4.46538	talin_RNAi	pr
	talin_V40399_retina1_160621	74	2187	3306	2328	52.7691	169	27.487	0	201.569	194.173	0.939433	0.661525	67.8012	25.9502	32.6004	59.8168	49.5807	0.719296	0.559435	24.276	1.20646	0.778237	0.676415	74	14.2311	10.9014	4.31021	talin_RNAi	bristle
	talin_V40399_retina1_160621	75	3555	4745	3688	67.2783	238	38.6537	0	238.746	231.12	0.963937	0.74921	81.3941	35.3972	33.3103	76.5192	59.982	0.733414	0.620911	41.9109	1.2757	0.773051	0.783748	75	16.856	17.7204	4.00421	talin_RNAi	pr
	talin_V40399_retina1_160621	76	3969	6390	4153	71.0879	216	24.6117	0	266.208	256.403	0.955695	0.621127	91.5915	42.7387	31.3888	80.6359	64.4543	-0.340467	0.600898	26.7301	1.25105	0.777203	0.703798	76	18.7948	19.784	4.22553	talin_RNAi	pr
	talin_V40399_retina1_160621	77	3893	6208	4571	70.404	215	23.7793	0	288.06	277.872	0.851674	0.627094	101.514	46.3185	32.3542	101.953	53.3165	-0.174226	0.852363	26.5076	1.91222	0.476863	0.589561	77	20.3376	19.4052	4.6168	talin_RNAi	tertiary
	talin_V40399_retina1_160621	78	4504	6370	4917	75.7276	246	26.4012	0	287.267	284.346	0.916006	0.707064	96.3846	30.6015	42.0664	97.385	61.7538	-1.30902	0.773235	31.1876	1.57699	0.604678	0.685862	78	20.2816	22.4508	4.28042	talin_RNAi	tertiary
	talin_V40399_retina1_160621	79	3	3	3	1.95441	83	62.6667	43	1	6.47375	1	1	3	1	0	3.26599	0	0	1	16.3367	inf	0.358099	37.6991	79	0.070602	0.0149539	0.57735	talin_RNAi	NA
	talin_V40399_retina1_160621	80	429	756	473	23.3713	206	51.6783	0	88.5269	88.7364	0.906977	0.56746	33.6006	12.0396	15.5128	29.7427	19.829	0.839877	0.74534	36.4848	1.49996	0.617457	0.687886	80	6.25018	2.13841	4.27412	talin_RNAi	NA
	talin_V40399_retina1_160621	81	2777	3953	2893	59.4625	206	33.175	0	217.539	208.922	0.959903	0.702504	70.5195	25.7703	34.2607	63.3235	57.575	-1.05754	0.416316	29.6907	1.09984	0.881771	0.737413	81	15.3587	13.8424	4.12809	talin_RNAi	bristle
	talin_V40399_retina1_160621	82	1732	3480	2226	46.9601	157	28.1952	0	226.433	217.942	0.778077	0.497701	89.2693	53.5052	24.1911	86.2458	32.2002	-0.329154	0.927689	24.9087	2.67842	0.296471	0.424502	82	15.9866	8.6334	5.44083	talin_RNAi	bristle
	talin_V40399_retina1_160621	83	3981	6873	4283	71.1953	203	24.8061	0	271.765	260.33	0.929489	0.579223	94.1541	40.7453	45.0515	82.4673	65.1862	0.890178	0.612528	23.9139	1.2651	0.745313	0.677355	83	19.1871	19.8439	4.30722	talin_RNAi	secondary
	talin_V40399_retina1_160621	84	2530	3968	2669	56.7565	242	32.1202	0	209.51	205.494	0.947921	0.637601	70.7107	31.9822	31.1091	68.4768	48.4084	-0.730019	0.707283	33.946	1.41457	0.686978	0.724306	84	14.7918	12.6111	4.16528	talin_RNAi
	talin_V40399_retina1_160621	85	3949	6789	4599	70.9086	207	24.9924	0	292.61	284.671	0.858665	0.581676	105.394	40.6708	42.4515	106.713	51.5856	1.20862	0.875397	26.5599	2.06866	0.44153	0.579586	85	20.6589	19.6844	4.65635	talin_RNAi
	talin_V40399_retina1_160621	86	3524	4940	3660	66.9843	243	41.5207	0	244.61	234.587	0.962842	0.71336	85.7555	32.653	38.4086	81.1824	56.6255	-0.99457	0.716575	44.348	1.43367	0.680804	0.740111	86	17.27	17.5659	4.12056	talin_RNAi
	talin_V40399_retina1_160621	87	4239	5280	4431	73.4661	185	24.1588	0	263.403	253.548	0.956669	0.802841	87.818	37.4565	32.6042	81.3561	67.1366	-0.189414	0.564812	26.1531	1.2118	0.815443	0.767771	87	18.5968	21.1299	4.04566	talin_RNAi
	talin_V40399_retina1_160621	88	3835	5772	3978	69.8776	231	26.9419	0	259.823	249.01	0.964052	0.664414	80.6226	42.6	35.4686	74.1212	70.4485	-1.10935	0.310877	30.46	1.05213	0.888774	0.713869	88	18.3441	19.1161	4.19561	talin_RNAi
	talin_V40399_retina1_160621	89	3333	4692	3468	65.1437	222	28.0531	0	240.403	232.69	0.961073	0.710358	81.5414	32.1674	29.9727	73.4901	59.9879	-0.835459	0.577667	31.3052	1.22508	0.785757	0.724712	89	16.9729	16.6138	4.16411	talin_RNAi
	talin_V40399_retina1_160621	90	2245	3660	2440	53.4642	241	37.4428	0	205.782	197.775	0.920082	0.613388	64.6607	25.9452	25.2321	62.866	49.2606	-0.81102	0.621289	35.3115	1.27619	0.723261	0.666212	90	14.5286	11.1905	4.34309	talin_RNAi
	talin_V40399_retina1_160621	91	2396	3584	2534	55.233	234	28.3735	0	210.125	201.892	0.945541	0.668527	70.4344	34.7333	31.6002	70.8671	45.4853	-0.515324	0.766839	27.3811	1.55802	0.607446	0.681933	91	14.8352	11.9432	4.29274	talin_RNAi
	talin_V40399_retina1_160621	92	2020	3604	2193	50.7143	179	26.9015	0	200.51	192.777	0.921113	0.560488	72.2357	38.1094	24.3064	72.2207	36.7677	0.562161	0.860706	25.0121	1.96424	0.493103	0.63138	92	14.1564	10.069	4.46128	talin_RNAi
	talin_V40399_retina1_160621	93	1562	2795	1689	44.596	237	40.1997	0	178.575	174.466	0.924808	0.558855	65.3758	20.128	30.3406	64.6477	32.1922	1.24013	0.867198	33.8448	2.00818	0.475866	0.615533	93	12.6077	7.78601	4.51834	talin_RNAi
	talin_V40399_retina1_160621	94	3591	6440	4043	67.6181	180	24.3835	0	272.794	261.306	0.888202	0.557609	95.5092	51.3038	31.1523	93.8726	52.9153	0.46794	0.825985	25.5074	1.77402	0.518857	0.606395	94	19.2598	17.8999	4.55226	talin_RNAi
	talin_V40399_retina1_160621	95	4482	5760	4729	75.5424	193	23.5564	0	286.817	275.19	0.947769	0.778125	97.3242	32.0636	47.8266	98.7176	60.1722	1.56669	0.792757	24.7261	1.64059	0.585589	0.684654	95	20.2499	22.3412	4.2842	talin_RNAi
	talin_V40399_retina1_160621	96	1684	2744	1794	46.3048	209	38.1205	0	173.918	169.658	0.938685	0.613703	56.4358	27.8777	26.6716	53.0707	42.8211	-0.494778	0.590729	33.3954	1.23936	0.761277	0.699623	96	12.2789	8.39414	4.23812	talin_RNAi
	talin_V40399_retina1_160621	97	2957	4650	3093	61.3593	233	26.5627	0	228.545	221.448	0.95603	0.635914	79.3788	31.5309	33.4403	71.2255	54.8213	-1.10721	0.638421	27.8468	1.29923	0.742149	0.711405	97	16.1357	14.7396	4.20287	talin_RNAi
	talin_V40399_retina1_160621	98	3948	5916	4177	70.8996	246	28.6317	0	264.652	253.587	0.945176	0.667343	93.0484	42.4496	35.1358	87.9385	58.627	-0.628673	0.745342	36.887	1.49997	0.650024	0.708333	98	18.6849	19.6794	4.21198	talin_RNAi
	talin_V40399_retina1_160621	99	3195	4875	3327	63.7809	207	28.271	0	236.995	227.367	0.960325	0.655385	75.5381	36.733	36.0808	70.3514	61.2195	-0.483941	0.492707	28.9228	1.14917	0.821931	0.71483	99	16.7323	15.9259	4.1928	talin_RNAi
	talin_V40399_retina1_160621	100	4971	6318	5205	79.5567	217	19.8749	0	284.332	273.39	0.955043	0.7868	97.3088	37.4218	39.4979	85.5306	75.3092	0.82333	0.474057	23.3567	1.13573	0.865188	0.772684	100	20.0744	24.7787	4.03277	talin_RNAi
	talin_V40399_retina1_160621	101	3405	5644	3617	65.8436	241	32.8825	0	247.794	237.998	0.941388	0.603296	85.3756	38.4279	29.99	78.8745	57.0683	0.396065	0.690289	36.9398	1.38211	0.696874	0.69686	101	17.4947	16.9727	4.24651	talin_RNAi
	talin_V40399_retina1_160621	102	4300	5888	4618	73.9928	244	21.1867	0	279.924	268.066	0.931139	0.730299	97.4064	27.3195	42.5891	99.5288	57.4572	-1.35834	0.816538	25.1693	1.73222	0.55269	0.689602	102	19.7632	21.434	4.2688	talin_RNAi
	talin_V40399_retina1_160621	103	882	1820	987	33.5112	240	100.972	0	141.776	141.312	0.893617	0.484615	58.1808	15.5193	30.093	51.1527	23.5053	1.04787	0.888171	76.0085	2.17622	0.429182	0.551411	103	10.0096	4.39645	4.77383	talin_RNAi
	talin_V40399_retina1_160621	104	3067	5229	3511	62.4902	244	39.5435	0	256.888	248.319	0.87354	0.586537	87.5957	30.2608	45.6273	83.1986	53.8895	-1.35686	0.761878	40.9753	1.54387	0.564147	0.58403	104	18.1368	15.2879	4.63861	talin_RNAi
	talin_V40399_retina1_160621	105	3915	6192	4236	70.6026	194	24.4759	0	273.616	264.964	0.924221	0.632267	86.8332	45.8381	28.6544	81.2527	67.1846	0.425309	0.562408	26.3176	1.20939	0.755034	0.65714	105	19.3179	19.5149	4.37297	talin_RNAi
	talin_V40399_retina1_160621	106	3149	4940	3289	63.3201	244	36.4621	0	236.652	227.041	0.957434	0.637449	76.0592	27.8193	34.5164	76.0251	54.8769	-1.01521	0.692074	44.2599	1.38537	0.693696	0.706583	106	16.7081	15.6966	4.21719	talin_RNAi
	talin_V40399_retina1_160621	107	4221	6097	4711	73.3099	194	21.6806	0	297.196	284.441	0.895988	0.692308	95.1893	48.9195	35.0493	83.8316	68.0317	-0.0388816	0.584314	23.5979	1.23224	0.764732	0.600537	107	20.9826	21.0402	4.57441	talin_RNAi
	talin_V40399_retina1_160621	108	4752	6984	5223	77.7845	222	25.492	0	299.303	287.583	0.909822	0.680412	99.0404	49.9756	36.9863	95.4281	67.6717	-0.14132	0.705069	29.7256	1.41016	0.664407	0.6666	108	21.1314	23.687	4.34182	talin_RNAi
	talin_V40399_retina1_160621	109	5483	6318	5845	83.5534	234	20.2136	0	309.267	300.07	0.938067	0.867838	105.759	39.7753	41.5592	89.2381	82.154	-0.892049	0.39047	21.6403	1.08623	0.876654	0.720379	109	21.8349	27.3308	4.17662	talin_RNAi
	talin_V40399_retina1_160621	110	4943	6794	5230	79.3324	246	33.2347	0	298.61	285.782	0.945124	0.727554	96.3328	34.2223	45.6154	89.7134	75.0276	0.891052	0.548267	33.008	1.19574	0.781964	0.696613	110	21.0825	24.6391	4.24726	talin_RNAi
	talin_V40399_retina1_160621	111	2708	4125	2949	58.7191	214	29.9797	0	229.539	220.298	0.918277	0.656485	78.7464	27.7286	36.0646	73.0928	51.1379	1.15481	0.714505	34.1894	1.42933	0.645371	0.64587	111	16.2059	13.4984	4.41095	talin_RNAi
	talin_V40399_retina1_160621	112	4103	5625	4427	72.2779	243	35.9966	0	270.575	263.584	0.926813	0.729422	83.2406	38.6076	35.0076	76.2661	70.8992	0.423767	0.368499	43.3965	1.0757	0.898148	0.704267	112	19.1031	20.452	4.22412	talin_RNAi
	talin_V40399_retina1_160621	113	3480	4690	3601	66.5648	218	28.5178	0	237.439	227.787	0.966398	0.742004	74.3236	37.9529	34.4055	69.2706	65.8316	-0.0579053	0.311171	30.9203	1.05224	0.923402	0.775687	113	16.7636	17.3466	4.02496	talin_RNAi
	talin_V40399_retina1_160621	114	883	1173	920	33.5301	241	32.88	0	127.598	126.889	0.959783	0.752771	51.0882	24.3986	12.6897	48.9045	24.2887	0.00600655	0.867948	33.1355	2.01347	0.470081	0.681527	114	9.00867	4.40144	4.29401	talin_RNAi
	talin_V40399_retina1_160621	115	816	1200	867	32.233	233	43.0319	0	117.255	113.846	0.941176	0.68	41	19.3713	14.1765	40.4008	26.163	-0.315477	0.761993	39.2087	1.5442	0.636532	0.745828	115	8.27843	4.06747	4.10474	talin_RNAi
	talin_V40399_retina1_160621	116	2777	3864	2879	59.4625	239	31.323	0	211.681	203.368	0.964571	0.718685	69.8713	29.229	33.3795	64.1127	55.9575	1.56463	0.488081	32.5339	1.14574	0.860196	0.778791	116	14.9451	13.8424	4.01693	talin_RNAi
	talin_V40399_retina1_160621	117	2858	4992	3164	60.3234	165	17.7246	0	246.338	236.617	0.903287	0.572516	79.0759	42.1956	28.1466	78.6625	49.7004	0.409281	0.775117	18.2552	1.58273	0.58808	0.591846	117	17.392	14.2461	4.60787	talin_RNAi
	talin_V40399_retina1_160621	118	3833	5104	4116	69.8593	237	21.5951	0	261.918	251.191	0.931244	0.75098	90.802	49.0467	27.2348	89.4934	56.5883	0.258719	0.774709	21.5133	1.58148	0.609351	0.702132	118	18.4919	19.1061	4.23054	talin_RNAi
	talin_V40399_retina1_160621	119	860	1140	902	33.0906	221	54.1535	0	115.148	113.941	0.953437	0.754386	39.8497	20.1779	15.5465	37.7367	29.4293	-0.140156	0.625956	35.7333	1.28228	0.76892	0.815068	119	8.1297	4.28679	3.92652	talin_RNAi
	talin_V40399_retina1_160621	120	2202	2840	2300	52.9497	234	39.7175	0	197.154	194.173	0.957391	0.775352	73.2462	20.2094	34.6558	71.6086	39.7297	1.43684	0.831972	36.9203	1.80239	0.546761	0.711893	120	13.9195	10.9762	4.20144	talin_RNAi
	talin_V40399_retina1_160621	121	3002	4556	3159	61.8245	236	26.5823	0	230.439	221.544	0.950301	0.658911	75.6637	31.6183	30.1272	70.6234	56.498	0.766633	0.600014	29.5397	1.25002	0.766345	0.710412	121	16.2694	14.9639	4.20581	talin_RNAi
	talin_V40399_retina1_160621	122	3783	5840	4137	69.4022	141	18.6709	0	265.995	256.594	0.914431	0.647774	85	40.0859	36.7256	74.8902	66.897	-0.210429	0.449524	18.9648	1.11948	0.85881	0.671892	122	18.7798	18.8569	4.32469	talin_RNAi
	talin_V40399_retina1_160621	123	3627	4680	3793	67.9562	125	19.3496	0	244.504	237.363	0.956235	0.775	81.8596	41.105	29.4006	78.6746	59.7849	-0.034999	0.650038	19.6719	1.31596	0.746086	0.762407	123	17.2624	18.0793	4.05986	talin_RNAi
	talin_V40399_retina1_160621	124	5143	6468	5310	80.9214	204	29.3428	0	288.409	276.111	0.96855	0.795145	103.092	34.0599	52.1328	101.014	65.8548	-1.38525	0.758271	25.0922	1.53388	0.641751	0.776977	124	20.3623	25.636	4.02162	talin_RNAi
	talin_V40399_retina1_160621	125	913	1221	974	34.095	236	164.727	15	120.219	119.534	0.937372	0.747748	38.8973	18.1544	16.3472	35.7694	32.7966	0.0935732	0.399143	61.8422	1.09064	0.908566	0.793839	125	8.48772	4.55098	3.97868	talin_RNAi
	talin_V40399_retina1_160621	126	2223	3456	2397	53.2016	156	25.8129	0	209.918	201.892	0.927409	0.643229	74.7262	37.4031	25.1345	72.6093	41.142	-0.29002	0.823978	25.3888	1.76485	0.536865	0.633944	126	14.8206	11.0809	4.45225	talin_RNAi
	talin_V40399_retina1_160621	127	3127	4489	3266	63.0985	242	37.7122	0	225.717	218.767	0.95744	0.696592	74.7061	30.5718	34.8778	69.9732	57.2935	-0.81033	0.574091	42.8234	1.22131	0.813157	0.771276	127	15.9361	15.587	4.03645	talin_RNAi
	talin_V40399_retina1_160621	128	3081	4200	3212	62.6327	235	28.8608	0	227.575	220.528	0.959215	0.733571	78.032	31.7754	26.593	73.3772	55.7316	-0.471152	0.650481	28.1764	1.31662	0.728584	0.747573	128	16.0672	15.3577	4.09994	talin_RNAi
	talin_V40399_retina1_160621	129	2670	4453	3082	58.3057	235	27.2835	0	238.51	228.803	0.866321	0.599596	79.7559	27.4925	38.2472	76.4537	50.852	1.07921	0.746723	29.5519	1.50346	0.581599	0.589806	129	16.8393	13.309	4.61584	talin_RNAi
	talin_V40399_retina1_160621	130	4500	5762	4754	75.694	214	19.5587	0	281.296	269.367	0.946571	0.780979	93.5361	44.2369	32.6916	86.7497	67.8936	0.118672	0.622478	21.9081	1.27773	0.761354	0.714651	130	19.8601	22.4309	4.19332	talin_RNAi
	talin_V40399_retina1_160621	131	4066	5329	4233	71.9513	238	29.1109	0	261.782	250.866	0.960548	0.762995	81.4678	34.805	32.8908	76.6076	69.8719	-1.39095	0.410023	32.9074	1.0964	0.882132	0.745587	131	18.4823	20.2676	4.1054	talin_RNAi
	talin_V40399_retina1_160621	132	1541	2322	1696	44.2952	241	36.0389	0	169.219	166.382	0.908608	0.663652	66.0303	20.9753	21.8761	56.5094	37.1144	-1.1117	0.754081	38.3908	1.52258	0.614428	0.676258	132	11.9472	7.68133	4.31071	talin_RNAi
	talin_V40399_retina1_160621	133	1415	2365	1512	42.4457	236	44.9216	0	159.918	156.386	0.935847	0.598309	57.5674	27.6883	20.5272	57.9731	31.8112	-0.488884	0.836004	41.8823	1.82241	0.53606	0.695301	133	11.2905	7.05327	4.25127	talin_RNAi
	talin_V40399_retina1_160621	134	2251	2808	2331	53.5356	242	40.4069	0	187.497	180.44	0.96568	0.801638	67.9412	25.9849	26.0631	61.8787	46.9086	-0.706831	0.65217	39.8718	1.31913	0.748519	0.804627	134	13.2377	11.2204	3.95192	talin_RNAi
	talin_V40399_retina1_160621	135	5196	7110	5458	81.3373	246	26.1295	0	292.788	282.354	0.951997	0.730802	91.6788	42.2365	35.5271	89.0245	76.211	-0.177351	0.516863	32.8567	1.16813	0.834757	0.761681	135	20.6714	25.9002	4.0618	talin_RNAi
	talin_V40399_retina1_160621	136	4267	6084	4454	73.7083	221	27.6079	0	276.238	264.964	0.958015	0.701348	81.4002	33.3862	39.8177	76.3993	73.2642	-1.13839	0.283528	30.0769	1.04279	0.930794	0.702695	136	19.5029	21.2695	4.22884	talin_RNAi
	talin_V40399_retina1_160621	137	2862	4389	3044	60.3656	183	25.2893	0	225.646	219.092	0.94021	0.652085	77.1622	31.4151	37.0908	72.657	52.9393	1.22064	0.684919	25.0895	1.37246	0.690279	0.706359	137	15.931	14.266	4.21786	talin_RNAi
	talin_V40399_retina1_160621	138	3272	4032	3398	64.5449	225	23.7292	0	226.74	219.933	0.962919	0.811508	72.3464	28.9013	28.9355	67.0395	63.2331	-0.793614	0.332164	30.9996	1.0602	0.926962	0.799772	138	16.0083	16.3097	3.96389	talin_RNAi
	talin_V40399_retina1_160621	139	2727	3477	3001	58.9247	165	17.6443	0	222.669	213.785	0.908697	0.784297	78.7464	30.4851	30.659	70.2841	52.6191	1.12605	0.662951	19.7005	1.33571	0.70288	0.691155	139	15.7209	13.5931	4.264	talin_RNAi
	talin_V40399_retina1_160621	140	3050	5092	3296	62.3168	166	19.8649	0	241.51	237.173	0.925364	0.598979	76.9415	40.2167	37.6056	66.8862	63.1484	1.39395	0.329614	21.2071	1.05919	0.868034	0.657114	140	17.0511	15.2032	4.37305	talin_RNAi
	talin_V40399_retina1_160621	141	3816	7224	4241	69.7042	239	24.1085	0	282.35	270.366	0.899788	0.528239	101.4	40.816	40.7167	101.574	51.3213	0.67714	0.862966	26.9923	1.97917	0.470931	0.601508	141	19.9345	19.0214	4.57071	talin_RNAi
	talin_V40399_retina1_160621	142	5113	8084	5667	80.685	231	26.06	0	313.966	300.339	0.902241	0.632484	97.719	40.1772	40.1897	98.5224	71.3244	-1.07651	0.689862	26.7749	1.38133	0.670681	0.651811	142	22.1666	25.4865	4.3908	talin_RNAi
	talin_V40399_retina1_160621	143	819	1376	898	32.2922	242	40.1233	0	126.083	122.216	0.912027	0.595203	43.4166	17.4786	17.5372	40.6234	27.959	1.50154	0.725475	31.709	1.45296	0.631891	0.647409	143	8.90173	4.08242	4.40571	talin_RNAi
	talin_V40399_retina1_160621	144	3002	5035	3573	61.8245	220	25.519	0	270.167	259.601	0.84019	0.596226	95.1315	24.1249	53.2628	91.1169	47.6309	1.54335	0.852489	27.5625	1.91298	0.460387	0.516842	144	19.0743	14.9639	4.9309	talin_RNAi
	talin_V40399_retina1_160621	145	2553	4410	2882	57.0139	242	43.4939	0	231.575	228.343	0.885843	0.578912	75.2928	33.4579	39.6737	72.4039	50.2304	-1.34187	0.720213	44.4375	1.44144	0.620065	0.598244	145	16.3496	12.7258	4.58317	talin_RNAi
	talin_V40399_retina1_160621	146	3021	3942	3129	62.0198	204	23.7944	0	227.054	217.942	0.965484	0.766362	75.9605	22.7958	34.6587	73.2021	54.9056	-1.51338	0.661375	24.5846	1.33323	0.717817	0.736382	146	16.0305	15.0586	4.13098	talin_RNAi
	talin_V40399_retina1_160621	147	4833	7380	5052	78.4447	245	25.9586	0	288.451	276.15	0.956651	0.654878	93.6056	40.7037	43.1887	89.5864	70.225	-0.581359	0.620912	29.1994	1.2757	0.76673	0.729933	147	20.3652	24.0908	4.14919	talin_RNAi
	talin_V40399_retina1_160621	148	3399	5248	3764	65.7856	245	35.7582	0	254.409	243.877	0.903029	0.647675	82.2192	42.1247	31.7376	73.4664	60.6108	0.236997	0.565112	39.6955	1.2121	0.801833	0.659926	148	17.9618	16.9428	4.36372	talin_RNAi
	talin_V40399_retina1_160621	149	3126	4416	3263	63.0884	239	30.8864	0	228.196	219.418	0.958014	0.70788	70.0357	29.5809	35.4939	66.7401	61.248	1.5629	0.397253	32.0623	1.08967	0.893563	0.754367	149	16.1111	15.582	4.08144	talin_RNAi
	talin_V40399_retina1_160621	150	4147	7047	4327	72.6645	214	22.6282	0	272.285	262.917	0.958401	0.588477	87.4643	44.2713	37.1447	77.9054	71.4271	1.0995	0.399246	24.7915	1.0907	0.869979	0.702903	150	19.2239	20.6713	4.22822	talin_RNAi
	talin_V40399_retina1_160621	151	3432	4914	3583	66.1041	224	36.7453	0	243.095	233.15	0.957857	0.698413	81.3204	33.424	37.7185	76.7186	57.3204	1.21024	0.664653	35.7439	1.33842	0.742431	0.729799	151	17.163	17.1073	4.14957	talin_RNAi
	talin_V40399_retina1_160621	152	4745	6864	4918	77.7272	240	22.1031	0	283.823	273.889	0.964823	0.691288	91.4822	36.2483	42.1243	85.4363	72.3622	-1.48649	0.531636	26.6805	1.18068	0.827679	0.740201	152	20.0385	23.6521	4.12031	talin_RNAi
	talin_V40399_retina1_160621	153	3943	4810	4123	70.8547	175	19.5344	0	254.882	244.718	0.956342	0.819751	84.7231	31.6117	35.4476	77.8571	65.6002	-1.3386	0.538583	21.5018	1.18684	0.828211	0.762707	153	17.9952	19.6544	4.05907	talin_RNAi
	talin_V40399_retina1_160621	154	3135	4928	3367	63.1792	242	47.7177	0	238.924	229.588	0.931096	0.636161	77.4145	27.0287	36.992	68.8715	61.0074	-1.41201	0.46404	46.7646	1.1289	0.841527	0.690126	154	16.8685	15.6269	4.26718	talin_RNAi
	talin_V40399_retina1_160621	155	2446	4958	3021	55.8063	242	25.8679	0	248.51	238.283	0.809666	0.493344	89.627	28.2114	28.8859	87.1334	41.3512	-0.66093	0.880216	29.0784	2.10715	0.410201	0.497714	155	17.5453	12.1924	5.02476	talin_RNAi
	talin_V40399_retina1_160621	156	2077	2850	2157	51.4249	163	30.4367	0	185.296	178.354	0.962911	0.728772	61.4003	25.6558	30.793	59.2967	45.3281	-1.01159	0.644708	27.921	1.30817	0.752117	0.760172	156	13.0823	10.3531	4.06583	talin_RNAi
	talin_V40399_retina1_160621	157	3513	4672	3625	66.8797	233	25.9305	0	240.711	230.89	0.969103	0.751926	76.844	35.6835	35.8024	72.8959	63.6982	1.18746	0.486243	29.8319	1.1444	0.841747	0.761899	157	16.9947	17.511	4.06122	talin_RNAi
	talin_V40399_retina1_160621	158	2696	3626	2808	58.5889	169	23.5204	0	215.882	207.351	0.960114	0.743519	77.8332	40.6309	27.095	75.4418	47.267	-0.243103	0.779392	21.9206	1.59608	0.603123	0.726935	158	15.2417	13.4386	4.15774	talin_RNAi
	talin_V40399_retina1_160621	159	3297	4345	3415	64.791	246	25.2578	0	233.539	224.09	0.965447	0.758803	81.2527	26.9439	35.9518	79.8905	53.7017	-1.48393	0.740377	28.5092	1.48767	0.657717	0.759643	159	16.4883	16.4344	4.06724	talin_RNAi
	talin_V40399_retina1_160621	160	969	1395	1022	35.125	200	41.6398	0	129.841	125.778	0.948141	0.694624	46.0977	24.257	17.5531	46.3167	27.6034	-0.207396	0.803006	30.8948	1.67794	0.575119	0.722291	160	9.16701	4.83012	4.17108	talin_RNAi
	talin_V40399_retina1_160621	161	1163	1672	1235	38.4809	239	46.1513	0	141.048	136.599	0.9417	0.695574	46.6154	21.4772	20.417	42.5523	36.3603	1.03966	0.519477	39.2332	1.1703	0.817794	0.734611	161	9.95825	5.79714	4.13596	talin_RNAi
	talin_V40399_retina1_160621	162	1637	2585	1825	45.6541	242	58.0104	0	176.776	170.864	0.896986	0.633269	59.6154	21.3219	24.9536	52.3628	41.0114	-1.54924	0.621749	51.0242	1.27679	0.760174	0.658285	162	12.4807	8.15986	4.36916	talin_RNAi
	talin_V40399_retina1_160621	163	824	1050	866	32.3906	237	59.8799	0	113.835	112.696	0.951501	0.784762	38.4187	19.2961	16.0546	36.6194	29.8253	-0.249429	0.580207	45.7494	1.22779	0.782376	0.799078	163	8.03695	4.10735	3.96561	talin_RNAi
	talin_V40399_retina1_160621	164	3241	5460	3448	64.2384	244	28.1857	0	248.208	237.998	0.939965	0.59359	78.7718	38.2533	29.2718	73.4775	60.5773	0.383825	0.565958	33.0815	1.21295	0.76433	0.661084	164	17.524	16.1552	4.3599	talin_RNAi
	talin_V40399_retina1_160621	165	1542	2552	1668	44.3095	239	180.388	25	169.539	164.2	0.92446	0.604232	58.4209	29.0156	22.3191	54.7954	36.6582	0.333862	0.743262	55.5895	1.49477	0.653891	0.674147	165	11.9698	7.68632	4.31745	talin_RNAi
	talin_V40399_retina1_160621	166	1835	2592	1935	48.3363	238	33.0785	0	179.083	172.856	0.94832	0.707948	63.8122	23.2616	20.3526	57.4285	42.8333	-0.772951	0.666108	38.1271	1.34074	0.708421	0.719012	166	12.6436	9.14682	4.18058	talin_RNAi
	talin_V40399_retina1_160621	167	4707	6741	4982	77.4154	238	27.1876	0	300.167	287.257	0.944801	0.698264	117.273	31.891	57.6407	108.024	57.7943	-1.23214	0.844843	31.8971	1.86911	0.513589	0.656492	167	21.1924	23.4627	4.37512	talin_RNAi
	talin_V40399_retina1_160621	168	1731	3233	1876	46.9465	171	26.9237	0	189.646	184.962	0.922708	0.535416	70.4911	25.2854	26.9168	70.0824	32.7922	-0.911168	0.883776	27.0387	2.13717	0.448734	0.604813	168	13.3894	8.62842	4.55821	talin_RNAi
	talin_V40399_retina1_160621	169	5514	7410	5685	83.7893	246	20.4289	0	307.137	293.866	0.969921	0.74413	114.856	58.1153	29.1482	112.598	63.5247	-0.0513565	0.825656	26.2135	1.7725	0.553754	0.734534	169	21.6845	27.4853	4.13617	talin_RNAi
	talin_V40399_retina1_160621	170	1583	2448	1648	44.8947	179	31.067	0	165.882	159.948	0.960558	0.64665	59.6657	22.192	25.7669	57.925	35.5661	0.731247	0.789305	29.8593	1.62866	0.600701	0.722921	170	11.7116	7.89069	4.16926	talin_RNAi
	talin_V40399_retina1_160621	171	3813	5472	3977	69.6768	234	28.9635	0	255.267	245.083	0.958763	0.69682	77.3886	34.9218	35.7301	76.2847	65.2216	-0.999939	0.518668	30.9359	1.16962	0.834261	0.735338	171	18.0224	19.0064	4.13391	talin_RNAi
	talin_V40399_retina1_160621	172	3406	5451	3707	65.8533	237	34.9025	0	248.238	238.418	0.918802	0.624839	81.0247	41.6251	31.7769	81.1869	55.2712	0.634014	0.732479	32.6774	1.46888	0.657934	0.694575	172	17.5261	16.9777	4.25349	talin_RNAi
	talin_V40399_retina1_160621	173	4486	6084	4626	75.5761	226	32.1527	0	267.545	258.815	0.969736	0.737344	82.0061	42.4605	39.8339	78.411	74.4441	-0.912167	0.314041	31.2549	1.05329	0.929	0.787544	173	18.8892	22.3611	3.99455	talin_RNAi
	talin_V40399_retina1_160621	174	1713	3248	1840	46.7018	238	27.5686	0	181.959	177.282	0.930978	0.527401	58.8558	29.9615	31.0257	57.9731	39.9444	-0.847722	0.724747	32.2006	1.45135	0.648954	0.650157	174	12.8467	8.53869	4.39639	talin_RNAi
	talin_V40399_retina1_160621	175	2766	4312	2903	59.3446	243	35.7111	0	230.303	223.115	0.952807	0.641466	78.848	21.8977	39.7762	75.2662	51.522	1.36088	0.728985	39.7413	1.46086	0.621673	0.655337	175	16.2598	13.7875	4.37898	talin_RNAi
	talin_V40399_retina1_160621	176	1938	3363	2108	49.6743	239	41.1367	0	193.61	186.628	0.919355	0.576271	65.7647	27.8762	29.8782	67.0057	39.3877	-0.788229	0.808987	41.0878	1.70118	0.549592	0.649692	176	13.6693	9.66024	4.39796	talin_RNAi
	talin_V40399_retina1_160621	177	3413	4410	3538	65.9209	245	31.8491	0	238.368	228.668	0.964669	0.773923	73.4098	29.414	33.2174	69.4732	63.9867	-1.24409	0.3895	37.4212	1.08574	0.90035	0.754835	177	16.8292	17.0126	4.08018	talin_RNAi
	talin_V40399_retina1_160621	178	2939	4275	3053	61.1723	215	30.7662	0	225.717	216.871	0.96266	0.687485	75.8024	31.3324	35.2229	69.1828	56.5052	-1.46372	0.57699	31.3769	1.22436	0.781832	0.724906	178	15.9361	14.6499	4.16355	talin_RNAi
	talin_V40399_retina1_160621	179	2864	3572	2995	60.3867	177	21.3024	0	230.983	222.06	0.95626	0.801792	85.4225	36.2584	23.7877	78.8785	47.5818	0.257653	0.797568	22.6544	1.65775	0.586092	0.674565	179	16.3078	14.276	4.31612	talin_RNAi
	talin_V40399_retina1_160621	180	3109	5184	3381	62.9166	226	27.9688	0	246.238	236.522	0.91955	0.59973	81.2219	33.7134	44.789	81.2046	52.8141	-1.3573	0.759607	30.7721	1.53756	0.600302	0.64435	180	17.3849	15.4973	4.41615	talin_RNAi
	talin_V40399_retina1_160621	181	3458	6156	3843	66.3541	243	25.7953	0	264.794	253.722	0.899818	0.561728	82.7647	41.2565	32.0266	75.6027	62.9663	0.684856	0.553487	28.6756	1.20069	0.770302	0.619753	181	18.695	17.2369	4.50293	talin_RNAi
	talin_V40399_retina1_160621	182	3505	5280	3667	66.8035	206	28.3464	0	246.137	236.427	0.955822	0.663826	80.3057	32.275	39.0137	76.1413	59.6815	-1.49245	0.620981	29.6985	1.27579	0.769763	0.727016	182	17.3778	17.4712	4.15751	talin_RNAi
	talin_V40399_retina1_160621	183	2340	3139	2441	54.5837	142	23.0637	0	204.225	196.299	0.958624	0.74546	76.243	36.7154	19.6829	74.3779	40.7292	0.217402	0.836742	23.8106	1.82616	0.538565	0.705028	183	14.4187	11.6641	4.22184	talin_RNAi
	talin_V40399_retina1_160621	184	5110	7600	5403	80.6614	180	24.5703	0	300.244	289.423	0.945771	0.672368	98.6813	37.0644	52.0554	90.9086	73.3011	-1.43159	0.591484	25.1938	1.24021	0.787265	0.712333	184	21.1978	25.4715	4.20014	talin_RNAi
	talin_V40399_retina1_160621	185	3754	5402	3994	69.1357	176	26.0874	0	257.06	248.875	0.93991	0.694928	79.8499	33.33	33.5778	70.8947	70.1016	1.0047	0.149157	28.1388	1.01131	0.950992	0.713897	185	18.1489	18.7123	4.19553	talin_RNAi
	talin_V40399_retina1_160621	186	5099	7700	5500	80.5745	167	17.3879	0	312.587	301.125	0.927091	0.662208	104.35	32.6142	54.0916	102.757	66.9583	1.22387	0.758545	17.9991	1.53464	0.614859	0.655773	186	22.0693	25.4167	4.37752	talin_RNAi
	talin_V40399_retina1_160621	187	1748	2576	1862	47.1765	189	27.8656	0	174.64	171.88	0.938776	0.678571	58.3095	23.8318	27.5721	55.2067	41.5009	1.13107	0.659463	28.0268	1.33025	0.730243	0.720221	187	12.3299	8.71315	4.17707	talin_RNAi
	talin_V40399_retina1_160621	188	3085	4200	3269	62.6733	239	37.3352	0	228.61	219.418	0.943714	0.734524	80.4114	27.458	37.7653	72.9364	54.9749	-1.37993	0.657175	45.2421	1.32672	0.738375	0.741778	188	16.1403	15.3776	4.11593	talin_RNAi
	talin_V40399_retina1_160621	189	3029	4095	3145	62.1019	154	20.1694	0	224.024	215.07	0.963116	0.739683	72.2011	30.5926	26.7801	66.0507	60.5386	-0.689088	0.399927	21.657	1.09105	0.884005	0.758435	189	15.8166	15.0985	4.07048	talin_RNAi
	talin_V40399_retina1_160621	190	4380	6630	4664	74.6779	238	30.3059	0	281.238	269.311	0.939108	0.660633	90.471	37.3167	45.9215	89.1678	66.0206	1.08483	0.672157	37.1605	1.35061	0.701403	0.695885	190	19.8559	21.8327	4.24949	talin_RNAi
	talin_V40399_retina1_160621	191	1294	1650	1378	40.5903	139	28.6468	0	152.148	149.412	0.939042	0.784242	56.0892	14.459	27.5827	58.0122	28.93	-1.49708	0.866781	24.15	2.00526	0.48956	0.702442	191	10.742	6.45013	4.2296	talin_RNAi
	talin_V40399_retina1_160621	192	4676	7360	4888	77.16	247	35.8394	0	283.765	271.707	0.956628	0.635326	95.3362	43.661	37.7549	92.8892	65.1134	-0.617516	0.713182	43.6693	1.42658	0.690008	0.72974	192	20.0343	23.3082	4.14974	talin_RNAi
	talin_V40399_retina1_160621	193	807	1144	865	32.0547	162	23.3135	0	117.012	116.298	0.932948	0.70542	44.5533	20.6691	11.4436	39.5898	26.944	0.182161	0.732675	23.4321	1.46934	0.655567	0.740664	193	8.26129	4.02261	4.11902	talin_RNAi
	talin_V40399_retina1_160621	194	4369	6596	4949	74.5841	246	18.4775	0	310.137	298.443	0.882805	0.662371	98.8433	29.9503	43.829	100.263	59.9307	-1.45652	0.801693	22.2783	1.67298	0.553365	0.570801	194	21.8963	21.7779	4.69205	talin_RNAi
	talin_V40399_retina1_160621	195	1990	2976	2272	50.3363	177	33.3633	0	202.468	194.633	0.87588	0.668683	71.8679	25.1432	35.5422	64.6538	43.6331	-1.2499	0.737934	29.3633	1.48176	0.606143	0.610028	195	14.2946	9.91944	4.53868	talin_RNAi
	talin_V40399_retina1_160621	196	6197	8232	6409	88.8272	237	29.0363	0	324.066	309.915	0.966922	0.752794	108.259	53.0784	39.1552	101.028	79.9438	0.349622	0.611428	32.3621	1.26374	0.773045	0.741523	196	22.8797	30.8898	4.11664	talin_RNAi
	talin_V40399_retina1_160621	197	2485	3944	2619	56.2494	236	31.47	0	209.338	201.146	0.948835	0.630071	68.593	33.7022	25.0366	65.4885	49.7361	0.523379	0.65055	31.8402	1.31672	0.737745	0.71259	197	14.7797	12.3868	4.19938	talin_RNAi
	talin_V40399_retina1_160621	198	1140	1715	1210	38.0985	157	28.5939	0	140.811	136.179	0.942149	0.664723	49.6488	25.4658	19.8684	45.926	32.6971	-0.145826	0.702228	24.2534	1.40459	0.688173	0.722504	198	9.94155	5.68249	4.17047	talin_RNAi
	talin_V40399_retina1_160621	199	2985	4851	3257	61.6492	229	37.7568	0	237.338	230.929	0.916488	0.615337	79.555	28.6647	38.0918	69.3037	56.9863	-1.25821	0.569098	32.1698	1.21615	0.791301	0.665916	199	16.7565	14.8792	4.34405	talin_RNAi
	talin_V40399_retina1_160621	200	3535	5270	3728	67.0888	237	29.9822	0	246.338	241.75	0.94823	0.670778	85.7088	26.8263	38.6416	78.3032	60.0872	-1.52908	0.64121	36.0962	1.30316	0.734074	0.732042	200	17.392	17.6207	4.14321	talin_RNAi
	talin_V40399_retina1_160621	201	2265	4189	2510	53.7018	237	27.0026	0	220.51	211.738	0.90239	0.540702	81.0247	27.253	37.0106	83.6132	36.4582	0.999466	0.89993	30.6532	2.2934	0.412505	0.58536	201	15.5684	11.2902	4.63333	talin_RNAi
	talin_V40399_retina1_160621	202	764	1155	839	31.189	236	83.0144	0	117.391	114.171	0.910608	0.661472	38.2884	17.8272	13.8442	32.7438	30.9806	0.580989	0.32372	61.4312	1.05691	0.907291	0.696682	202	8.28803	3.80827	4.24705	talin_RNAi
	talin_V40399_retina1_160621	203	4406	5850	4592	74.8992	237	21.2004	0	257.687	249.47	0.959495	0.753162	84.22	36.7585	38.643	76.9103	74.7375	-1.06069	0.236013	23.0415	1.02907	0.948388	0.833812	203	18.1932	21.9623	3.88214	talin_RNAi
	talin_V40399_retina1_160621	204	3143	5740	3612	63.2597	247	23.4808	0	272.415	263.433	0.870155	0.547561	84.8999	31.3554	36.2485	83.8765	55.591	-1.14876	0.748822	29.9214	1.50882	0.568818	0.53222	204	19.2331	15.6667	4.85914	talin_RNAi
	talin_V40399_retina1_160621	205	3656	4620	3755	68.2273	182	28.4746	0	239.882	230.104	0.973635	0.791342	75.8024	29.8482	37.6097	72.2141	65.499	1.27204	0.421108	26.2607	1.10252	0.892631	0.798399	205	16.9362	18.2239	3.9673	talin_RNAi
	talin_V40399_retina1_160621	206	2706	4819	2967	58.6974	213	27.384	0	231.48	222.139	0.912032	0.561527	80.5233	29.5	35.5525	71.9238	52.5026	-1.2564	0.683473	26.9816	1.36991	0.666029	0.634614	206	16.343	13.4884	4.4499	talin_RNAi
	talin_V40399_retina1_160621	207	1326	2640	1561	41.0891	174	36.5528	0	168.296	165.311	0.849455	0.502273	64.8845	17.3891	36.4072	61.9872	29.5171	0.970505	0.879347	29.2989	2.10004	0.43939	0.588306	207	11.8821	6.60964	4.62172	talin_RNAi
	talin_V40399_retina1_160621	208	2039	2726	2126	50.9523	166	31.9985	0	182.604	177.894	0.959078	0.747982	63.0714	25.7092	26.2437	57.3422	46.7417	1.33561	0.579269	28.9376	1.22679	0.789548	0.768433	208	12.8922	10.1637	4.04391	talin_RNAi
	talin_V40399_retina1_160621	209	4934	7189	5138	79.2601	151	19.8711	0	286.143	276.055	0.960296	0.686326	93.1719	45.7021	40.2163	86.1155	73.4263	-0.318611	0.522484	19.2343	1.17282	0.847123	0.757255	209	20.2023	24.5942	4.07365	talin_RNAi
	talin_V40399_retina1_160621	210	3282	4899	3394	64.6434	207	24.1082	0	233.273	225.931	0.967001	0.669933	72.1803	35.7349	31.1856	71.1869	59.4452	0.857627	0.550162	24.1669	1.19752	0.82461	0.757912	210	16.4695	16.3596	4.07188	talin_RNAi
	talin_V40399_retina1_160621	211	1355	2200	1446	41.536	240	38.248	0	159.468	154.259	0.937068	0.615909	56.4358	23.5491	20.6103	55.4824	32.2273	-0.570512	0.814006	35.4199	1.72159	0.560453	0.669579	211	11.2588	6.75419	4.33216	talin_RNAi
	talin_V40399_retina1_160621	212	1297	2184	1589	40.6373	239	175.706	13	178.433	172.435	0.816237	0.593864	56.7186	25.1033	16.458	52.6983	33.8229	0.0961972	0.766854	57.2324	1.55806	0.594644	0.51192	212	12.5977	6.46508	4.95455	talin_RNAi
	talin_V40399_retina1_160621	213	3436	4608	3554	66.1427	239	24.9712	0	235.095	225.566	0.966798	0.74566	76.9675	31.2372	37.1345	75.4953	58.1571	-0.989298	0.637632	33.0612	1.29813	0.76758	0.781222	213	16.5982	17.1272	4.01068	talin_RNAi
	talin_V40399_retina1_160621	214	5335	7568	5545	82.418	216	28.1211	0	296.344	283.83	0.962128	0.704942	91.214	43.3067	44.9042	85.9921	80.3667	-0.920802	0.355746	30.3836	1.07	0.918602	0.763399	214	20.9225	26.5931	4.05723	talin_RNAi
	talin_V40399_retina1_160621	215	4118	6800	4471	72.4099	232	16.5041	0	282.551	270.557	0.921047	0.605588	99.8599	49.0255	36.2836	98.7826	56.04	0.787696	0.823507	18.9094	1.76272	0.537323	0.648189	215	19.9487	20.5268	4.40306	talin_RNAi
	talin_V40399_retina1_160621	216	3538	5548	3751	67.1172	240	27.3233	0	253.995	245.773	0.943215	0.637707	79.712	35.234	38.2224	76.5715	62.6562	-0.681877	0.574834	32.6929	1.22209	0.768305	0.689156	216	17.9326	17.6357	4.27018	talin_RNAi
	talin_V40399_retina1_160621	217	4073	6474	4326	72.0132	239	24.6293	0	269.208	260.196	0.941516	0.629132	94.578	35.3209	41.1515	89.4352	59.7866	-0.915003	0.74372	28.4033	1.49591	0.648348	0.706233	217	19.0066	20.3024	4.21824	talin_RNAi
	talin_V40399_retina1_160621	218	1105	1904	1222	37.5091	238	50.1611	0	149.054	146.675	0.904255	0.580357	56.3205	19.076	23.7611	52.865	28.2271	1.27241	0.845518	51.9806	1.87284	0.503426	0.625008	218	10.5235	5.50803	4.48396	talin_RNAi
	talin_V40399_retina1_160621	219	2774	4410	2988	59.4303	216	26.1348	0	238.51	228.803	0.92838	0.629025	92.1954	28.2934	50.7754	95.4004	39.7471	-1.33223	0.909074	27.885	2.40018	0.388075	0.61278	219	16.8393	13.8274	4.52848	talin_RNAi
	talin_V40399_retina1_160621	220	2059	2950	2188	51.2016	175	35.9446	0	184.711	177.798	0.941042	0.697966	60.8769	25.8864	28.0146	59.4152	46.774	-1.28007	0.616647	30.8846	1.27026	0.742629	0.758372	220	13.0409	10.2634	4.07065	talin_RNAi
	talin_V40399_retina1_160621	221	1843	2604	1952	48.4415	239	41.3435	0	179.397	172.761	0.94416	0.707757	64.0312	31.4894	22.5811	63.145	38.2956	-0.342512	0.795105	41.4092	1.64888	0.588515	0.719623	221	12.6658	9.1867	4.17881	talin_RNAi
	talin_V40399_retina1_160621	222	3558	4554	3663	67.3067	239	27.2797	0	234.089	227.097	0.971335	0.781291	76.4853	28.7951	31.0247	69.1517	66.8273	-1.14327	0.257097	30.9903	1.03478	0.947349	0.815929	222	16.5272	17.7354	3.92445	talin_RNAi
	talin_V40399_retina1_160621	223	1310	2040	1444	40.8405	240	168.108	10	159.947	160.043	0.907202	0.642157	55.1543	28.5183	19.4969	48.3581	35.7767	-0.4332	0.672796	57.8525	1.35167	0.713253	0.643469	223	11.2926	6.52988	4.41917	talin_RNAi
	talin_V40399_retina1_160621	224	4572	6460	4973	76.2971	220	27.2017	0	286.551	274.349	0.919365	0.70774	103.47	37.593	42.2975	92.0098	65.7126	-0.946325	0.699951	30.7593	1.40019	0.687619	0.699699	224	20.2311	22.7898	4.23789	talin_RNAi
	talin_V40399_retina1_160621	225	1802	3375	2110	47.8997	206	35.4184	0	207.853	200.131	0.854028	0.533926	80.9568	18.1559	27.7719	77.801	36.4338	-1.24182	0.883572	33.3534	2.13541	0.379048	0.524147	225	14.6748	8.98233	4.89642	talin_RNAi
	talin_V40399_retina1_160621	226	4856	8075	5152	78.6311	201	29.9403	0	292.149	279.656	0.942547	0.601362	102.552	44.8614	53.126	102.719	62.9102	-0.944709	0.790511	31.0813	1.63279	0.585984	0.714955	226	20.6263	24.2054	4.19243	talin_RNAi
	talin_V40399_retina1_160621	227	3096	4958	3253	62.7849	213	20.8482	0	238.959	229.818	0.951737	0.624445	75.213	26.2238	39.062	69.9116	60.3461	1.12959	0.504901	21.5018	1.15851	0.806514	0.681338	227	16.871	15.4325	4.29461	talin_RNAi
	talin_V40399_retina1_160621	228	3621	5928	3971	67.8999	186	29.227	0	263.966	252.937	0.911861	0.61083	89.0674	35.0365	29.615	81.7174	64.0588	-1.02822	0.620878	29.3842	1.27566	0.690414	0.653046	228	18.6365	18.0494	4.38665	talin_RNAi
	talin_V40399_retina1_160621	229	3041	4758	3314	62.2248	217	21.343	0	235.581	226.026	0.917622	0.639134	80.05	26.4584	44.2766	75.8671	54.9367	1.46978	0.689676	23.361	1.38099	0.672697	0.688568	229	16.6325	15.1583	4.272	talin_RNAi
	talin_V40399_retina1_160621	230	2077	2695	2203	51.4249	208	27.754	0	184.711	177.798	0.942805	0.770686	57.6888	23.1184	27.0082	53.3773	50.1373	1.11923	0.343094	26.9413	1.06462	0.928183	0.765002	230	13.0409	10.3531	4.05297	talin_RNAi
	talin_V40399_retina1_160621	231	3167	4814	3350	63.5008	196	20.6337	0	241.439	236.157	0.945373	0.657873	86.977	41.586	29.6119	85.6317	47.7229	-0.438679	0.830308	20.3725	1.79435	0.549907	0.682723	231	17.046	15.7864	4.29025	talin_RNAi
	talin_V40399_retina1_160621	232	3211	5063	3380	63.9404	239	32.0258	0	242.995	233.055	0.95	0.634209	84.5281	25.9318	46.2965	79.6072	53.7249	1.40483	0.737931	35.1713	1.48175	0.645128	0.68337	232	17.1559	16.0057	4.28822	talin_RNAi
	talin_V40399_retina1_160621	233	5042	7931	5307	80.1229	193	23.4181	0	304.936	291.779	0.950066	0.635733	105.759	55.4623	37.9595	97.9731	67.1172	0.426239	0.728489	26.4268	1.45973	0.668805	0.681389	233	21.5291	25.1326	4.29445	talin_RNAi
	talin_V40399_retina1_160621	234	808	1230	870	32.0746	238	52.9567	0	118.841	115.742	0.928736	0.656911	41.3038	18.1411	13.677	39.349	26.7158	-0.333144	0.73419	41.8686	1.47287	0.664439	0.718938	234	8.39039	4.02759	4.1808	talin_RNAi
	talin_V40399_retina1_160621	235	4940	6162	5093	79.3083	168	18.1571	0	273.581	266.63	0.969959	0.801688	89.3588	38.5259	38.7441	79.9582	79.4181	-0.228996	0.116042	19.2764	1.0068	0.983809	0.829403	235	19.3153	24.6241	3.89244	talin_RNAi
	talin_V40399_retina1_160621	236	4057	5520	4226	71.8716	246	27.0274	0	259.681	248.875	0.960009	0.734964	87.983	33.4358	41.8129	83.8082	62.1338	-0.993227	0.671085	32.7437	1.34883	0.735432	0.756021	236	18.334	20.2227	4.07698	talin_RNAi
	talin_V40399_retina1_160621	237	1107	1638	1152	37.543	142	21.3225	0	131.054	126.928	0.960938	0.675824	46.0435	19.9973	22.1527	43.9259	32.765	-0.976418	0.666042	18.95	1.34064	0.730493	0.80995	237	9.25266	5.518	3.93891	talin_RNAi
	talin_V40399_retina1_160621	238	2289	3111	2361	53.9856	240	42.6356	0	189.782	182.606	0.969504	0.735776	65.7343	26.1354	29.8497	63.1568	46.4775	1.13811	0.677084	39.5557	1.35887	0.73066	0.798632	238	13.399	11.4098	3.96672	talin_RNAi
	talin_V40399_retina1_160621	239	2281	3750	2383	53.8912	225	30.5875	0	202.652	194.807	0.957197	0.608267	76.4853	27.4805	34.7427	69.6174	45.1612	-1.35819	0.761039	32.2775	1.54153	0.599239	0.697966	239	14.3076	11.37	4.24314	talin_RNAi
	talin_V40399_retina1_160621	240	3059	4416	3172	62.4087	159	23.5342	0	218.066	209.421	0.964376	0.692708	73.3894	35.1252	31.3818	66.3729	61.5701	1.53428	0.373478	24.5081	1.07801	0.884113	0.808376	240	15.3959	15.248	3.94274	talin_RNAi
	talin_V40399_retina1_160621	241	3714	7387	4268	68.7664	239	32.3304	0	286.037	276.38	0.870197	0.502775	95.2733	45.1222	42.1284	88.8456	56.6732	0.608683	0.770132	34.3689	1.56768	0.599074	0.570438	241	20.1948	18.513	4.69354	talin_RNAi
	talin_V40399_retina1_160621	242	1212	2401	1455	39.2832	239	169.851	12	152.711	153.379	0.83299	0.50479	52.5547	29.1073	22.5677	45.9062	35.472	-1.25657	0.634764	57.5562	1.29415	0.732268	0.653091	242	10.7817	6.04139	4.3865	talin_RNAi
	talin_V40399_retina1_160621	243	4556	7830	5668	76.1635	202	26.6942	0	332.149	317.579	0.803811	0.581865	93.8136	50.1824	50.764	98.7897	74.5788	-1.05283	0.655811	25.0511	1.32464	0.594389	0.518952	243	23.4504	22.71	4.92087	talin_RNAi
	talin_V40399_retina1_160621	244	2438	3978	2717	55.715	207	22.9766	0	226.61	217.521	0.897313	0.612871	80.05	24.6382	37.8359	76.7087	42.973	-1.30465	0.828351	27.1175	1.78505	0.527538	0.596602	244	15.9991	12.1526	4.58947	talin_RNAi
	talin_V40399_retina1_160621	245	3457	5928	3748	66.3445	228	31.8105	0	255.823	247.899	0.922359	0.583165	81.6088	40.5947	31.5597	73.6002	62.116	-0.971995	0.536397	34.2605	1.18488	0.812553	0.663787	245	18.0616	17.2319	4.35101	talin_RNAi
	talin_V40399_retina1_160621	246	2937	4623	3082	61.1515	240	32.6101	0	225.823	217.561	0.952953	0.635302	71.8679	30.7051	33.6401	68.1864	57.2827	0.742191	0.542447	39.2171	1.19035	0.8043	0.723729	246	15.9436	14.6399	4.16694	talin_RNAi
	talin_V40399_retina1_160621	247	931	1536	1013	34.4294	156	36.1536	0	135.497	131.141	0.919052	0.60612	48.8365	12.9517	26.7089	49.1648	25.5636	1.27754	0.854192	30.0438	1.92323	0.490401	0.637231	247	9.56639	4.6407	4.44075	talin_RNAi
	talin_V40399_retina1_160621	248	1470	2944	1660	43.2627	235	43.1395	0	182.61	176.592	0.885542	0.499321	68.352	34.1721	23.368	69.0169	28.7905	-0.480797	0.908837	36.7293	2.39721	0.392932	0.553959	248	12.8926	7.32742	4.76284	talin_RNAi
	talin_V40399_retina1_160621	249	3972	6072	4196	71.1147	220	26.601	0	269.409	258.49	0.946616	0.65415	92.9731	35.2309	41.7754	83.5165	61.5361	-1.25831	0.676095	30.3434	1.35719	0.725062	0.687693	249	19.0208	19.799	4.27472	talin_RNAi
	talin_V40399_retina1_160621	250	2336	3276	2440	54.537	247	25.7427	0	198.468	190.841	0.957377	0.713065	65	28.6451	31.399	62.06	49.8091	-1.19399	0.596524	25.8384	1.24596	0.772252	0.745249	250	14.0122	11.6441	4.10633	talin_RNAi
	talin_V40399_retina1_160621	251	2488	3168	2599	56.2834	239	26.4916	0	203.675	197.87	0.957291	0.785354	67.9117	26.2275	32.1395	67.2621	48.2498	1.45881	0.696723	27.5777	1.39404	0.700196	0.753675	251	14.3799	12.4018	4.08331	talin_RNAi
	talin_V40399_retina1_160621	252	924	1521	1009	34.2998	155	35.631	0	128.947	131.831	0.915758	0.607495	45	19.7662	21.158	43.1139	28.0069	-0.824516	0.760273	27.8868	1.5394	0.632919	0.698325	252	9.10393	4.60581	4.24205	talin_RNAi
	talin_V40399_retina1_160621	253	4157	5840	4336	72.752	170	21.5304	0	269.545	261.497	0.958718	0.711815	85.703	37.0159	42.7551	83.7805	64.3667	-1.06359	0.640117	23.0076	1.30161	0.754057	0.718996	253	19.0304	20.7212	4.18063	talin_RNAi
	talin_V40399_retina1_160621	254	3022	4440	3151	62.0301	166	21.6661	0	232.439	223.44	0.959061	0.680631	76.6551	37.3756	26.315	70.1309	57.6591	-0.312449	0.56925	23.0023	1.2163	0.782322	0.702891	254	16.4106	15.0636	4.22825	talin_RNAi
	talin_V40399_retina1_160621	255	1738	3392	1926	47.0414	175	29.6939	0	204.125	196.204	0.902388	0.512382	81.0555	27.9108	36.2215	71.6153	33.3087	-0.737841	0.885255	25.3331	2.15005	0.431468	0.524165	255	14.4116	8.66331	4.89633	talin_RNAi
	talin_V40399_retina1_160621	256	4244	8262	4815	73.5094	174	17.0556	0	325.729	313.977	0.881412	0.513677	105.119	31.881	44.4953	105.932	55.6583	-1.09028	0.850846	19.6469	1.90326	0.481538	0.502658	256	22.9971	21.1548	4.99998	talin_RNAi
	talin_V40399_retina1_160621	257	3670	5280	3940	68.3578	240	29.3951	0	254.646	246.193	0.931472	0.695076	85.44	32.203	38.3572	81.4484	59.3127	-1.23504	0.68534	32.4401	1.3732	0.704387	0.711219	257	17.9785	18.2936	4.20343	talin_RNAi
	talin_V40399_retina1_160621	258	4593	7416	5027	76.4721	196	24.0653	0	300.794	292.43	0.913666	0.619337	108.467	52.6754	30.7464	95.6259	63.4713	-0.321671	0.747958	26.3926	1.5066	0.639522	0.637923	258	21.2367	22.8945	4.43834	talin_RNAi
	talin_V40399_retina1_160621	259	873	1457	957	33.3397	163	20.9794	0	132.29	129.245	0.912226	0.599176	47.5184	13.8477	20.4742	46.3777	24.9328	-1.16207	0.843198	21.9409	1.86011	0.51678	0.626856	259	9.33996	4.35159	4.47735	talin_RNAi
	talin_V40399_retina1_160621	260	3039	4209	3195	62.2043	95	16.052	0	231.989	223.21	0.951174	0.722024	76.0592	26.6578	36.5295	72.9367	54.3145	1.01876	0.667422	16.3614	1.34286	0.727358	0.709588	260	16.3789	15.1483	4.20825	talin_RNAi
	talin_V40399_retina1_160621	261	3112	4332	3313	62.947	242	28.5868	0	237.539	227.883	0.93933	0.718375	80.6226	28.3258	40.0151	75.0254	54.0654	-1.37105	0.693322	32.6558	1.38768	0.703935	0.693073	261	16.7707	15.5122	4.25809	talin_RNAi
	talin_V40399_retina1_160621	262	2750	4355	2977	59.1727	226	29.2004	0	229.782	220.528	0.923749	0.631458	77.666	32.5596	31.0858	74.2369	49.3479	-1.0129	0.747079	29.4256	1.50436	0.635336	0.654503	262	16.2231	13.7078	4.38177	talin_RNAi
	talin_V40399_retina1_160621	263	1630	2576	1716	45.5563	127	33.6509	0	168.368	162.304	0.949883	0.632764	58.2409	24.6595	32.8337	51.8451	41.6877	-1.25142	0.59452	23.3281	1.24366	0.772115	0.722571	263	11.8871	8.12497	4.17027	talin_RNAi
	talin_V40399_retina1_160621	264	3717	6075	4038	68.7941	229	23.8671	0	268.202	257.149	0.920505	0.611852	81.6088	38.4278	43.7522	79.655	63.6962	-1.36959	0.600465	26.2715	1.25055	0.745893	0.649349	264	18.9356	18.5279	4.39912	talin_RNAi
	talin_V40399_retina1_160621	265	2446	3720	2603	55.8063	202	27.3868	0	209.817	203.693	0.939685	0.657527	66.4831	25.0454	28.973	58.8281	54.7855	0.459698	0.364304	27.5716	1.07379	0.899905	0.698206	265	14.8135	12.1924	4.24241	talin_RNAi
	talin_V40399_retina1_160621	266	1572	3212	2092	44.7385	243	177.944	5	203.776	201.202	0.751434	0.489415	74.1485	46.5891	23.1291	58.2486	40.5538	-0.0350968	0.717828	55.494	1.43633	0.589919	0.475727	266	14.387	7.83586	5.13956	talin_RNAi
	talin_V40399_retina1_160621	267	3686	8436	5254	68.5066	215	22.9208	0	339.179	324.243	0.701561	0.436937	114.983	57.9078	41.994	92.9725	67.8964	0.353083	0.683143	25.4943	1.36933	0.542945	0.402632	267	23.9467	18.3734	5.58664	talin_RNAi
	talin_V40399_retina1_160621	268	4989	9975	6792	79.7006	193	23.7817	0	393.907	376.128	0.734541	0.50015	114.237	62.4099	52.3961	117.268	77.4086	-0.900661	0.751177	22.6545	1.51492	0.461918	0.404052	268	27.8106	24.8684	5.57682	talin_RNAi
	talin_V40399_retina1_160621	269	4732	8712	5341	77.6207	207	22.3497	0	315.214	303.616	0.885976	0.543159	114.769	38.1976	50.376	112.668	55.7849	-0.957451	0.868821	25.8376	2.01968	0.474629	0.598471	269	22.2548	23.5873	4.5823	talin_RNAi
	talin_V40399_retina1_160621	270	758	1081	804	31.0663	207	47.2573	0	122.527	118.844	0.942786	0.701203	49.3964	11.1504	23.2256	50.8234	19.1374	1.31693	0.926398	32.6335	2.65571	0.373638	0.634477	270	8.65065	3.77836	4.45038	talin_RNAi
	talin_V40399_retina1_160621	271	3406	5550	3670	65.8533	236	25.2957	0	259.581	249.565	0.928065	0.613694	79.3095	32.4833	40.9143	74.3326	62.7963	1.3444	0.535079	29.1082	1.18371	0.784867	0.635199	271	18.3269	16.9777	4.44785	talin_RNAi
	talin_V40399_retina1_160621	272	2691	3696	2825	58.5345	117	19.6927	0	214.953	206.47	0.952566	0.728084	77.7817	38.8149	24.6953	75.4765	46.47	-0.0510885	0.78799	18.5924	1.6242	0.60145	0.731872	272	15.1761	13.4137	4.14369	talin_RNAi
	talin_V40399_retina1_160621	273	3314	4818	3589	64.9578	215	23.4098	0	243.545	236.062	0.923377	0.687837	78.924	36.6198	30.2882	68.7872	63.8943	0.56827	0.370405	26.086	1.07658	0.89176	0.702107	273	17.1948	16.5191	4.23061	talin_RNAi
	talin_V40399_retina1_160621	274	2497	3332	2642	56.3851	168	20.7405	0	213.054	204.669	0.945117	0.7494	70.6045	31.0469	23.5719	67.1938	48.1477	-0.213692	0.697536	21.0662	1.39558	0.704157	0.691273	274	15.042	12.4467	4.26364	talin_RNAi
	talin_V40399_retina1_160621	275	4040	5928	4221	71.7209	199	23.6896	0	265.717	254.793	0.957119	0.681511	84.5813	39.7163	36.8215	74.8255	70.2109	-1.18461	0.345743	24.6817	1.06572	0.91874	0.71904	275	18.7601	20.138	4.1805	talin_RNAi
	talin_V40399_retina1_160621	276	3272	5852	3741	64.5449	133	17.2573	0	262.03	254.928	0.874632	0.559125	80.3617	42.2965	32.3065	69.7759	65.1993	0.878839	0.356201	17.332	1.07019	0.855681	0.598852	276	18.4999	16.3097	4.58084	talin_RNAi
	talin_V40399_retina1_160621	277	2280	3465	2413	53.8794	210	20.3855	0	203.782	195.879	0.944882	0.658009	65.8027	25.425	35.9566	59.6012	51.3727	1.41547	0.50701	19.4375	1.16017	0.817213	0.689944	277	14.3874	11.365	4.26774	talin_RNAi
	talin_V40399_retina1_160621	278	3133	4608	3346	63.159	200	25.8043	0	239.196	229.454	0.936342	0.679905	80.455	32.2097	27.6467	72.5366	58.4181	-0.538102	0.592785	26.809	1.24168	0.758152	0.688117	278	16.8877	15.6169	4.2734	talin_RNAi
	talin_V40399_retina1_160621	279	3913	5846	4090	70.5846	248	21.1666	0	260.238	249.795	0.956724	0.669347	79.6304	38.6895	33.6601	75.1494	68.1518	-0.739341	0.421378	22.7343	1.10268	0.882205	0.726072	279	18.3733	19.5049	4.16021	talin_RNAi
	talin_V40399_retina1_160621	280	3336	5110	3491	65.1731	245	27.5063	0	239.238	229.493	0.9556	0.652838	78.3901	32.9212	38.1412	74.4513	58.7588	-0.813614	0.614105	30.3312	1.26707	0.766286	0.732448	280	16.8907	16.6288	4.14206	talin_RNAi
	talin_V40399_retina1_160621	281	3754	5698	3971	69.1357	193	19.8945	0	252.894	242.44	0.945354	0.658828	77.2528	38.8098	33.5075	71.9936	69.0094	-0.988951	0.284925	21.8584	1.04324	0.922182	0.737608	281	17.8549	18.7123	4.12755	talin_RNAi
	talin_V40399_retina1_160621	282	4413	7650	4965	74.9587	159	19.9554	0	300.344	290.859	0.888822	0.576863	99.0454	37.1595	38.8534	100.153	60.6022	-0.885973	0.796153	22.7427	1.65263	0.560164	0.61476	282	21.2049	21.9972	4.52118	talin_RNAi
	talin_V40399_retina1_160621	283	2395	3050	2531	55.2215	159	18.0367	0	205.261	198.425	0.946266	0.785246	64.0312	27.4994	23.7253	63.2424	49.2928	-0.0915753	0.626493	18.8288	1.28299	0.762429	0.714336	283	14.4918	11.9382	4.19424	talin_RNAi
	talin_V40399_retina1_160621	284	4650	8137	5295	76.9452	164	20.7318	0	346.605	336.254	0.878187	0.571464	103.238	33.991	48.948	96.0848	67.1316	1.33712	0.715444	22.7099	1.43129	0.641289	0.486399	284	24.471	23.1786	5.08286	talin_RNAi
	talin_V40399_retina1_160621	285	3238	6068	3465	64.2086	172	28.071	0	251.658	244.701	0.934488	0.533619	84.8999	37.0763	39.7168	78.0774	54.8853	-0.85356	0.711228	28.9591	1.42255	0.676296	0.642489	285	17.7676	16.1403	4.42254	talin_RNAi
	talin_V40399_retina1_160621	286	3709	5698	4017	68.7201	188	25.7023	0	264.853	253.778	0.923326	0.65093	89.1403	39.5659	42.0253	81.22	62.777	-1.20295	0.634498	27.209	1.29379	0.715881	0.664443	286	18.6991	18.488	4.34887	talin_RNAi
	talin_V40399_retina1_160621	287	3315	4623	3423	64.9676	171	25.9526	0	231.095	221.774	0.968449	0.717067	79.6492	35.6	35.8413	76.4273	55.895	-0.770135	0.682004	23.4707	1.36734	0.722598	0.780029	287	16.3158	16.5241	4.01374	talin_RNAi
	talin_V40399_retina1_160621	288	4316	7740	4670	74.1303	243	25.4595	0	307.658	296.452	0.924197	0.557623	109.713	41.8334	41.3255	106.63	54.0163	-0.851518	0.862196	32.6485	1.97404	0.483314	0.573001	288	21.7213	21.5137	4.68303	talin_RNAi
	talin_V40399_retina1_160621	289	955	1692	1049	34.8704	242	128.515	8	133.569	134.838	0.910391	0.564421	49.7695	25.9215	19.1152	43.3458	29.1937	-0.627726	0.73918	52.4162	1.48476	0.647172	0.672674	289	9.43021	4.76033	4.32218	talin_RNAi
	talin_V40399_retina1_160621	290	1119	1716	1246	37.7459	158	32.7292	0	149.19	144.319	0.898074	0.652098	45.9674	21.311	21.924	40.9539	38.7449	-1.56726	0.323991	26.647	1.05702	0.849473	0.631773	290	10.5331	5.57781	4.45989	talin_RNAi
	talin_V40399_retina1_160621	291	2420	4899	2938	55.5089	200	18.331	0	238.723	229.398	0.82369	0.493978	80.8084	39.2744	35.381	80.162	44.9081	-0.765741	0.828346	18.4846	1.78502	0.4795	0.533626	291	16.8543	12.0628	4.85273	talin_RNAi
	talin_V40399_retina1_160621	292	973	1400	1109	35.1975	239	32.371	0	131.841	127.674	0.877367	0.695	44.9444	17.5817	19.335	40.7362	33.9331	-1.3402	0.553277	28.0599	1.20048	0.746556	0.703435	292	9.30821	4.85006	4.22662	talin_RNAi
	talin_V40399_retina1_160621	293	2327	2952	2438	54.4319	196	20.7018	0	202.083	194.268	0.954471	0.788279	75.2861	21.6412	36.1453	71.1727	42.9345	-1.50358	0.797557	21.6178	1.65771	0.584897	0.716054	293	14.2675	11.5993	4.18921	talin_RNAi
	talin_V40399_retina1_160621	294	4205	7980	4492	73.1708	248	32.5465	0	274.262	265.217	0.936109	0.526942	95.1315	49.6994	44.4171	85.8891	65.1763	-0.280761	0.651274	42.4504	1.3178	0.725772	0.702497	294	19.3634	20.9604	4.22944	talin_RNAi
PCA_ID5	talin_V40399_retina2_160621	1	3009	3965	3057	61.8965	69	20.0017	8	206.995	198.925	0.984298	0.75889	75.213	32.8235	30.888	73.6777	52.1466	-0.632309	0.706446	10.1484	1.4129	0.705766	0.882496	1	14.6143	14.9988	3.77354	talin_RNAi	bristle
	talin_V40399_retina2_160621	2	1603	6020	4049	45.1775	87	25.5901	6	324.693	310.51	0.3959	0.266279	91.8314	48.3674	45.2196	117.993	55.9383	1.24524	0.880481	11.8354	2.10934	0.146599	0.191072	2	22.924	7.99038	8.10974	talin_RNAi	bristle
	talin_V40399_retina2_160621	3	1753	2613	2001	47.2439	71	25.5693	12	180.51	173.815	0.876062	0.670876	68.0661	31.9817	19.5488	69.8206	34.6625	0.131178	0.868065	9.97995	2.0143	0.457852	0.676069	3	12.7443	8.73808	4.31131	talin_RNAi	bristle
	talin_V40399_retina2_160621	4	1576	2162	1619	44.7954	73	24.4499	8	150.368	145.239	0.97344	0.728955	49.6588	23.7157	25.4296	46.4938	44.3997	1.30156	0.296737	15.7997	1.04717	0.928275	0.875907	4	10.6162	7.8558	3.7877	talin_RNAi	pr
	talin_V40399_retina2_160621	5	2686	3233	2737	58.4801	76	20.8369	8	193.539	186.168	0.981366	0.830807	66.3702	26.0249	29.9378	64.3482	53.3564	-1.28585	0.558977	10.9362	1.20601	0.82593	0.901111	5	13.6642	13.3887	3.73436	talin_RNAi	bristle
	talin_V40399_retina2_160621	6	661	1089	712	29.0105	49	21.3253	12	108.083	105.151	0.928371	0.606979	37.0135	19.2542	13.9516	33.5498	29.1511	0.786326	0.495008	6.97576	1.1509	0.747706	0.711041	6	7.63089	3.29485	4.20395	talin_RNAi	pr
	talin_V40399_retina2_160621	7	978	1386	1014	35.2878	49	14.8538	8	123.154	119.439	0.964497	0.705628	44.0114	15.8466	17.7597	42.407	30.7313	1.4234	0.689092	5.58226	1.37993	0.692426	0.810307	7	8.69494	4.87498	3.93804	talin_RNAi	pr
	talin_V40399_retina2_160621	8	791	1394	841	31.7354	50	24.8281	11	116.711	113.33	0.940547	0.567432	43.0116	19.1871	20.4083	39.0096	28.4596	1.00402	0.683924	8.18733	1.3707	0.661825	0.729735	8	8.24001	3.94285	4.14975	talin_RNAi	pr
	talin_V40399_retina2_160621	9	2403	4680	3453	55.3136	63	25.4611	12	257.137	246.463	0.695917	0.513462	84.9058	26.9168	35.573	84.2445	51.7515	-1.25487	0.789071	8.29891	1.62787	0.431103	0.456703	9	18.1544	11.9781	5.24551	talin_RNAi	bristle
	talin_V40399_retina2_160621	10	1594	2200	1639	45.0505	56	24.8118	11	151.782	146.58	0.972544	0.724545	52.2015	24.0966	25.2296	49.8667	42.0022	1.1802	0.539027	9.81439	1.18724	0.816163	0.869479	10	10.7161	7.94552	3.80168	talin_RNAi	pr
	talin_V40399_retina2_160621	11	634	936	658	28.4119	52	21.9826	12	100.083	97.5664	0.963526	0.67735	37.108	16.4716	14.8328	35.406	24.3864	0.318191	0.724984	8.37158	1.45187	0.64394	0.795383	11	7.06608	3.16026	3.97481	talin_RNAi	pr
	talin_V40399_retina2_160621	12	444	700	478	23.7764	93	33.8153	13	89.598	87.6257	0.92887	0.634286	36.6879	9.89865	15.7905	35.9172	16.7925	1.3122	0.883975	15.0061	2.13888	0.438215	0.695019	12	6.3258	2.21318	4.25213	talin_RNAi	pr
	talin_V40399_retina2_160621	13	1995	3400	2125	50.3995	72	23.1323	11	192.48	185.557	0.938824	0.586765	70.342	33.9333	22.5023	67.0684	40.5471	-0.502565	0.796557	13.3643	1.65409	0.564698	0.676676	13	13.5895	9.94436	4.30938	talin_RNAi	pr
	talin_V40399_retina2_160621	14	1425	3050	1780	42.5954	45	14.4161	8	181.681	174.926	0.800562	0.467213	69.8928	31.0912	25.4709	74.0189	29.2962	1.01385	0.91834	6.52844	2.52657	0.331161	0.542506	14	12.8271	7.10312	4.81285	talin_RNAi	bristle
	talin_V40399_retina2_160621	15	1951	3024	2022	49.8406	84	17.9426	7	173.823	167.476	0.964886	0.645172	60	26.0169	23.4198	59.2062	43.7571	-0.651818	0.673637	12.7441	1.35307	0.708653	0.811429	15	12.2723	9.72504	3.93532	talin_RNAi	pr
	talin_V40399_retina2_160621	16	2888	4374	3056	60.6392	85	24.8352	5	222.066	213.213	0.945026	0.660265	85.235	39.3937	25.4411	80.316	47.3347	0.354495	0.807874	18.6684	1.69677	0.570037	0.735941	16	15.6783	14.3956	4.13222	talin_RNAi	NA
	talin_V40399_retina2_160621	18	4526	6624	4701	75.9123	85	21.15	5	264.836	253.761	0.962774	0.683273	94.3663	45.9543	39.0983	87.2278	68.1168	0.167073	0.624647	13.9385	1.28056	0.757382	0.810908	18	18.6979	22.5605	3.93658	talin_RNAi	secondary
	talin_V40399_retina2_160621	19	3855	6060	4398	70.0595	68	19.5626	7	276.693	265.003	0.876535	0.636139	106.569	47.6519	27.9943	102.182	51.7771	0.16471	0.862115	9.70633	1.9735	0.470092	0.632756	19	19.5351	19.2158	4.45643	talin_RNAi	secondary
	talin_V40399_retina2_160621	20	3705	7200	4584	68.683	72	20.1595	7	290.599	278.776	0.808246	0.514583	106.621	32.5274	52.9911	105.008	51.0637	1.29882	0.8738	11.7397	2.05641	0.427816	0.551328	20	20.5169	18.4681	4.77419	talin_RNAi	tertiary
	talin_V40399_retina2_160621	23	621	961	655	28.1191	44	19.5862	9	100.669	98.1218	0.948092	0.646202	35.3553	16.0016	14.9597	33.8259	25.6101	-0.695615	0.653282	7.88756	1.3208	0.691041	0.770033	23	7.10744	3.09546	4.03971	talin_RNAi	NA
	talin_V40399_retina2_160621	24	5136	13200	7139	80.8663	85	17.807	6	404.718	386.378	0.719428	0.389091	136.953	52.6787	62.9607	146.835	67.1992	0.693105	0.889132	9.12743	2.18507	0.303303	0.394031	24	28.5739	25.6011	5.64729	talin_RNAi	secondary
	talin_V40399_retina2_160621	25	5249	8330	5590	81.7511	51	17.9548	5	301.321	288.352	0.938998	0.630132	112.872	49.5237	39.8043	105.651	65.4106	-0.480569	0.785299	8.48605	1.6152	0.598736	0.726487	25	21.2739	26.1644	4.15902	talin_RNAi	NA
	talin_V40399_retina2_160621	26	5228	6936	5402	81.5874	58	18.0132	6	299.095	286.242	0.96779	0.753749	115.663	33.4489	48.5117	110.281	62.0572	1.25194	0.826647	8.58452	1.77708	0.547327	0.734388	26	21.1167	26.0597	4.13659	talin_RNAi	secondary
	talin_V40399_retina2_160621	27	2366	3477	2511	54.8861	49	19.5499	8	192.167	184.867	0.942254	0.680472	63.3246	28.6682	30.3669	64.9131	47.8162	0.482505	0.676309	8.2543	1.35755	0.714924	0.805136	27	13.5673	11.7937	3.95067	talin_RNAi	bristle
	talin_V40399_retina2_160621	28	1960	2809	2019	49.9555	68	19.475	8	169.338	163.224	0.970778	0.697757	59.0339	27.0684	25.9628	55.7089	45.218	0.907321	0.584098	11.3381	1.23201	0.804112	0.858928	28	11.9556	9.7699	3.82496	talin_RNAi	pr
	talin_V40399_retina2_160621	29	1845	2562	1897	48.4678	90	29.8791	8	172.125	165.866	0.972588	0.720141	67.2309	21.5686	28.3659	66.7341	35.736	1.16324	0.844536	14.9792	1.86742	0.527486	0.782562	29	12.1524	9.19667	4.00724	talin_RNAi	NA
	talin_V40399_retina2_160621	30	3848	5664	4097	69.9959	68	18.546	7	263.966	252.937	0.939224	0.679379	98.0612	27.9324	44.7027	98.1141	52.0908	-1.45472	0.847421	10.1961	1.88352	0.508959	0.693986	30	18.6365	19.1809	4.25529	talin_RNAi	tertiary
	talin_V40399_retina2_160621	31	3132	4554	3204	63.1489	87	26.3844	8	220.309	211.547	0.977528	0.687747	77.4209	29.9074	33.7781	75.3566	54.6927	0.84674	0.687922	17.1667	1.37782	0.702246	0.810902	31	15.5542	15.6119	3.93659	talin_RNAi	pr
	talin_V40399_retina2_160621	32	2094	4864	3076	51.6349	67	17.968	7	246.995	236.847	0.680754	0.43051	84.0952	27.031	50.6294	79.0735	48.4987	0.856065	0.789821	11.3026	1.63042	0.426408	0.431331	32	17.4383	10.4378	5.39759	talin_RNAi	bristle
	talin_V40399_retina2_160621	33	1985	4899	3106	50.2731	34	14.3834	7	247.439	237.268	0.639086	0.405185	80.2808	21.7471	23.0605	82.5619	50.7415	-0.897287	0.788849	5.83584	1.62711	0.370776	0.407414	33	17.4697	9.89452	5.55376	talin_RNAi	bristle
	talin_V40399_retina2_160621	34	5700	8140	6069	85.1908	68	16.0923	6	328.658	314.858	0.939199	0.700246	111.306	32.226	51.4768	110.131	70.7685	-1.4217	0.766216	7.26288	1.55622	0.598361	0.663127	34	23.2039	28.4125	4.35318	talin_RNAi	tertiary
	talin_V40399_retina2_160621	35	3570	6248	3936	67.4201	88	25.3224	6	259.522	248.724	0.907012	0.571383	89.4427	36.1258	47.0877	81.9669	57.7766	1.04262	0.70933	15.1031	1.41869	0.676552	0.666086	35	18.3228	17.7952	4.3435	talin_RNAi	NA
	talin_V40399_retina2_160621	36	5145	11316	6686	80.9371	77	22.4884	6	373.659	357.325	0.769518	0.454666	123.199	45.532	61.3611	125.053	72.1171	1.2463	0.816962	12.0905	1.73403	0.418896	0.463068	36	26.3811	25.646	5.20934	talin_RNAi	tertiary
	talin_V40399_retina2_160621	37	2485	3540	2583	56.2494	113	21.1006	7	194.752	187.318	0.96206	0.701977	64.6607	26.3517	26.2559	62.8015	52.4367	-0.530602	0.550313	17.9109	1.19766	0.802225	0.823324	37	13.7499	12.3868	3.90678	talin_RNAi	pr
	talin_V40399_retina2_160621	39	5126	7912	5356	80.7875	63	21.3104	7	289.563	277.205	0.957058	0.647877	94.0319	44.5591	44.1434	93.4295	71.2251	-0.620818	0.647176	10.928	1.31175	0.747689	0.768247	39	20.4438	25.5513	4.0444	talin_RNAi	secondary
	talin_V40399_retina2_160621	40	2320	3136	2382	54.3499	62	16.5086	7	186.267	179.274	0.973971	0.739796	65.7343	33.8966	24.925	63.3113	47.5577	-0.16332	0.660106	9.89788	1.33125	0.736946	0.840284	40	13.1508	11.5644	3.86716	talin_RNAi	pr
	talin_V40399_retina2_160621	41	2637	3283	2690	57.9442	93	16.1877	7	195.196	187.739	0.980297	0.803229	71.8679	23.6868	31.157	69.9529	48.4962	-1.31861	0.720678	14.442	1.44244	0.686134	0.869718	41	13.7812	13.1445	3.80116	talin_RNAi	pr
	talin_V40399_retina2_160621	42	1347	1806	1387	41.4132	60	15.1811	8	140.811	136.179	0.971161	0.745847	46.8722	20.2866	23.2836	44.0781	40.6826	0.878893	0.384879	9.46026	1.08346	0.882738	0.853696	42	9.94155	6.71431	3.83666	talin_RNAi	pr
	talin_V40399_retina2_160621	43	4581	8798	5005	76.3722	65	15.8212	6	302.534	289.502	0.915285	0.520687	108.259	50.7968	45.6488	100.939	65.5319	0.987495	0.760597	9.55765	1.5403	0.572472	0.628958	43	21.3595	22.8346	4.46986	talin_RNAi	tertiary
	talin_V40399_retina2_160621	44	73	2310	1237	9.64088	98	58.7534	31	55.6924	84.3889	0.0590137	0.0316017	55.5788	8.9863	17.1096	45.6199	22.9388	0.920235	0.864389	20.2077	1.98877	0.0446605	0.295761	44	3.93199	0.363879	6.5183	talin_RNAi	NA
	talin_V40399_retina2_160621	45	5531	12876	7613	83.9183	87	24.5672	6	389.161	375.097	0.72652	0.429559	134.525	63.8183	59.5169	140.669	64.6174	-0.9067	0.888252	14.6419	2.17696	0.355888	0.458938	45	27.4756	27.5701	5.23273	talin_RNAi	NA
	talin_V40399_retina2_160621	46	4992	8236	5512	79.7246	74	17.4812	6	324.723	310.931	0.90566	0.606119	120.333	29.0613	55.6927	116.807	56.6774	-1.2513	0.874391	11.5098	2.06091	0.465852	0.59492	46	22.9261	24.8833	4.59595	talin_RNAi	tertiary
	talin_V40399_retina2_160621	47	1376	2496	1707	41.8566	69	14.5516	7	175.882	173.125	0.806093	0.551282	60.4401	20.2173	22.1526	49.847	38.6375	1.27227	0.631814	9.90391	1.29012	0.705098	0.558965	47	12.4176	6.85887	4.74147	talin_RNAi	NA
	talin_V40399_retina2_160621	48	2202	2970	2275	52.9497	40	20.564	8	178.51	171.919	0.967912	0.741414	61.0574	25.0713	28.2153	59.6423	47.4292	0.938401	0.606311	7.01968	1.2575	0.788167	0.868368	48	12.6031	10.9762	3.80411	talin_RNAi	bristle
	talin_V40399_retina2_160621	50	2160	3290	2251	52.4423	91	20.3583	7	186.066	179.083	0.959574	0.656535	71.5891	22.0968	31.2884	66.2549	42.3572	1.30881	0.768952	12.8495	1.5642	0.62651	0.784024	50	13.1366	10.7668	4.0035	talin_RNAi	pr
	talin_V40399_retina2_160621	51	4287	6160	4449	73.8808	64	20.5024	5	281.966	270.002	0.963587	0.695942	113.137	26.7145	56.2291	111.513	50.0868	-1.41663	0.893453	11.6653	2.2264	0.438947	0.677597	51	19.9073	21.3692	4.30645	talin_RNAi	secondary
	talin_V40399_retina2_160621	54	4608	7905	4872	76.5969	54	18.3657	6	280.534	268.644	0.945813	0.582922	93.2631	47.3522	49.3045	87.2901	72.2379	-0.539596	0.561377	11.6703	1.20837	0.770002	0.735785	54	19.8063	22.9692	4.13266	talin_RNAi	tertiary
	talin_V40399_retina2_160621	55	5258	6800	5550	81.8211	67	16.6048	6	294.167	281.569	0.947387	0.773235	109.225	38.7193	40.8279	96.378	71.2255	0.676166	0.673681	9.40493	1.35314	0.720734	0.763561	55	20.7687	26.2092	4.05679	talin_RNAi	secondary
	talin_V40399_retina2_160621	56	1961	3600	2100	49.9682	66	22.5421	9	196.823	189.674	0.93381	0.544722	78	25.0683	40.2789	71.8233	36.4687	1.13666	0.861501	10.8754	1.96945	0.484013	0.636113	56	13.8961	9.77488	4.44465	talin_RNAi	pr
	talin_V40399_retina2_160621	57	4763	8424	5680	77.8745	82	19.468	6	328.279	314.302	0.838556	0.565408	113.719	43.553	49.9263	117.643	57.2681	1.18889	0.873516	12.8313	2.05425	0.438186	0.555397	57	23.1772	23.7419	4.75667	talin_RNAi	secondary
	talin_V40399_retina2_160621	61	1926	3111	2047	49.5203	75	16.9086	6	175.48	169.047	0.940889	0.619094	61.131	30.4304	25.5078	52.3008	48.213	0.194978	0.38757	10.5701	1.08479	0.896498	0.785977	61	12.3893	9.60042	3.99853	talin_RNAi	pr
	talin_V40399_retina2_160621	62	4764	7968	5270	77.8827	94	14.2357	6	308.516	296.317	0.903985	0.597892	97	36.6925	50.323	93.9661	70.0203	1.32911	0.66688	9.65544	1.34198	0.686972	0.628966	62	21.7818	23.7468	4.46983	talin_RNAi	secondary
	talin_V40399_retina2_160621	63	1575	2340	1647	44.7812	63	18.5625	9	158.368	152.823	0.956284	0.673077	57.2451	19.4013	29.6463	56.2035	37.9145	1.01191	0.738191	9.47202	1.48238	0.634839	0.789147	63	11.1811	7.85081	3.99049	talin_RNAi	pr
	talin_V40399_retina2_160621	69	3533	8064	5110	67.0698	77	16.7846	5	317.344	304.687	0.691389	0.43812	112.61	32.2329	40.214	110.785	50.6166	-1.12275	0.889523	11.9341	2.1887	0.366516	0.440852	69	22.4051	17.6107	5.33899	talin_RNAi	secondary
	talin_V40399_retina2_160621	70	1612	2340	1663	45.3041	57	20.3803	9	161.681	155.965	0.969333	0.688889	65.4905	30.8933	18.2407	60.1005	34.9363	0.166382	0.813691	8.41922	1.72029	0.568223	0.774918	70	11.415	8.03524	4.02696	talin_RNAi	pr
	talin_V40399_retina2_160621	71	1841	2585	1912	48.4152	150	23.8354	7	169.338	163.224	0.962866	0.712186	57.3062	25.49	29.667	55.4749	43.9355	-0.952713	0.610536	23.7696	1.26264	0.761677	0.806778	71	11.9556	9.17673	3.94664	talin_RNAi	pr
	talin_V40399_retina2_160621	72	1207	2070	1273	39.202	98	23.7142	10	144.024	139.225	0.948154	0.583092	52.6972	23.8857	19.9238	50.88	32.3011	0.766483	0.772637	12.5466	1.57518	0.59364	0.731215	72	10.1684	6.01646	4.14555	talin_RNAi	pr
	talin_V40399_retina2_160621	73	2706	3990	2819	58.6974	63	17.6001	7	209.066	201.281	0.959915	0.678195	71.8679	30.6013	29.9512	66.0041	54.61	1.10281	0.561653	11.7155	1.20864	0.790854	0.777984	73	14.7605	13.4884	4.01901	talin_RNAi	pr
	talin_V40399_retina2_160621	75	2300	4884	2624	54.1152	78	21.6187	7	225.037	216.03	0.876524	0.470925	81.0247	32.427	38.4696	78.787	44.7082	0.900962	0.823403	12.9691	1.76225	0.471768	0.570731	75	15.888	11.4647	4.69234	talin_RNAi	pr
	talin_V40399_retina2_160621	76	5056	8700	5458	80.234	83	14.7771	6	311.842	298.522	0.926347	0.581149	118.36	38.3734	57.2775	120.754	54.5017	1.16956	0.892349	9.55814	2.2156	0.441485	0.653354	76	22.0166	25.2024	4.38562	talin_RNAi	secondary
	talin_V40399_retina2_160621	77	4991	9212	6016	79.7166	85	18.107	6	337.25	327.385	0.829621	0.541793	112.071	41.4562	52.0904	107.202	63.8217	1.15082	0.803473	10.5289	1.67971	0.552957	0.551435	77	23.8105	24.8784	4.77373	talin_RNAi	tertiary
	talin_V40399_retina2_160621	78	5276	7986	5941	81.961	69	17.0034	6	333.901	321.332	0.888066	0.660656	121.202	58.8	32.9519	117.378	61.7051	0.134153	0.850673	10.7272	1.90224	0.487574	0.594676	78	23.574	26.299	4.5969	talin_RNAi	tertiary
	talin_V40399_retina2_160621	80	2382	3520	2531	55.0714	104	19.8039	10	196.409	188.889	0.94113	0.676705	72.111	25.7074	34.0147	70.1876	44.1699	0.949785	0.777153	11.2023	1.58904	0.615645	0.77594	80	13.8669	11.8734	4.0243	talin_RNAi	bristle
	talin_V40399_retina2_160621	81	4788	6076	4970	78.0786	78	17.9973	6	285.196	273.064	0.96338	0.788018	99.1413	46.2105	31.7427	95.4465	64.991	0.00990929	0.732362	13.4722	1.46861	0.669183	0.739737	81	20.1354	23.8665	4.1216	talin_RNAi	secondary
	talin_V40399_retina2_160621	82	6369	8512	6743	90.0514	70	14.3493	6	330.652	316.159	0.944535	0.748238	114.756	58.1553	34.9016	111.451	74.5209	0.0623878	0.743585	8.34711	1.49557	0.652848	0.732048	82	23.3447	31.7472	4.14319	talin_RNAi	secondary
	talin_V40399_retina2_160621	83	955	1696	1095	34.8704	73	26.1267	10	141.882	137.194	0.872146	0.56309	54.8179	20.8974	16.4524	52.7222	26.5882	0.240583	0.863524	14.6268	1.98292	0.437447	0.596152	83	10.0172	4.76033	4.5912	talin_RNAi	pr
	talin_V40399_retina2_160621	84	2719	3528	2785	58.8382	67	15.3479	7	197.681	190.095	0.976302	0.770692	66.8506	31.8889	25.523	63.1561	55.8564	0.325046	0.466698	9.56507	1.13069	0.867937	0.874356	84	13.9567	13.5532	3.79106	talin_RNAi	pr
	talin_V40399_retina2_160621	85	1149	2704	1295	38.2486	78	22.2063	11	158.894	153.323	0.887259	0.424926	57.6975	25.4413	28.2237	56.4109	31.0091	0.85596	0.835362	11.0594	1.81917	0.459732	0.57189	85	11.2183	5.72735	4.68758	talin_RNAi	pr
	talin_V40399_retina2_160621	87	4275	7280	5705	73.7774	71	17.232	6	345.445	332.669	0.749343	0.587225	113.6	51.2568	37.8021	119.824	53.4892	0.154556	0.894835	7.50728	2.24015	0.379104	0.450183	87	24.3891	21.3093	5.28336	talin_RNAi	tertiary
	talin_V40399_retina2_160621	88	1144	1680	1192	38.1652	43	20.6093	8	134.225	129.935	0.959732	0.680952	44.0114	16.7019	19.2955	40.7757	38.1321	0.220096	0.354208	7.82358	1.06933	0.876057	0.797933	88	9.47658	5.70243	3.96846	talin_RNAi	pr
	talin_V40399_retina2_160621	89	4645	6640	4988	76.9038	76	17.5653	6	288.024	275.746	0.931235	0.699548	90.2718	37.9834	39.5188	82.0133	74.1616	1.49393	0.426976	13.0411	1.10587	0.879281	0.703618	89	20.3351	23.1537	4.22607	talin_RNAi	secondary
	talin_V40399_retina2_160621	90	2197	4224	2510	52.8896	78	19.8457	8	225.368	217.291	0.875299	0.520123	68.542	29.3905	39.2804	62.164	51.4449	-0.768813	0.561367	10.419	1.20836	0.723874	0.543572	90	15.9114	10.9513	4.80813	talin_RNAi	pr
	talin_V40399_retina2_160621	91	5732	10108	6222	85.4296	82	19.0876	5	365.208	349.313	0.921247	0.567076	141.397	41.4525	57.8076	129.638	59.0468	1.21545	0.890249	11.9671	2.19551	0.434261	0.540051	91	25.7844	28.572	4.82378	talin_RNAi	tertiary
	talin_V40399_retina2_160621	92	4147	6060	5415	72.6645	80	15.1922	6	317.29	308.266	0.765836	0.684323	111.4	34.8148	45.8071	110.582	52.2513	1.50766	0.881324	9.42169	2.11635	0.431792	0.517643	92	22.4013	20.6713	4.92708	talin_RNAi	secondary
	talin_V40399_retina2_160621	93	5180	8091	5731	81.212	80	15.04	6	321.823	307.789	0.903856	0.640218	103.479	40.5824	42.4135	96.1882	71.2954	-0.853768	0.671276	10.415	1.34915	0.712846	0.628499	93	22.7214	25.8204	4.47149	talin_RNAi	secondary
	talin_V40399_retina2_160621	94	1425	2160	1470	42.5954	44	15.5572	7	146.853	141.907	0.969388	0.659722	53.2541	24.313	20.2758	51.858	36.344	0.832486	0.713321	6.62402	1.42687	0.674673	0.830348	94	10.3681	7.10312	3.89023	talin_RNAi	bristle
	talin_V40399_retina2_160621	95	1455	2485	1696	43.0414	64	17.0577	8	195.876	197.735	0.857901	0.585513	71.5681	33.5045	17.1704	65.7653	30.0448	0.210921	0.889544	8.89415	2.18891	0.428331	0.476551	95	13.8292	7.25265	5.13511	talin_RNAi	NA
	talin_V40399_retina2_160621	96	2870	4158	3171	60.45	64	19.3805	8	227.711	222.98	0.905077	0.690236	77.0065	34.9923	31.4962	66.3897	58.2615	0.816544	0.479451	10.1182	1.13951	0.82907	0.695545	96	16.0768	14.3059	4.25052	talin_RNAi	bristle
	talin_V40399_retina2_160621	97	3584	5780	3901	67.5521	104	19.49	6	266.989	261.918	0.918739	0.620069	88.0568	32.683	32.4079	77.2823	61.9525	1.34883	0.597809	14.6134	1.24744	0.764044	0.631817	97	18.8499	17.865	4.45974	talin_RNAi	pr
	talin_V40399_retina2_160621	98	2860	5394	3196	60.3446	137	32.2535	7	265.131	258.815	0.894869	0.530219	91.7061	35.1371	39.5241	84.5592	47.9034	1.07329	0.824057	24.8231	1.7652	0.509277	0.511275	98	18.7188	14.2561	4.95767	talin_RNAi	pr
	talin_V40399_retina2_160621	99	1810	4402	2078	48.0059	125	31.3718	7	237.054	227.423	0.87103	0.411177	86.4002	32.163	37.7481	87.2184	29.0272	0.896495	0.942994	23.242	3.00471	0.302951	0.404757	99	16.7365	9.0222	5.57196	talin_RNAi	pr
	talin_V40399_retina2_160621	100	2325	2891	2364	54.4085	78	17.6856	8	179.782	173.125	0.983503	0.80422	65.307	24.0731	27.9312	62.6966	47.3415	1.13041	0.655624	9.88539	1.32435	0.753086	0.903944	100	12.693	11.5893	3.7285	talin_RNAi	bristle
	talin_V40399_retina2_160621	101	3717	7854	5176	68.7941	69	20.9292	7	314.309	300.665	0.718122	0.473262	103.097	45.8504	39.6651	105.265	59.6326	0.985808	0.824062	11.3308	1.76522	0.427105	0.472813	101	22.1908	18.5279	5.15537	talin_RNAi	tertiary
	talin_V40399_retina2_160621	102	3906	6102	4851	70.5214	69	19.7235	6	316.924	303.537	0.805195	0.640118	114.935	27.0947	61.2181	119.241	48.0369	-1.52927	0.915263	13.0535	2.48228	0.349778	0.488689	102	22.3755	19.47	5.07094	talin_RNAi	tertiary
	talin_V40399_retina2_160621	103	4277	6840	4582	73.7946	130	24.4655	6	295.51	283.235	0.933435	0.625292	90.7965	36.202	45.7725	78.5575	71.3295	-1.41562	0.41899	20.1797	1.10133	0.882418	0.615468	103	20.8636	21.3193	4.51858	talin_RNAi	pr
	talin_V40399_retina2_160621	104	1884	2915	2079	48.9774	157	30.1375	8	195.083	188.025	0.906205	0.646312	58.5235	24.7665	28.155	53.9055	46.5039	-1.12131	0.505727	25.5665	1.15916	0.825515	0.622086	104	13.7733	9.39107	4.49448	talin_RNAi	pr
	talin_V40399_retina2_160621	105	2263	3933	2525	53.6781	158	39.7079	9	224.533	216.697	0.896238	0.575388	70.0357	30.7008	34.0367	57.5297	53.7463	-1.38497	0.356655	34.562	1.07039	0.870584	0.564071	105	15.8525	11.2802	4.71996	talin_RNAi	pr
	talin_V40399_retina2_160621	106	5645	11021	7243	84.7788	83	17.5849	6	393.451	376.089	0.779373	0.512204	112.579	55.0149	48.043	107.7	84.2709	0.529164	0.622705	10.2991	1.27803	0.619641	0.45824	106	27.7784	28.1383	5.23671	talin_RNAi	tertiary
	talin_V40399_retina2_160621	107	3343	5183	3579	65.2414	89	17.831	7	260.054	249.621	0.93406	0.644993	75.1665	33.2241	32.3165	70.5249	63.2911	-1.18644	0.441157	13.0387	1.11429	0.855779	0.621183	107	18.3603	16.6637	4.49775	talin_RNAi	pr
	talin_V40399_retina2_160621	108	5280	11224	6279	81.9921	69	16.3434	6	387.445	372.487	0.840898	0.470421	145.344	58.5629	50.3924	139.13	52.0818	-0.500339	0.927291	10.5821	2.67137	0.3473	0.442002	108	27.3544	26.3189	5.33203	talin_RNAi	tertiary
	talin_V40399_retina2_160621	109	4801	10494	6032	78.1845	89	18.1268	6	384.433	368.291	0.795922	0.4575	123.227	32.6034	65.1337	107.356	76.1453	0.806874	0.704931	13.6372	1.40989	0.530378	0.408227	109	27.1417	23.9313	5.54823	talin_RNAi	tertiary
	talin_V40399_retina2_160621	110	3466	4550	3561	66.4308	64	25.4106	10	225.374	216.545	0.973322	0.761758	74.0608	31.7576	32.5355	68.5635	65.0171	-0.840938	0.317447	9.67356	1.05455	0.938757	0.857496	110	15.9118	17.2768	3.82815	talin_RNAi	bristle
	talin_V40399_retina2_160621	111	4672	7828	5370	77.127	111	18.792	6	323.853	319.817	0.870019	0.596832	106.607	37.8776	54.0205	99.597	61.2362	1.21795	0.788652	14.6148	1.62644	0.599681	0.55978	111	22.8647	23.2882	4.73801	talin_RNAi	tertiary
	talin_V40399_retina2_160621	112	5202	9118	5968	81.3842	65	14.3551	6	333.173	318.745	0.871649	0.57052	113.464	44.9295	41.4235	104.485	68.9668	-0.493633	0.751209	8.40641	1.515	0.606697	0.5889	112	23.5227	25.9301	4.61938	talin_RNAi	secondary
	talin_V40399_retina2_160621	113	5328	11187	6171	82.364	93	20.638	6	383.409	367.91	0.863393	0.476267	129.074	55.7601	49.3925	129.194	55.0791	0.613437	0.904569	14.427	2.34561	0.406433	0.455459	113	27.0695	26.5582	5.25267	talin_RNAi	tertiary
	talin_V40399_retina2_160621	114	5956	9603	6605	87.0828	72	15.6452	6	365.326	349.425	0.901741	0.620223	116.284	51.3969	47.1674	101.163	79.812	-0.599672	0.614463	9.09504	1.26751	0.741008	0.560794	114	25.7927	29.6885	4.73373	talin_RNAi	secondary
	talin_V40399_retina2_160621	115	1567	2294	1624	44.6673	77	22.8724	9	163.782	157.956	0.964901	0.683086	66.4831	31.6094	18.7492	64.6629	31.5239	-0.391832	0.873117	12.4985	2.05123	0.477165	0.734088	115	11.5633	7.81093	4.13743	talin_RNAi	PR
	talin_V40399_retina2_160621	116	2361	3828	2512	54.8281	49	18.0686	8	197.309	190.135	0.939889	0.616771	66.4831	29.7984	27.8357	57.9366	53.6618	0.726196	0.376994	7.39463	1.07966	0.89557	0.762103	116	13.9304	11.7687	4.06067	talin_RNAi	pr
	talin_V40399_retina2_160621	117	1337	4320	2945	41.2592	52	24.9671	14	257.037	246.367	0.45399	0.309491	73.9797	20.5654	39.1653	79.795	50.5622	1.29908	0.773618	6.52333	1.57815	0.267356	0.254303	117	18.1473	6.66447	7.02958	talin_RNAi	bristle
	talin_V40399_retina2_160621	118	2481	3366	2570	56.2042	58	15.9383	7	199.539	191.856	0.96537	0.737077	70.9366	25.0536	28.1782	68.4386	48.3103	1.4759	0.708319	7.92385	1.41665	0.674426	0.783034	118	14.0879	12.3669	4.00603	talin_RNAi	pr
	talin_V40399_retina2_160621	119	4518	8439	5036	75.8452	76	18.1556	5	321.966	307.924	0.897141	0.535371	113.741	44.1246	39.9307	113.386	52.5222	-0.651094	0.886245	14.028	2.15881	0.447446	0.547693	119	22.7314	22.5206	4.79001	talin_RNAi	tertiary
	talin_V40399_retina2_160621	120	2703	4760	2938	58.6649	102	23.1299	9	245.64	235.562	0.920014	0.567857	72.0347	33.1121	41.7488	67.8524	57.112	-1.44457	0.539931	14.5583	1.18806	0.747525	0.562936	120	17.3426	13.4735	4.72471	talin_RNAi	pr
	talin_V40399_retina2_160621	121	4226	6216	4372	73.3533	90	26.7818	10	269.823	258.49	0.966606	0.679858	85.1587	46.3942	35.7539	81.8789	67.9472	-0.0383459	0.557986	15.2992	1.20504	0.802594	0.729424	121	19.0501	21.0651	4.15064	talin_RNAi	bristle
	talin_V40399_retina2_160621	122	4583	6650	5117	76.3889	109	17.069	6	301.947	290.09	0.895642	0.689173	98.7623	34.7715	46.6725	91.5691	65.7161	1.54978	0.696387	11.7291	1.3934	0.695924	0.631681	122	21.3181	22.8446	4.46022	talin_RNAi	secondary
	talin_V40399_retina2_160621	123	2330	3621	2560	54.4669	155	42.3451	9	214.983	210.358	0.910156	0.643469	71.0634	30.3472	35.4193	63.4075	51.7776	-1.41169	0.577225	33.0789	1.22461	0.737879	0.633517	123	15.1782	11.6142	4.45375	talin_RNAi	pr
	talin_V40399_retina2_160621	124	1756	2948	1941	47.2843	125	40.8349	12	206.184	198.156	0.904688	0.595658	72.6154	21.1395	30.5467	63.9495	37.1641	1.25471	0.813798	19.5115	1.72073	0.546714	0.519069	124	14.557	8.75303	4.92031	talin_RNAi	pr
	talin_V40399_retina2_160621	125	2773	3724	2828	59.4196	93	21.5658	7	203.823	195.918	0.980552	0.744629	77.666	38.8139	25.9427	74.4361	48.2292	-0.190653	0.761702	15.3929	1.54338	0.637226	0.838787	125	14.3903	13.8224	3.87061	talin_RNAi	pr
	talin_V40399_retina2_160621	126	3130	4620	3421	63.1288	81	17.0019	7	233.853	229.358	0.914937	0.677489	82.8553	36.6099	27.9693	74.1547	54.8944	0.417877	0.672311	11.9898	1.35086	0.724731	0.719232	126	16.5105	15.6019	4.17994	talin_RNAi	pr
	talin_V40399_retina2_160621	127	2782	5256	2975	59.516	62	15.8382	6	236.966	227.732	0.935126	0.5293	74.2159	35.3677	33.1157	69.6833	53.7723	0.827451	0.636026	9.09118	1.29589	0.729474	0.622582	127	16.7302	13.8673	4.49269	talin_RNAi	secondary
	talin_V40399_retina2_160621	128	3553	5254	3785	67.2593	68	23.2133	8	239.723	229.953	0.938705	0.676247	75.505	38.6862	37.7771	74.4121	63.5249	-0.926847	0.520781	10.7008	1.17139	0.816992	0.776938	128	16.9249	17.7104	4.02172	talin_RNAi	pr
	talin_V40399_retina2_160621	129	2104	4288	2678	51.7581	93	25.0494	9	216.03	208.866	0.785661	0.490672	69.6419	25.1683	37.1231	61.15	52.4317	0.744239	0.514607	15.9254	1.16628	0.716411	0.566533	129	15.2522	10.4877	4.70969	talin_RNAi	bristle
	talin_V40399_retina2_160621	130	3754	5336	4010	69.1357	80	21.5669	6	282.355	271.549	0.93616	0.703523	99.985	32.7334	40.5272	98.104	50.8381	1.34701	0.855255	13.3107	1.92973	0.496628	0.591714	130	19.9349	18.7123	4.60839	talin_RNAi	secondary
	talin_V40399_retina2_160621	131	1424	2860	1599	42.5804	87	25.6622	10	188.876	182.892	0.890557	0.497902	58.5918	26.0407	20.3904	51.3488	40.7996	0.730694	0.607188	13.8479	1.25856	0.687637	0.501609	131	13.335	7.09813	5.00521	talin_RNAi	pr
	talin_V40399_retina2_160621	132	4697	7296	4925	77.3331	95	17.3779	6	277.321	265.598	0.953706	0.643777	96.1873	50.367	35.336	90.8099	69.068	0.106105	0.649247	11.0917	1.31479	0.72521	0.767477	132	19.5794	23.4129	4.04643	talin_RNAi	tertiary
	talin_V40399_retina2_160621	133	5125	8755	5860	80.7797	58	15.1508	6	330.995	317.825	0.874573	0.58538	107.005	35.689	52.967	89.7524	83.1717	0.755913	0.375853	9.43559	1.07912	0.810049	0.587843	133	23.3689	25.5463	4.62354	talin_RNAi	tertiary
	talin_V40399_retina2_160621	134	1419	2394	1521	42.5056	44	16.7837	7	163.095	157.306	0.932939	0.592732	65.2534	26.988	16.9796	58.375	33.2793	-0.239384	0.821579	5.86893	1.75409	0.530199	0.670361	134	11.5149	7.07321	4.32963	talin_RNAi	pr
	talin_V40399_retina2_160621	135	2090	3080	2180	51.5856	53	16.8225	8	179.338	172.705	0.958716	0.678571	64.2028	27.5158	26.5589	63.1862	42.4725	0.871635	0.740387	7.15278	1.4877	0.666519	0.816603	135	12.6616	10.4179	3.92283	talin_RNAi	pr
	talin_V40399_retina2_160621	136	3270	7371	4318	64.5251	48	15.5159	5	292.007	279.522	0.757295	0.44363	105.119	42.8333	44.4948	111.703	46.1138	1.01544	0.91081	8.04058	2.42233	0.33368	0.481915	136	20.6163	16.2998	5.10646	talin_RNAi	secondary
	talin_V40399_retina2_160621	137	7525	12768	8122	97.8832	101	19.5163	6	408.072	390.147	0.926496	0.589364	142.636	51.0965	52.2929	140.122	70.7656	-0.670672	0.863102	14.3081	1.98008	0.487985	0.567862	137	28.8107	37.5094	4.70418	talin_RNAi	secondary
	talin_V40399_retina2_160621	138	1839	2664	1980	48.3889	101	25.3953	9	204.977	199.497	0.928788	0.690315	73.9797	14.6487	38.1974	68.7618	35.8678	1.44028	0.853176	15.4068	1.91709	0.495219	0.550025	138	14.4718	9.16676	4.77984	talin_RNAi	pr
	talin_V40399_retina2_160621	139	5335	8613	5651	82.418	109	18.5974	6	339.847	326.021	0.944081	0.619413	110.114	45.7256	52.8832	103.783	70.182	0.508749	0.736684	14.7936	1.47877	0.630654	0.580468	139	23.9939	26.5931	4.65282	talin_RNAi	tertiary
	talin_V40399_retina2_160621	140	2460	3710	2660	55.9658	62	21.4362	7	216.811	208.231	0.924812	0.663073	70.859	32.9691	24.7309	64.8461	49.4592	0.267469	0.646733	11.1841	1.3111	0.744864	0.65763	140	15.3073	12.2622	4.37134	talin_RNAi	pr
	talin_V40399_retina2_160621	141	2130	3640	2394	52.0769	66	25.4019	8	212.16	204.019	0.889724	0.585165	72.0347	32.6563	22.6019	66.0271	42.5928	-0.33031	0.764114	11.8177	1.55019	0.622079	0.594649	141	14.979	10.6173	4.597	talin_RNAi	pr
	talin_V40399_retina2_160621	142	5640	7828	5994	84.7412	109	17.3922	6	325.125	313.208	0.940941	0.720491	105.109	50.8257	31.5443	101.163	73.2521	-0.193988	0.689695	12.941	1.38102	0.701691	0.670484	142	22.9545	28.1134	4.32923	talin_RNAi	secondary
	talin_V40399_retina2_160621	143	4417	6042	5170	74.9927	52	13.4741	6	302.652	289.613	0.854352	0.731049	109.385	29.1189	52.8225	115.473	53.7283	-1.53511	0.885159	6.76608	2.14921	0.42177	0.605969	143	21.3678	22.0172	4.55386	talin_RNAi	tertiary
	talin_V40399_retina2_160621	144	5536	10302	5992	83.9563	80	16.3033	6	356.48	341.039	0.923899	0.537371	110.635	46.1154	45.644	104.414	71.4812	-0.764274	0.728922	12.0243	1.46071	0.646536	0.547438	144	25.1682	27.595	4.79112	talin_RNAi	secondary
	talin_V40399_retina2_160621	145	3552	6486	4471	67.2499	75	21.2925	7	321.711	310.201	0.794453	0.547641	95.7079	37.5572	51.7759	89.9373	60.6294	1.47061	0.738614	11.7263	1.4834	0.559118	0.431273	145	22.7134	17.7054	5.39795	talin_RNAi	bristle
	talin_V40399_retina2_160621	146	4580	7616	5293	76.3638	80	16.1039	6	337.338	322.498	0.865294	0.601366	119.151	26.4467	63.255	114.942	55.2502	1.54439	0.876896	10.9402	2.08038	0.441388	0.50576	146	23.8167	22.8297	4.98463	talin_RNAi	tertiary
	talin_V40399_retina2_160621	147	2341	81220	23961	54.5954	79	25.4861	11	273.966	268.891	0.0977004	0.0288229	543.96	489.874	116.638	108.089	88.0399	1.0925	0.580147	8.92004	1.22773	0.255121	0.39194	147	19.3425	11.669	5.66233	talin_RNAi	bristle
	talin_V40399_retina2_160621	148	1725	2268	1803	46.8651	40	15.3188	7	159.296	153.704	0.956739	0.760582	55.3173	26.7588	19.6997	55.6026	40.3084	0.128781	0.688815	6.0446	1.37943	0.710411	0.854253	148	11.2466	8.59851	3.83541	talin_RNAi	bristle
	talin_V40399_retina2_160621	149	1323	2592	1520	41.0426	111	31.3976	10	170.468	165.081	0.870395	0.510417	57.9396	22.743	23.5306	52.659	36.4177	0.584314	0.722302	18.434	1.44597	0.607471	0.572116	149	12.0354	6.59468	4.68666	talin_RNAi	pr
	talin_V40399_retina2_160621	150	3524	10528	5411	66.9843	59	15.4665	5	379.823	363.562	0.651266	0.334726	117.661	50.4339	51.7937	137.515	46.3586	0.63411	0.941463	7.95013	2.96634	0.23727	0.30696	150	26.8163	17.5659	6.39829	talin_RNAi	tertiary
	talin_V40399_retina2_160621	151	1334	2288	1451	41.2129	68	24.1784	10	158.261	154.815	0.919366	0.583042	52.6118	27.7324	18.1334	46.7097	38.0553	0.153292	0.579856	12.5528	1.22742	0.778487	0.669296	151	11.1735	6.64951	4.33307	talin_RNAi	pr
	talin_V40399_retina2_160621	152	4781	8256	5086	78.0215	71	14.2732	6	303.214	290.343	0.940031	0.579094	101.02	45.0096	41.3805	100.93	62.7271	-0.562054	0.783423	8.57902	1.60904	0.597566	0.653476	152	21.4075	23.8316	4.38521	talin_RNAi	tertiary
	talin_V40399_retina2_160621	153	4104	7502	5022	72.2868	40	13.971	6	318.948	305.456	0.817204	0.547054	122.642	26.3341	61.0741	116.696	53.5846	-1.53946	0.888342	7.22035	2.17779	0.383713	0.506964	153	22.5184	20.457	4.97871	talin_RNAi	tertiary
	talin_V40399_retina2_160621	154	4870	6808	4979	78.7444	79	13.3326	6	268.25	256.998	0.978108	0.715335	95.8175	46.8893	35.4183	89.6704	69.6634	-0.351162	0.629645	8.78267	1.2872	0.771153	0.850472	154	18.939	24.2752	3.84392	talin_RNAi	NA
	talin_V40399_retina2_160621	155	6647	15180	7923	91.9958	75	17.949	6	432.593	414.146	0.83895	0.437879	152.161	60.5509	60.1888	154.292	62.6515	0.687507	0.913848	11.4711	2.46271	0.355506	0.446351	155	30.5419	33.1329	5.30599	talin_RNAi	secondary
	talin_V40399_retina2_160621	156	3072	5175	3451	62.5411	72	17.4749	8	263.29	252.493	0.890177	0.593623	91.214	35.5332	37.6598	88.3903	46.2956	0.616911	0.851864	8.62119	1.90926	0.500636	0.556879	156	18.5888	15.3128	4.75034	talin_RNAi	bristle
	talin_V40399_retina2_160621	157	4503	7811	4833	75.7192	57	13.3873	6	288.191	275.904	0.931719	0.576495	110.86	36.4168	50.1717	104.634	56.0773	1.20382	0.844258	7.42951	1.86589	0.523678	0.68132	157	20.3469	22.4458	4.29467	talin_RNAi	tertiary
	talin_V40399_retina2_160621	158	2448	3266	2534	55.8291	60	19.2296	7	201.539	193.753	0.966062	0.749541	71.8471	20.9428	31.982	68.4225	46.1978	-1.53029	0.737648	10.317	1.48108	0.665769	0.75736	158	14.2291	12.2024	4.07337	talin_RNAi	bristle
	talin_V40399_retina2_160621	159	2848	4554	3045	60.2178	75	23.835	9	246.332	237.363	0.935304	0.625384	72.7324	38.3006	34.0337	66.3524	57.7764	0.746316	0.491726	10.6398	1.14844	0.823639	0.589805	159	17.3915	14.1963	4.61584	talin_RNAi	bristle
	talin_V40399_retina2_160621	160	6402	10890	7027	90.2844	75	13.9733	5	365.037	352.78	0.911057	0.587879	135.591	52.7288	48.7979	121.249	69.4081	-0.813459	0.819944	8.28614	1.74689	0.554463	0.603744	160	25.7723	31.9117	4.56224	talin_RNAi	secondary
	talin_V40399_retina2_160621	161	5591	10836	6511	84.3723	67	14.313	6	361.563	345.465	0.858701	0.515965	126.775	65.8031	46.9844	118.284	66.0751	-0.235394	0.829428	9.31764	1.79015	0.508799	0.53744	161	25.5271	27.8691	4.83548	talin_RNAi	tertiary
	talin_V40399_retina2_160621	162	2707	4290	2850	58.7083	107	18.631	7	202.794	197.624	0.949825	0.631002	68.942	35.4237	35.4743	67.0388	52.7074	-0.964581	0.617944	13.5066	1.2719	0.766913	0.827157	162	14.3177	13.4934	3.89772	talin_RNAi	pr
	talin_V40399_retina2_160621	163	4651	6348	4831	76.9535	61	13.1449	6	271.723	260.291	0.962741	0.732672	97.8621	43.6222	33.1129	97.205	61.7748	-0.279166	0.772093	8.01796	1.57354	0.626728	0.791596	163	19.1842	23.1836	3.98431	talin_RNAi	tertiary
	talin_V40399_retina2_160621	164	5156	9840	6140	81.0236	69	15.5033	5	359.409	343.815	0.839739	0.523984	136.883	45.4711	68.347	123.396	59.9523	1.23515	0.874041	10.9889	2.05824	0.431143	0.501585	164	25.375	25.7008	5.00533	talin_RNAi	tertiary
	talin_V40399_retina2_160621	165	1021	1932	1201	36.0552	57	26.1077	9	156.598	154.775	0.850125	0.528468	47.8017	19.6954	24.2409	41.8441	35.6168	0.112671	0.524879	11.8145	1.17484	0.742449	0.523195	165	11.0561	5.08932	4.90087	talin_RNAi	pr
	talin_V40399_retina2_160621	166	2620	5324	3799	57.7571	47	13.1844	5	308.711	295.358	0.689655	0.492111	124.664	27.2546	55.9176	150.139	30.3042	1.42079	0.979418	6.08408	4.95439	0.147988	0.345468	166	21.7956	13.0598	6.03116	talin_RNAi	secondary
	talin_V40399_retina2_160621	167	4573	9350	5645	76.3055	49	12.3206	6	322.291	308.233	0.810097	0.489091	113.759	48.2978	48.9919	112.705	56.3876	1.05283	0.865846	5.14326	1.99876	0.458378	0.55324	167	22.7544	22.7948	4.76594	talin_RNAi	secondary
	talin_V40399_retina2_160621	168	4579	6880	4794	76.3555	68	14.4936	6	272.936	261.441	0.955152	0.665552	89.8443	44.6901	38.6329	83.7282	72.1477	0.615151	0.507436	9.2066	1.16051	0.831645	0.772429	168	19.2698	22.8247	4.03344	talin_RNAi	tertiary
	talin_V40399_retina2_160621	169	1740	3825	2243	47.0684	113	26.4626	8	235.326	226.177	0.775747	0.454902	80.4114	22.677	29.5845	73.5444	36.7906	-1.13215	0.865881	16.4757	1.999	0.4096	0.394839	169	16.6145	8.67328	5.64151	talin_RNAi	pr
	talin_V40399_retina2_160621	170	4801	6956	5146	78.1845	52	12.3789	6	285.622	273.469	0.932958	0.690196	101.02	46.1423	34.8444	91.2184	69.9498	-0.581193	0.641841	6.20278	1.30406	0.734644	0.739532	170	20.1655	23.9313	4.12217	talin_RNAi	tertiary
	talin_V40399_retina2_160621	172	2742	5382	3460	59.0866	78	21.2972	8	269.462	261.418	0.792486	0.509476	81.3019	29.7414	30.7958	78.5281	52.5168	-1.25037	0.743474	11.8369	1.49529	0.566145	0.474551	172	19.0246	13.6679	5.14593	talin_RNAi	bristle
	talin_V40399_retina2_160621	173	2864	3835	2931	60.3867	64	18.4808	8	201.238	193.467	0.977141	0.746806	65.9242	31.1878	30.4096	63.9896	57.2681	0.436748	0.446148	9.87893	1.11737	0.890561	0.888719	173	14.2078	14.276	3.7603	talin_RNAi	bristle
	talin_V40399_retina2_160621	174	2265	4154	2525	53.7018	125	22.8375	7	233.048	225.162	0.89703	0.545258	73.8241	29.2786	41.1117	61.4252	51.1355	-0.805822	0.554049	21.1381	1.20122	0.764338	0.524069	174	16.4536	11.2902	4.89678	talin_RNAi	pr
	talin_V40399_retina2_160621	175	2096	3477	2392	51.6596	130	28.7691	9	217.148	212.77	0.876254	0.602819	78.2432	26.8488	25.6703	65.4116	44.6995	-0.681555	0.730085	19.9872	1.46336	0.623723	0.558584	175	15.3311	10.4478	4.74308	talin_RNAi	pr
	talin_V40399_retina2_160621	176	6954	12810	8329	94.0963	69	14.5244	6	403.966	385.665	0.834914	0.542857	132.382	64.8944	55.5326	135.608	72.0932	1.11396	0.846978	9.31529	1.88101	0.481474	0.535496	176	28.5208	34.6632	4.84425	talin_RNAi	tertiary
	talin_V40399_retina2_160621	177	6447	9310	6998	90.6012	80	15.9004	6	366.296	352.241	0.921263	0.692481	117.29	46.1931	49.5249	103.166	86.3041	-0.548762	0.547882	9.32241	1.19538	0.771248	0.603812	177	25.8613	32.136	4.56199	talin_RNAi	secondary
	talin_V40399_retina2_160621	179	3704	5418	3980	68.6737	68	15.73	6	264.61	256.229	0.930653	0.683647	89.0225	38.7989	29.5362	86.7432	55.3093	0.351344	0.77035	9.80396	1.56833	0.626773	0.664764	179	18.682	18.4631	4.34781	talin_RNAi	secondary
	talin_V40399_retina2_160621	180	4905	8385	5321	79.0268	82	18.9419	6	350.687	337.246	0.921819	0.584973	129.869	26.2714	60.1011	119.883	57.5046	1.48114	0.877448	14.1794	2.08476	0.434541	0.501197	180	24.7592	24.4497	5.00727	talin_RNAi	tertiary
	talin_V40399_retina2_160621	181	2987	4446	3196	61.6698	77	18.9695	8	241.054	232	0.934606	0.67184	78.3135	28.2494	37.7114	73.5147	53.12	-1.52553	0.691292	10.7358	1.38394	0.703715	0.645977	181	17.0189	14.8891	4.41059	talin_RNAi	pr
	talin_V40399_retina2_160621	182	4312	7839	4809	74.0959	78	15.0183	6	322.581	308.9	0.896652	0.55007	117.209	63.4158	30.1331	102.134	56.2864	0.00483164	0.834435	9.4506	1.81453	0.526323	0.520729	182	22.7748	21.4938	4.91246	talin_RNAi	tertiary
	talin_V40399_retina2_160621	183	3048	4770	3276	62.2963	67	20.919	8	258.569	247.82	0.930403	0.638994	90.0222	24.9806	46.1703	78.6624	50.2837	-1.46832	0.769013	11.6189	1.56437	0.627177	0.572893	183	18.2555	15.1932	4.68347	talin_RNAi	bristle
	talin_V40399_retina2_160621	184	5179	10396	6409	81.2041	68	15.4991	5	367.451	351.439	0.808082	0.498172	116.662	44.145	50.0319	119.949	59.6288	1.07301	0.867683	9.20521	2.0116	0.458313	0.482011	184	25.9428	25.8155	5.10595	talin_RNAi	tertiary
	talin_V40399_retina2_160621	185	4581	7140	5144	76.3722	81	18.8437	6	303.817	292.255	0.890552	0.641597	97.2471	36.9085	38.8885	88.6671	68.5995	-0.817003	0.633582	13.5986	1.29253	0.7419	0.623656	185	21.4501	22.8346	4.48882	talin_RNAi	tertiary
	talin_V40399_retina2_160621	186	5915	9605	6469	86.7826	81	15.6832	6	352.102	338.032	0.914361	0.615825	115.317	52.9949	38.897	107.297	71.7229	-0.248863	0.743755	9.83592	1.49599	0.654171	0.599555	186	24.8591	29.4842	4.57816	talin_RNAi	secondary
	talin_V40399_retina2_160621	187	5833	8442	7513	86.1789	68	16.7771	6	406.811	388.363	0.776388	0.69095	139.129	38.7346	59.6839	141.11	61.9579	-1.55447	0.89845	10.3527	2.27751	0.372983	0.442911	187	28.7217	29.0754	5.32656	talin_RNAi	secondary
	talin_V40399_retina2_160621	188	3950	5928	4360	70.9175	67	15.8582	6	288.018	277.832	0.905963	0.666329	102.825	32.9154	42.878	90.6814	60.3136	0.819545	0.74674	9.66003	1.5035	0.611604	0.598366	188	20.3347	19.6893	4.5827	talin_RNAi	pr
	talin_V40399_retina2_160621	189	3497	5070	3760	66.7272	71	18.8627	7	263.841	252.818	0.930053	0.689744	81.3204	38.2285	34.9697	72.4423	64.4814	0.447699	0.455751	11.0394	1.12346	0.84844	0.63128	189	18.6277	17.4313	4.46163	talin_RNAi	pr
	talin_V40399_retina2_160621	190	2477	4002	2661	56.1588	73	20.3589	7	218.332	210.818	0.930853	0.618941	69.1158	35.6185	27.3884	66.7827	48.5107	0.470827	0.687276	14.4573	1.37666	0.707145	0.652982	190	15.4147	12.347	4.38687	talin_RNAi	bristle
	talin_V40399_retina2_160621	191	3651	5427	3853	68.1806	79	17.9006	6	265.089	254.198	0.947573	0.672747	82.7647	33.6059	35.8757	79.0988	59.6163	-1.22929	0.657225	12.4898	1.3268	0.742988	0.652886	191	18.7158	18.1989	4.38719	talin_RNAi	pr
	talin_V40399_retina2_160621	192	1365	2288	1522	41.689	92	19.5253	10	173.906	168.699	0.896846	0.596591	57.2713	19.7275	28.9238	53.044	35.8944	1.12963	0.736267	11.6286	1.47778	0.617689	0.567173	192	12.2781	6.80404	4.70703	talin_RNAi	pr
	talin_V40399_retina2_160621	193	1979	4212	2707	50.197	53	23.9409	12	174.167	175.846	0.731068	0.469848	81.3204	22.9045	28.1142	56.1022	46.8103	-0.947491	0.551195	7.87459	1.1985	0.800565	0.819835	193	12.2965	9.86461	3.91509	talin_RNAi	bristle
	talin_V40399_retina2_160621	194	3002	5460	3806	61.8245	81	22.8744	9	253.279	242.805	0.788755	0.549817	80.5233	45.438	28.5746	84.8931	54.5881	0.498794	0.765848	10.3446	1.55516	0.530366	0.58806	194	17.882	14.9639	4.62268	talin_RNAi	bristle
	talin_V40399_retina2_160621	195	1221	2100	1351	39.4287	88	19.5217	10	166.077	161.67	0.903775	0.581429	51.6236	28.4709	15.2015	43.8081	39.3123	0.364548	0.44127	11.0149	1.11436	0.810059	0.556296	195	11.7254	6.08625	4.75283	talin_RNAi	pr
	talin_V40399_retina2_160621	196	7071	11067	7587	94.8845	102	13.982	6	385.374	369.02	0.931989	0.638927	119.507	60.8599	43.2688	115.895	80.087	-0.21005	0.722828	9.2068	1.44712	0.670283	0.598311	196	27.2081	35.2464	4.58291	talin_RNAi	NA
	talin_V40399_retina2_160621	197	4053	6696	4287	71.8362	91	19.4108	5	306.296	293.461	0.945416	0.605287	108.296	31.9117	49.8473	98.1697	54.0466	1.45504	0.834807	13.6062	1.81639	0.535465	0.542878	197	21.6251	20.2028	4.8112	talin_RNAi	secondary
	talin_V40399_retina2_160621	198	1209	2116	1325	39.2345	72	23.7543	11	164.734	160.004	0.912453	0.571361	50.774	24.3118	28.1828	44.6784	38.9859	-0.780996	0.488454	12.1498	1.14601	0.771155	0.559847	198	11.6306	6.02643	4.73773	talin_RNAi	pr
	talin_V40399_retina2_160621	199	3996	8556	6169	71.3293	99	14.5748	6	346.149	330.852	0.647755	0.467041	99.3177	54.4537	33.4234	104.634	71.7357	0.337213	0.727992	10.6214	1.45861	0.464717	0.419091	199	24.4388	19.9186	5.47584	talin_RNAi	bristle
	talin_V40399_retina2_160621	200	1857	2484	1936	48.6252	56	16.0522	8	167.882	161.844	0.959194	0.747585	61.2944	20.7771	26.238	57.3183	42.3426	1.10932	0.674005	7.03526	1.35368	0.719673	0.827965	200	11.8528	9.25648	3.89582	talin_RNAi	pr
	talin_V40399_retina2_160621	201	3790	6900	4194	69.4664	90	20.8636	6	304.983	292.216	0.903672	0.549275	106.217	36.4786	41.0702	97.3603	53.2837	0.867536	0.836947	12.4894	1.8272	0.50908	0.512034	201	21.5324	18.8918	4.954	talin_RNAi	pr
	talin_V40399_retina2_160621	202	4905	10260	5643	79.0268	69	17.5411	5	354.622	339.277	0.869219	0.47807	131.822	42.7466	51.8744	127.501	55.2008	0.780984	0.901421	9.74046	2.30977	0.384168	0.490136	202	25.037	24.4497	5.06345	talin_RNAi	NA
	talin_V40399_retina2_160621	203	4681	10413	6392	77.2013	57	14.6573	6	375.361	368.846	0.732322	0.449534	126.846	41.9833	52.9011	111.981	68.3052	0.0463543	0.792422	8.94965	1.63942	0.475295	0.417493	203	26.5013	23.3331	5.48631	talin_RNAi	tertiary
	talin_V40399_retina2_160621	204	5223	9396	6004	81.5483	52	16.1503	5	362.397	349.33	0.86992	0.555875	120.934	56.923	46.1066	109.319	65.9091	-0.374636	0.797812	8.61964	1.65863	0.556468	0.499759	204	25.586	26.0348	5.01446	talin_RNAi	secondary
	talin_V40399_retina2_160621	205	5562	8910	5936	84.1532	85	19.2772	6	335.888	322.268	0.936995	0.624242	101.213	39.804	45.8382	95.944	75.5844	-1.02315	0.615935	13.7743	1.26936	0.769318	0.619514	205	23.7144	27.7246	4.5038	talin_RNAi	pr
	talin_V40399_retina2_160621	206	2464	5056	2795	56.0113	78	20.7634	7	255.74	247.265	0.881574	0.487342	85.6154	32.276	39.5994	79.1861	44.2999	0.995585	0.82887	12.3347	1.7875	0.500326	0.473427	206	18.0558	12.2822	5.15203	talin_RNAi	pr
	talin_V40399_retina2_160621	207	3977	6565	4762	71.1595	88	16.5715	6	309.811	296.794	0.835153	0.605788	108.632	38.17	44.0003	106.714	51.7914	1.34283	0.87433	11.7825	2.06045	0.444659	0.52068	207	21.8733	19.8239	4.91269	talin_RNAi	secondary
	talin_V40399_retina2_160621	208	2982	5037	3293	61.6182	65	15.6392	6	232.137	223.154	0.905557	0.592019	73.7835	34.3085	38.0597	74.4195	53.4228	-0.918374	0.696187	10.05	1.39303	0.685558	0.69539	208	16.3893	14.8642	4.251	talin_RNAi	pr
	talin_V40399_retina2_160621	209	5568	10340	6494	84.1986	88	15.2793	6	362.415	349.313	0.857407	0.538491	112.805	50.3917	40.3032	111.606	70.036	-0.455616	0.778594	10.2325	1.59355	0.569159	0.532716	209	25.5872	27.7545	4.85687	talin_RNAi	tertiary
	talin_V40399_retina2_160621	210	4961	9028	5498	79.4767	87	14.3044	6	340.865	326.235	0.902328	0.549513	129.692	56.387	35.5856	127.143	51.4678	-0.340346	0.914404	9.25077	2.47034	0.390747	0.536555	210	24.0658	24.7288	4.83947	talin_RNAi	secondary
	talin_V40399_retina2_160621	211	6472	10764	7296	90.7767	69	15.7483	6	383.125	366.299	0.887061	0.601263	118.87	56.5303	47.8824	111.329	80.6584	-0.0274211	0.689271	11.3091	1.38025	0.664861	0.554074	211	27.0494	32.2606	4.76235	talin_RNAi	tertiary
	talin_V40399_retina2_160621	212	4616	7623	6106	76.6634	80	21.3193	8	326.492	312.216	0.755978	0.605536	100.807	45.0193	48.0141	112.24	64.2641	1.43008	0.819863	9.47414	1.74654	0.466533	0.544164	212	23.051	23.0091	4.80552	talin_RNAi	bristle
	talin_V40399_retina2_160621	213	5038	9672	5879	80.0911	71	16.2318	6	361.581	346.267	0.856948	0.520885	124.487	36.216	59.7021	118.989	61.0231	1.44124	0.85848	11.1638	1.9499	0.45306	0.484236	213	25.5283	25.1126	5.0942	talin_RNAi	tertiary
	talin_V40399_retina2_160621	214	2696	3712	2760	58.5889	47	18.0857	7	195.48	188.008	0.976812	0.726293	65.7343	29.5304	30.9577	62.3046	55.3937	-1.52847	0.457755	7.58691	1.12476	0.884279	0.886593	214	13.8013	13.4386	3.76481	talin_RNAi	bristle
	talin_V40399_retina2_160621	215	1764	4278	2635	47.3919	51	16.4558	8	226.51	217.426	0.66945	0.412342	76.2168	22.9371	39.4263	77.3604	43.7937	0.796396	0.824337	6.32319	1.76647	0.375293	0.432051	215	15.992	8.79291	5.39309	talin_RNAi	bristle
	talin_V40399_retina2_160621	216	2260	3060	2426	53.6425	86	18.0518	7	199.255	191.587	0.931575	0.738562	67.4166	26.185	32.3296	62.6846	48.1391	-1.32825	0.640501	12.4309	1.30216	0.732314	0.71532	216	14.0678	11.2653	4.19136	talin_RNAi	pr
	talin_V40399_retina2_160621	217	5940	9776	6549	86.9658	59	14.9441	5	372.847	358.485	0.907009	0.60761	116.017	47.8544	43.7938	103.414	77.4274	-0.32866	0.662893	8.52364	1.33562	0.707194	0.536952	217	26.3237	29.6088	4.83768	talin_RNAi	secondary
	talin_V40399_retina2_160621	218	7567	13482	8620	98.156	73	17.2784	6	423.273	404.166	0.877842	0.561267	128.876	55.1259	55.6022	121.093	94.2189	-1.35428	0.628175	10.3441	1.28523	0.657048	0.530753	218	29.8839	37.7188	4.86585	talin_RNAi	tertiary
	talin_V40399_retina2_160621	219	6317	9928	6931	89.6831	92	17.0988	6	395.368	379.247	0.911412	0.636281	147.648	29.022	77.6104	136.586	61.7137	1.54224	0.892104	12.7561	2.21322	0.431132	0.50783	219	27.9137	31.488	4.97446	talin_RNAi	secondary
	talin_V40399_retina2_160621	220	2415	3450	2702	55.4515	57	21.7727	9	222.539	214.055	0.893782	0.7	78.4474	41.289	21.4319	74.238	43.2468	-0.131497	0.8128	8.98972	1.71661	0.557924	0.612794	220	15.7117	12.0379	4.52843	talin_RNAi	pr
	talin_V40399_retina2_160621	221	5773	8460	6144	85.7345	73	13.6182	6	327.338	313.017	0.939616	0.682388	99.6444	47.8084	47.0279	95.9122	78.7838	-0.738099	0.57033	8.03621	1.21741	0.799032	0.677046	221	23.1107	28.7763	4.3082	talin_RNAi	secondary
	talin_V40399_retina2_160621	222	7467	12267	8338	97.5053	80	12.5919	6	400.35	382.237	0.895538	0.608706	145.774	39.8046	69.6495	140.045	70.9993	1.3493	0.86196	6.62806	1.97248	0.484755	0.585431	222	28.2655	37.2203	4.63305	talin_RNAi	secondary
	talin_V40399_retina2_160621	223	2304	3249	2380	54.1622	55	14.2431	7	188.267	181.17	0.968067	0.709141	60.4649	27.1931	32.181	56.3878	54.5388	-0.137514	0.253984	7.41836	1.0339	0.922619	0.816853	223	13.292	11.4846	3.92223	talin_RNAi	pr
	talin_V40399_retina2_160621	224	4761	8509	5909	77.8582	61	13.9525	6	345.12	329.876	0.80572	0.559525	129.437	34.5566	57.8236	141.548	50.1927	-1.36261	0.935019	8.31019	2.82009	0.302553	0.502306	224	24.3662	23.7319	5.00174	talin_RNAi	tertiary
	talin_V40399_retina2_160621	225	1000	1554	1040	35.6825	25	12.448	7	128.811	124.802	0.961538	0.643501	46.4004	22.598	14.87	44.405	31.4309	0.590818	0.706388	3.28623	1.41278	0.645725	0.757361	225	9.09433	4.98464	4.07337	talin_RNAi	pr
	talin_V40399_retina2_160621	226	1448	2014	1487	42.9378	44	17.0228	7	147.539	142.557	0.973773	0.718967	53.9351	21.0104	27.9268	52.0659	36.7414	-1.55856	0.70854	6.7296	1.41709	0.680099	0.835919	226	10.4166	7.21776	3.87724	talin_RNAi	pr
	talin_V40399_retina2_160621	227	6933	14152	8220	93.9541	91	14.0014	6	412.693	400.873	0.843431	0.489895	138.235	58.3062	63.2875	111.544	87.254	-0.995763	0.622977	9.25755	1.27838	0.70948	0.511536	227	29.137	34.5585	4.95641	talin_RNAi	NA
	talin_V40399_retina2_160621	228	2232	3224	2310	53.3092	58	19.866	8	186.51	179.504	0.966234	0.692308	65.3911	24.6228	35.379	61.9178	48.0991	1.21377	0.62972	8.6505	1.2873	0.741265	0.806309	228	13.168	11.1257	3.94779	talin_RNAi	pr
	talin_V40399_retina2_160621	229	5998	10266	6512	87.3893	58	13.04	6	337.12	322.291	0.921069	0.584259	119.854	63.9441	41.1869	112.57	74.5595	-0.0154679	0.749207	7.45106	1.50981	0.602653	0.663205	229	23.8013	29.8979	4.35292	talin_RNAi	tertiary
	talin_V40399_retina2_160621	230	4028	7371	4281	71.6143	93	15.3577	6	300.167	287.257	0.940902	0.546466	107.378	38.5201	42.9625	95.1697	60.2189	0.59088	0.774354	11.7267	1.5804	0.566242	0.561791	230	21.1924	20.0781	4.72952	talin_RNAi	secondary
	talin_V40399_retina2_160621	231	5836	9776	6647	86.2011	68	14.5452	6	369.48	352.971	0.87799	0.596972	110.725	43.933	44.843	101.869	80.6621	1.36143	0.610749	8.59849	1.26291	0.716051	0.537208	231	26.086	29.0904	4.83653	talin_RNAi	tertiary
	talin_V40399_retina2_160621	232	5954	10664	6575	87.0682	72	13.6696	5	376.066	360.555	0.905551	0.558327	140.616	45.825	64.5801	138.017	57.2448	-1.2175	0.909927	8.85563	2.41099	0.397975	0.529042	232	26.551	29.6786	4.87371	talin_RNAi	secondary
	talin_V40399_retina2_160621	233	3064	6003	3380	62.4596	57	15.217	6	275.196	263.584	0.906509	0.510411	91.7061	32.0888	48.1629	78.3521	54.2418	-1.07298	0.721626	8.76344	1.4445	0.635474	0.508411	233	19.4294	15.2729	4.97162	talin_RNAi	secondary
	talin_V40399_retina2_160621	234	2298	3135	2348	54.0916	47	13.8716	7	182.51	175.712	0.978705	0.733014	60.407	28.8225	30.1693	58.3677	51.634	0.915854	0.46629	6.61568	1.13041	0.858844	0.866938	234	12.8855	11.4547	3.80725	talin_RNAi	pr
	talin_V40399_retina2_160621	235	1468	2200	1598	43.2333	67	21.1301	8	170.491	165.462	0.918648	0.667273	53.2541	27.8563	23.9544	51.4188	39.1864	-0.123494	0.647457	9.98139	1.31216	0.706955	0.634645	235	12.037	7.31746	4.44979	talin_RNAi	pr
	talin_V40399_retina2_160621	236	6572	9605	6969	91.4753	56	15.2112	6	348.859	334.01	0.943033	0.684227	119.541	51.3796	46.2549	107.612	79.0737	-0.177237	0.678277	10.1738	1.3609	0.722587	0.678591	236	24.6301	32.7591	4.30329	talin_RNAi	tertiary
	talin_V40399_retina2_160621	237	1254	1554	1306	39.958	55	15.1252	6	137.012	132.577	0.960184	0.80695	46.6154	18.362	18.3644	44.2921	37.0333	-0.0758624	0.548554	7.04561	1.19601	0.81387	0.839439	237	9.67333	6.25074	3.8691	talin_RNAi	pr
	talin_V40399_retina2_160621	238	5108	8418	5654	80.6456	56	12.7451	4	333.279	321.332	0.903431	0.606795	138.708	30.5341	75.1092	134.173	50.9568	1.54915	0.925075	6.29953	2.63307	0.361269	0.577889	238	23.5302	25.4616	4.66319	talin_RNAi	tertiary
	talin_V40399_retina2_160621	239	1059	1404	1091	36.72	38	15.0434	9	121.983	118.328	0.970669	0.754274	40.5216	19.1473	19.2276	39.2473	35.0862	1.29956	0.448111	4.92167	1.1186	0.875362	0.894353	239	8.61223	5.27874	3.74844	talin_RNAi	pr
	talin_V40399_retina2_160621	240	6139	9672	6497	88.4105	81	15.6705	6	353.894	338.587	0.944898	0.634719	125.028	44.5576	58.4085	120.47	66.9448	1.27038	0.831385	10.4774	1.79954	0.538581	0.615971	240	24.9857	30.6007	4.51674	talin_RNAi	tertiary
	talin_V40399_retina2_160621	241	4334	7168	4868	74.2847	56	15.9492	6	320.918	308.075	0.890304	0.604632	116.692	53.5415	29.455	117.559	50.731	-0.188324	0.902095	9.3727	2.31729	0.399292	0.528824	241	22.6574	21.6034	4.87472	talin_RNAi	pr
	talin_V40399_retina2_160621	242	3002	4876	3439	61.8245	60	18.4434	6	286.527	274.326	0.872928	0.615669	108.259	61.4337	21.7445	114.057	38.1335	0.0344189	0.942453	10.8754	2.99098	0.29382	0.459504	242	20.2294	14.9639	5.2295	talin_RNAi	pr
	talin_V40399_retina2_160621	243	3062	4600	3330	62.4392	60	17.8472	7	269.983	264.004	0.91952	0.665652	100.841	45.1607	21.4233	92.8364	44.5975	0.121974	0.877056	9.4246	2.08165	0.452354	0.527889	243	19.0613	15.263	4.87903	talin_RNAi	pr
	talin_V40399_retina2_160621	244	5044	10502	6889	80.1388	58	13.3043	6	377.812	361.459	0.732182	0.480289	135.204	57.3436	45.7857	140.797	54.1264	-0.360468	0.923154	7.47955	2.60126	0.323967	0.444051	244	26.6743	25.1425	5.31972	talin_RNAi	tertiary
	talin_V40399_retina2_160621	245	5249	9095	6012	81.7511	72	13.4134	6	342.374	327.861	0.873087	0.57713	111.4	51.971	39.8956	96.9487	73.9805	-0.246067	0.646294	8.22628	1.31046	0.711054	0.562712	245	24.1723	26.1644	4.72566	talin_RNAi	secondary
	talin_V40399_retina2_160621	246	4687	10087	5509	77.2507	72	14.6251	5	363.522	347.322	0.85079	0.464657	141.365	41.6729	71.054	137.332	47.9284	1.22646	0.937124	10.5014	2.86536	0.316418	0.445701	246	25.6654	23.363	5.30986	talin_RNAi	NA
	talin_V40399_retina2_160621	247	5036	9570	5834	80.0752	69	14.3372	6	351.51	338.222	0.863216	0.526228	113.508	40.8789	64.6436	96.5517	76.8507	-1.34733	0.605357	7.89734	1.25635	0.687822	0.512178	247	24.8173	25.1027	4.9533	talin_RNAi	tertiary
	talin_V40399_retina2_160621	248	2770	3534	2827	59.3875	52	12.0296	6	195.338	187.874	0.979837	0.783814	64.846	28.0155	28.6484	62.7358	56.6329	1.54975	0.430228	6.49709	1.10776	0.896106	0.912254	248	13.7913	13.8075	3.71148	talin_RNAi	pr
	talin_V40399_retina2_160621	249	1929	4500	2158	49.5588	44	17.4951	7	227.966	218.806	0.893883	0.428667	96.566	40.4054	24.7957	100.426	26.7019	-0.380582	0.964004	7.83547	3.76101	0.243529	0.466449	249	16.0948	9.61538	5.19043	talin_RNAi	NA
	talin_V40399_retina2_160621	250	1093	1360	1127	37.3048	86	22.5581	7	126.426	122.541	0.969831	0.803676	45.8039	18.3586	20.8829	44.542	32.1945	-1.1664	0.691068	12.4712	1.38353	0.70144	0.859319	250	8.92596	5.44821	3.82409	talin_RNAi	pr
	talin_V40399_retina2_160621	251	2897	5070	3143	60.7336	36	11.0093	6	226.765	218.06	0.921731	0.5714	78.4092	29.7694	34.5402	72.1896	54.1676	-1.17735	0.661039	5.29857	1.33271	0.707797	0.707959	251	16.01	14.4405	4.21309	talin_RNAi	tertiary
	talin_V40399_retina2_160621	252	5765	8927	5967	85.6751	42	12.57	5	313.463	299.863	0.966147	0.645794	120.333	52.0042	38.2671	118.641	62.4889	-0.430302	0.850047	5.78176	1.89859	0.521485	0.737287	252	22.1311	28.7365	4.12845	talin_RNAi	secondary
	talin_V40399_retina2_160621	253	3354	6825	3704	65.3486	54	22.6032	7	264.735	253.666	0.905508	0.491429	102.956	37.3951	38.6044	101.401	44.0384	0.728335	0.900769	9.71488	2.30257	0.415323	0.601381	253	18.6908	16.7185	4.5712	talin_RNAi	secondary
	talin_V40399_retina2_160621	254	5107	8084	5751	80.6377	72	17.7921	5	320.551	306.583	0.888019	0.631742	97.1854	46.5422	38.6064	89.5772	77.3629	0.096802	0.5041	10.1326	1.15788	0.810366	0.624569	254	22.6316	25.4566	4.48554	talin_RNAi	secondary
	talin_V40399_retina2_160621	255	6530	8010	6855	91.1825	56	14.8181	6	328.024	313.668	0.952589	0.815231	115.624	48.4685	46.2198	102.011	86.4959	-0.797471	0.530144	9.0839	1.17937	0.798968	0.762625	255	23.1592	32.5497	4.05928	talin_RNAi	secondary
	talin_V40399_retina2_160621	256	2128	2891	2177	52.0524	69	18.9243	9	174.51	168.127	0.977492	0.736077	61.6847	29.054	25.4563	59.9375	45.7103	0.466233	0.646832	10.1027	1.31125	0.754197	0.878097	256	12.3207	10.6073	3.78298	talin_RNAi	bristle
	talin_V40399_retina2_160621	257	1012	1628	1072	35.8959	51	21.833	10	131.64	127.484	0.94403	0.621622	48.3322	18.2787	25.2678	43.6357	31.9281	-1.19283	0.681629	8.52297	1.36668	0.676718	0.733867	257	9.29402	5.04446	4.13806	talin_RNAi	pr
	talin_V40399_retina2_160621	258	4779	8740	5739	78.0052	56	13.734	6	319.35	305.837	0.832723	0.546796	102.416	50.3624	38.5639	95.432	70.551	0.828195	0.673397	8.54089	1.35267	0.668128	0.58886	258	22.5468	23.8216	4.61954	talin_RNAi	tertiary
	talin_V40399_retina2_160621	259	6774	8586	7142	92.8705	75	15.1336	5	344.539	329.718	0.948474	0.788959	116.469	48.0483	39.8531	111.278	79.0931	0.167921	0.703425	10.4052	1.40693	0.696522	0.717097	259	24.3251	33.766	4.18616	talin_RNAi
	talin_V40399_retina2_160621	260	3074	3904	3133	62.5615	64	14.4044	6	207.338	199.25	0.981168	0.787398	69.7782	29.7918	29.9223	67.8802	58.3368	-0.484784	0.511292	9.97398	1.16359	0.849429	0.898577	260	14.6385	15.3228	3.73962	talin_RNAi
	talin_V40399_retina2_160621	261	2191	2756	2232	52.8173	49	13.5002	6	174.953	168.548	0.981631	0.794993	60.2163	25.0196	26.0986	57.8027	48.6196	-0.924366	0.540834	7.10654	1.18888	0.834941	0.899514	261	12.3521	10.9214	3.73767	talin_RNAi
	talin_V40399_retina2_160621	262	3692	6014	3953	68.5624	66	14.8954	6	259.007	248.628	0.933974	0.613901	97.5141	47.9339	31.3719	85.8266	56.2975	0.227592	0.754809	9.12599	1.52452	0.638158	0.691589	262	18.2864	18.4033	4.26266	talin_RNAi
	talin_V40399_retina2_160621	263	6358	10396	7468	89.9736	70	13.4358	5	376.752	363.332	0.851366	0.611581	122.577	56.963	46.5997	119.574	71.2035	-0.361656	0.803372	8.83683	1.67932	0.566185	0.562884	263	26.5995	31.6924	4.72493	talin_RNAi
	talin_V40399_retina2_160621	264	1526	2322	1585	44.0791	48	18.8952	9	157.196	151.713	0.962776	0.657192	60.9016	28.7392	22.363	61.2442	32.5039	-0.525096	0.847543	8.05352	1.88421	0.518007	0.776036	264	11.0983	7.60656	4.02406	talin_RNAi
	talin_V40399_retina2_160621	265	1135	1638	1203	38.0148	76	21.1683	10	132.225	128.039	0.943475	0.692918	48.2597	19.9172	18.9507	46.2379	32.0368	0.572478	0.721063	11.5324	1.44327	0.675943	0.815785	265	9.33538	5.65757	3.92479	talin_RNAi
	talin_V40399_retina2_160621	266	3881	5609	3998	70.2954	66	17.5102	6	242.108	232.214	0.970735	0.691924	80.7775	38.5334	37.2157	80.9527	62.4685	1.06413	0.636028	11.1522	1.2959	0.754034	0.832025	266	17.0933	19.3454	3.8863	talin_RNAi
	talin_V40399_retina2_160621	267	3109	4823	3394	62.9166	70	17.8935	9	268.776	258.641	0.916028	0.64462	92.4446	26.414	37.4844	86.6561	47.5359	-1.47737	0.836112	8.45231	1.82296	0.527148	0.540818	267	18.9761	15.4973	4.82036	talin_RNAi
	talin_V40399_retina2_160621	268	3762	7810	4700	69.2093	43	15.7142	5	319.445	306.678	0.800426	0.48169	110.368	49.0369	30.4373	114.218	48.0003	-0.219542	0.907408	6.32375	2.37953	0.367162	0.463273	268	22.5534	18.7522	5.20818	talin_RNAi
	talin_V40399_retina2_160621	269	4731	6887	5230	77.6125	48	18.8582	9	310.338	297.293	0.904589	0.686946	102.528	49.0283	37.3154	90.9712	71.1026	0.263765	0.623786	7.48043	1.27943	0.727873	0.617295	269	21.9105	23.5823	4.51189	talin_RNAi
	talin_V40399_retina2_160621	270	1360	2530	1517	41.6126	62	20.0419	10	179.841	173.181	0.896506	0.537549	55.7315	24.7382	26.9868	48.3271	39.8506	0.554977	0.565714	8.47178	1.21271	0.741425	0.528413	270	12.6971	6.77911	4.87661	talin_RNAi
	talin_V40399_retina2_160621	271	1895	2700	1957	49.1201	42	12.3425	7	167.924	161.883	0.968319	0.701852	60.6712	22.277	28.743	58.2059	41.8178	-1.18339	0.695583	5.8308	1.39189	0.712171	0.844489	271	11.8558	9.4459	3.85752	talin_RNAi
	talin_V40399_retina2_160621	272	2977	3720	3025	61.5665	60	26.5909	12	203.681	195.783	0.984132	0.800269	69.1158	28.7121	28.1159	67.4136	56.7306	-0.534661	0.54021	8.66116	1.18831	0.834054	0.901751	272	14.3803	14.8393	3.73303	talin_RNAi
	talin_V40399_retina2_160621	273	4480	6696	5222	75.5256	77	15.1257	6	308.587	295.437	0.857909	0.669056	111.086	26.3612	49.7078	105.386	57.8285	1.56214	0.836	9.14953	1.82239	0.513594	0.591198	273	21.7868	22.3312	4.6104	talin_RNAi
	talin_V40399_retina2_160621	274	4946	7705	5277	79.3564	43	10.8605	6	311.037	297.563	0.937275	0.641921	120.503	35.0526	63.5679	117.469	55.7211	1.32719	0.880338	4.43025	2.10816	0.456372	0.642453	274	21.9598	24.654	4.42267	talin_RNAi
	talin_V40399_retina2_160621	275	1102	1848	1196	37.4581	69	23.333	6	137.539	133.077	0.921405	0.59632	47.5395	21.5744	23.3448	44.304	35.602	0.864907	0.595191	14.2032	1.24442	0.714834	0.732047	275	9.71054	5.49308	4.1432	talin_RNAi
	talin_V40399_retina2_160621	276	3297	4510	3382	64.791	57	14.6145	6	224.309	215.339	0.974867	0.731042	84.8999	28.7977	39.3142	78.5835	54.193	1.37363	0.724168	8.3848	1.45007	0.679777	0.823449	276	15.8366	16.4344	3.90649	talin_RNAi
	talin_V40399_retina2_160621	277	5646	9150	6517	84.7863	94	15.4198	6	366.231	352.376	0.86635	0.617049	122.589	37.1649	59.2303	124.216	60.3928	1.36628	0.873852	11.6081	2.0568	0.465906	0.52898	277	25.8567	28.1433	4.874	talin_RNAi
	talin_V40399_retina2_160621	278	4098	6783	5084	72.2339	48	12.7631	6	312.451	298.903	0.806058	0.604157	121.017	31.379	58.6467	131.11	45.3189	1.42956	0.938362	5.60996	2.89307	0.303534	0.527495	278	22.0597	20.4271	4.88085	talin_RNAi
	talin_V40399_retina2_160621	279	2066	4352	2315	51.2885	69	19.819	10	220.474	214.189	0.892441	0.474724	78.032	28.3504	36.2227	76.8722	37.6398	0.769603	0.871924	9.34154	2.04231	0.445145	0.534103	279	15.5659	10.2983	4.85057	talin_RNAi
	talin_V40399_retina2_160621	280	1975	2860	2041	50.1463	54	14.2106	8	176.51	170.023	0.967663	0.690559	67.8012	29.0223	23.9559	63.9752	40.2018	0.774479	0.777893	6.15267	1.59135	0.614404	0.796599	280	12.4619	9.84467	3.97178	talin_RNAi
	talin_V40399_retina2_160621	281	3646	5712	4353	68.1339	66	13.0581	5	298.267	285.456	0.837583	0.638305	112.872	30.3974	51.5609	120.586	42.2059	1.46075	0.936747	7.933	2.85709	0.319252	0.51501	281	21.0582	18.174	4.93966	talin_RNAi
	talin_V40399_retina2_160621	282	2080	2805	2150	51.462	45	11.6207	6	174.024	167.667	0.967442	0.741533	57.7754	24.6226	29.3481	55.9373	48.062	1.17796	0.51162	4.95682	1.16386	0.846391	0.863084	282	12.2865	10.3681	3.81574	talin_RNAi
	talin_V40399_retina2_160621	283	4307	5512	4510	74.053	40	11.6378	5	284.953	272.834	0.954989	0.781386	112.272	46.7372	28.1056	113.351	50.5516	0.136475	0.895045	5.67012	2.24227	0.426813	0.666557	283	20.1183	21.4689	4.34196	talin_RNAi
	talin_V40399_retina2_160621	284	2792	3894	2943	59.6229	45	12.5745	6	210.267	202.027	0.948692	0.717001	72.6223	30.8614	29.1837	70.3873	52.0293	0.665724	0.673501	6.01182	1.35284	0.717525	0.793566	284	14.8453	13.9171	3.97936	talin_RNAi
	talin_V40399_retina2_160621	285	1068	1640	1105	36.8757	44	18.7912	8	126.953	123.041	0.966516	0.65122	47.1699	19.8474	17.8315	46.8582	29.8664	0.722834	0.770551	6.8316	1.56893	0.619312	0.832709	285	8.96316	5.3236	3.88471	talin_RNAi
	talin_V40399_retina2_160621	286	2328	3245	2402	54.4436	81	17.8733	7	187.095	180.059	0.969192	0.717411	61.4654	27.808	31.4089	59.8039	51.2567	-1.19906	0.515185	11.6313	1.16675	0.82877	0.835731	286	13.2093	11.6042	3.87768	talin_RNAi
	talin_V40399_retina2_160621	287	3527	5192	3677	67.0128	67	16.1035	6	249.823	239.529	0.959206	0.679314	88.6848	41.8265	23.4573	85.0869	58.7158	-0.205648	0.723744	8.56807	1.44913	0.620283	0.710149	287	17.638	17.5808	4.20659	talin_RNAi
	talin_V40399_retina2_160621	288	3202	5922	3450	63.8507	93	14.7345	6	257.208	248.264	0.928116	0.540696	94	31.3666	44.6146	79.8498	52.58	1.39746	0.752593	9.63983	1.51864	0.639416	0.608221	288	18.1594	15.9608	4.54542	talin_RNAi
	talin_V40399_retina2_160621	289	1245	1920	1409	39.8144	67	24.241	7	159.426	154.22	0.883605	0.648438	48.5077	23.2811	18.212	46.8278	35.2467	0.280015	0.658379	13.48	1.32857	0.722888	0.615543	289	11.2558	6.20588	4.51831	talin_RNAi
	talin_V40399_retina2_160621	290	2432	3186	2511	55.6464	41	15.3351	7	188.024	180.94	0.968538	0.76334	63.6946	26.3717	27.3762	60.7582	51.9726	-1.34642	0.517966	7.14442	1.16904	0.83881	0.86446	290	13.2749	12.1227	3.8127	talin_RNAi
	talin_V40399_retina2_160621	291	3827	6954	4501	69.8046	45	13.8741	6	295.622	282.949	0.850255	0.550331	117.631	27.595	46.4521	106.142	53.8693	-1.30872	0.861638	6.61406	1.97036	0.432511	0.550293	291	20.8715	19.0762	4.77868	talin_RNAi
	talin_V40399_retina2_160621	292	6497	8763	7222	90.9518	65	12.4805	5	349.179	333.724	0.899612	0.741413	127.252	65.3839	35.3993	133.125	65.283	-0.00201194	0.871504	7.22502	2.0392	0.466771	0.669618	292	24.6527	32.3852	4.33203	talin_RNAi
	talin_V40399_retina2_160621	293	1920	3124	1995	49.4431	47	17.1703	6	180.309	173.625	0.962406	0.614597	72.3671	20.5719	34.2052	67.4716	36.8806	1.24754	0.837388	6.88829	1.82946	0.536994	0.742126	293	12.7302	9.57051	4.11496	talin_RNAi
	talin_V40399_retina2_160621	294	4610	6992	4864	76.6135	44	10.9072	5	275.179	263.567	0.94778	0.659325	98.6154	50.9436	39.3302	90.7139	68.3638	-0.286813	0.65731	4.3446	1.32693	0.713285	0.765035	294	19.4282	22.9792	4.05289	talin_RNAi
	talin_V40399_retina2_160621	295	4797	7326	5503	78.152	84	15.872	6	332.776	318.762	0.871706	0.654791	116.056	27.7963	56.5766	118.782	54.264	1.41004	0.889551	9.32801	2.18897	0.432891	0.544348	295	23.4946	23.9113	4.8047	talin_RNAi
	talin_V40399_retina2_160621	296	2595	3192	2662	57.4809	55	19.6435	8	192.953	185.613	0.974831	0.81297	64.6375	27.8701	29.2366	61.1075	54.7697	0.951624	0.44348	10.7819	1.11572	0.884829	0.875876	296	13.6229	12.9351	3.78777	talin_RNAi
	talin_V40399_retina2_160621	297	5641	10201	6135	84.7487	68	13.8929	5	326.191	311.93	0.919478	0.552985	125.208	50.9849	56.005	128.496	58.4561	-0.74147	0.890529	8.04536	2.19816	0.435	0.666227	297	23.0297	28.1184	4.34304	talin_RNAi
	talin_V40399_retina2_160621	298	4004	8532	5308	71.4006	76	15.8841	5	322.735	308.654	0.754333	0.469292	114.162	42.2085	44.9243	105.325	64.3828	-0.125824	0.791415	9.5893	1.63591	0.459562	0.483072	298	22.7857	19.9585	5.10034	talin_RNAi
	talin_V40399_retina2_160621	299	905	1260	936	33.9453	34	15.7669	11	115.74	112.41	0.96688	0.718254	43.2666	16.2597	18.158	41.6407	28.3579	0.836164	0.73227	4.3374	1.4684	0.664542	0.848967	299	8.17148	4.5111	3.84733	talin_RNAi
	talin_V40399_retina2_160621	300	2852	4880	3706	60.2601	47	14.2381	6	256.35	245.717	0.769563	0.584426	89.3085	29.3012	46.771	86.1552	53.3487	-1.35062	0.785221	6.08626	1.61495	0.489212	0.545371	300	18.0988	14.2162	4.8002	talin_RNAi
	talin_V40399_retina2_160621	301	6181	8550	6397	88.7124	68	15.2014	6	318.936	305.052	0.966234	0.722924	115.741	53.983	31.8332	113.744	71.0651	-0.0289084	0.7808	8.20948	1.60056	0.608292	0.763592	301	22.5175	30.8101	4.05671	talin_RNAi
	talin_V40399_retina2_160621	302	2035	4015	2469	50.9023	64	17.7799	7	221.296	217.617	0.82422	0.506849	73.6817	27.9066	31.9233	64.686	42.569	1.01158	0.752943	8.17533	1.51956	0.619233	0.522186	302	15.624	10.1437	4.9056	talin_RNAi
	talin_V40399_retina2_160621	303	5574	8051	5844	84.2439	31	11.7942	5	308.208	294.881	0.953799	0.692336	103.465	45.0875	48.5554	98.6872	75.3341	1.30466	0.64597	4.72337	1.30999	0.728711	0.737375	303	21.7601	27.7844	4.1282	talin_RNAi
	talin_V40399_retina2_160621	304	1243	1782	1299	39.7824	28	13.7578	8	144.225	139.416	0.95689	0.697531	54.7449	17.3644	29.922	54.0467	30.4316	-1.37163	0.826415	3.961	1.776	0.541806	0.750927	304	10.1826	6.19591	4.09078	talin_RNAi
	talin_V40399_retina2_160621	305	4911	6560	5045	79.0752	40	11.001	5	276.066	264.409	0.973439	0.748628	98.4937	42.2393	37.9532	93.2833	67.7768	0.643496	0.687093	4.52746	1.37633	0.718575	0.809755	305	19.4908	24.4796	3.93938	talin_RNAi
	talin_V40399_retina2_160621	306	5786	9752	6174	85.831	42	13.1056	5	331.321	319.475	0.937156	0.593314	115.884	52.7886	48.8408	112.447	69.8261	0.614301	0.783836	6.40988	1.61039	0.582627	0.662355	306	23.3919	28.8411	4.35572	talin_RNAi
	talin_V40399_retina2_160621	307	1513	5120	2816	43.8909	57	20.2644	10	250.936	240.584	0.537287	0.295508	87.7268	22.2445	40.4382	90.6058	42.0955	-1.20579	0.88552	7.50696	2.15239	0.234659	0.301941	307	17.7166	7.54176	6.45125	talin_RNAi
	talin_V40399_retina2_160621	308	3739	4608	3808	68.9974	72	23.4573	9	231.681	222.329	0.98188	0.811415	76.6942	33.8599	33.1118	74.6867	64.603	-0.206556	0.501795	10.3059	1.15609	0.853452	0.875354	308	16.3572	18.6376	3.7889	talin_RNAi
	talin_V40399_retina2_160621	309	2913	3740	3010	60.9011	61	19.609	7	208.267	200.131	0.967774	0.778877	69.4262	28.4126	32.54	69.8032	53.5693	1.32793	0.641128	10.4545	1.30304	0.761202	0.843936	309	14.7041	14.5203	3.85878	talin_RNAi
	talin_V40399_retina2_160621	310	5494	11115	6588	83.6372	87	17.5095	6	382.894	366.474	0.83394	0.494287	134.462	44.6959	54.5914	133.1	61.0986	0.681334	0.888414	11.3268	2.17844	0.394862	0.470913	310	27.0331	27.3856	5.16577	talin_RNAi
	talin_V40399_retina2_160621	311	3786	6431	4648	69.4297	75	16.1725	6	293.22	280.672	0.814544	0.588711	110.027	51.1278	30.0079	111.437	52.7285	-0.0304327	0.880972	8.68158	2.11341	0.38818	0.553353	311	20.7019	18.8719	4.76545	talin_RNAi
	talin_V40399_retina2_160621	312	5621	7676	6212	84.5983	77	14.8808	5	333.119	319.642	0.904862	0.732282	106.254	50.4008	35.2229	100.268	74.3168	0.141115	0.671307	9.12346	1.3492	0.711863	0.636539	312	23.5189	28.0187	4.44316	talin_RNAi
	talin_V40399_retina2_160621	313	5163	8436	5655	81.0786	50	12.9268	6	309.605	296.206	0.912997	0.61202	115.412	33.94	57.4131	110.963	64.6731	1.38805	0.812592	6.45964	1.71576	0.533893	0.676855	313	21.8587	25.7357	4.30881	talin_RNAi
	talin_V40399_retina2_160621	314	3791	5600	4280	69.4755	62	13.8394	5	294.409	281.799	0.885748	0.676964	114.018	47.4627	26.0266	116.391	46.3008	0.0611333	0.917471	7.87627	2.51381	0.356305	0.549618	314	20.7859	18.8968	4.78161	talin_RNAi
	talin_V40399_retina2_160621	315	3371	4402	3437	65.514	56	16.7081	7	217.48	208.866	0.980797	0.765788	72.0069	30.3729	36.3492	69.8457	61.5602	1.34281	0.472419	8.77587	1.13459	0.879812	0.895631	315	15.3545	16.8032	3.74576	talin_RNAi
	talin_V40399_retina2_160621	316	5359	8979	5839	82.6032	62	11.8179	5	316.57	303.005	0.917794	0.596837	124.036	35.2543	58.3833	110.598	63.2433	1.51761	0.820372	7.02545	1.74877	0.557827	0.671978	316	22.3504	26.7127	4.32441	talin_RNAi
	talin_V40399_retina2_160621	317	5851	8475	6164	86.3118	61	13.1545	6	324.208	310.05	0.949221	0.690383	118.004	36.0041	56.6047	118.518	64.7051	1.28882	0.837816	7.69059	1.83166	0.530365	0.699507	317	22.8897	29.1651	4.23847	talin_RNAi
	talin_V40399_retina2_160621	318	2538	3534	2644	56.8461	55	21.463	9	200.024	192.317	0.959909	0.718166	66.4003	30.3274	29.3148	66.0329	49.3904	0.648933	0.663736	9.14352	1.33696	0.741108	0.797142	318	14.1221	12.651	3.97043	talin_RNAi
	talin_V40399_retina2_160621	319	5286	7952	5992	82.0387	58	12.6387	5	327.522	313.192	0.882176	0.664738	112.872	31.9332	55.4449	105.361	68.2069	1.50038	0.76218	6.30292	1.54472	0.606289	0.619236	319	23.1237	26.3488	4.50481	talin_RNAi
	talin_V40399_retina2_160621	320	995	1395	1060	35.5932	59	17.5055	10	131.012	126.889	0.938679	0.713262	51.6236	13.1819	22.2201	51.361	25.6162	1.24492	0.866747	6.87437	2.00502	0.480248	0.728466	320	9.24972	4.95972	4.15337	talin_RNAi
	talin_V40399_retina2_160621	321	2496	3264	2590	56.3738	44	22.8173	13	191.439	184.177	0.963707	0.764706	66.2193	24.1194	32.2364	65.1452	50.0141	-1.49063	0.640771	6.38127	1.30254	0.748842	0.855846	321	13.5159	12.4417	3.83184	talin_RNAi
	talin_V40399_retina2_160621	322	1347	2112	1411	41.4132	57	18.0891	8	150.125	145.009	0.954642	0.637784	51.4296	23.9354	18.4269	47.5062	39.2006	1.18887	0.564887	8.65641	1.21187	0.759938	0.751056	322	10.5991	6.71431	4.09043	talin_RNAi
	talin_V40399_retina2_160621	323	2116	3021	2192	51.9054	54	15.232	6	177.924	171.364	0.965328	0.70043	60.407	25.1588	29.4735	58.1678	47.2801	1.06015	0.582512	8.31615	1.23028	0.796269	0.839957	323	12.5618	10.5475	3.86791	talin_RNAi
	talin_V40399_retina2_160621	324	2048	2928	2159	51.0646	48	13.1406	6	181.439	174.696	0.948587	0.699454	61.4003	23.584	27.9678	55.8903	47.4741	-1.44838	0.527723	6.74484	1.17728	0.834772	0.781773	324	12.8099	10.2085	4.00926	talin_RNAi
	talin_V40399_retina2_160621	325	4257	8140	6437	73.6219	49	14.6411	6	359.563	343.569	0.661333	0.522973	117	43.9248	48.2326	136.128	61.32	1.32058	0.892797	7.06511	2.21995	0.292497	0.413773	325	25.3859	21.2196	5.51092	talin_RNAi
	talin_V40399_retina2_160621	326	934	1517	978	34.4849	58	15.8094	8	126.225	122.351	0.95501	0.615689	48.9183	21.8704	15.1435	48.0625	25.7211	0.634509	0.844751	6.92048	1.8686	0.514806	0.736653	326	8.91177	4.65566	4.13022	talin_RNAi
	talin_V40399_retina2_160621	327	1195	1692	1231	39.0067	37	14.3833	8	136.225	131.831	0.970755	0.706265	50.1597	19.8301	19.2577	49.518	32.1335	0.335336	0.760852	5.10234	1.54101	0.620515	0.809211	327	9.61779	5.95665	3.94071	talin_RNAi
	talin_V40399_retina2_160621	328	2380	5325	3598	55.0483	42	14.3345	5	262.693	251.731	0.661479	0.446948	80.0562	34.1773	42.2097	88.9579	51.0106	0.460517	0.819259	6.45286	1.74391	0.382929	0.433399	328	18.5467	11.8634	5.38469	talin_RNAi
	talin_V40399_retina2_160621	329	2298	3363	2365	54.0916	63	15.8751	7	187.581	180.519	0.97167	0.683318	63.0714	30.8233	23.6184	59.6699	51.0099	0.780015	0.518844	6.95964	1.16977	0.821769	0.820698	329	13.2436	11.4547	3.91303	talin_RNAi
	talin_V40399_retina2_160621	330	3195	9856	5643	63.7809	52	12.7236	6	347.463	332.097	0.566188	0.324168	124.824	41.575	50.8066	139.791	51.3092	0.66372	0.930204	6.01003	2.72447	0.208173	0.332555	330	24.5316	15.9259	6.14714	talin_RNAi
	talin_V40399_retina2_160621	331	3390	5005	3631	65.6984	61	15.1041	7	250.995	240.64	0.933627	0.677323	94.7048	52.4422	31.8649	97.0753	49.7602	-0.257755	0.858631	7.72034	1.95086	0.458029	0.676207	331	17.7207	16.8979	4.31087	talin_RNAi
	talin_V40399_retina2_160621	332	982	1332	1027	35.3599	38	16.1599	8	121.154	117.543	0.956183	0.737237	41.1825	18.499	19.0723	38.5355	34.168	0.612062	0.462416	6.35603	1.12782	0.841976	0.840705	332	8.55374	4.89492	3.86619	talin_RNAi
	talin_V40399_retina2_160621	333	911	1260	943	34.0576	44	23.157	11	115.154	111.855	0.966066	0.723016	40.8167	17.2525	16.6641	39.09	30.3519	0.906394	0.630164	7.07685	1.28789	0.759096	0.863312	333	8.13013	4.54101	3.81523	talin_RNAi
PCA_ID9	talin_V40399_retina3_160621	2	21576	37600	24422	165.745	656	94.9414	30	659.435	630.35	0.883466	0.57383	234.949	77.5505	81.728	231.786	132.178	-0.772405	0.821466	69.9276	1.75359	0.511335	0.623501	2	23.2787	26.8872	4.48938	talin_RNAi	tertiary
	talin_V40399_retina3_160621	3	9940	12535	10092	112.499	384	126.22	56	376.291	359.428	0.984939	0.79298	119.252	51.8328	55.4658	117.739	108.736	1.47436	0.383519	57.696	1.0828	0.912966	0.882161	3	13.2835	12.3868	3.77425	talin_RNAi	bristle
	talin_V40399_retina3_160621	4	5101	10593	5495	80.5903	383	147.667	71	332.434	317.848	0.928298	0.481544	136.499	37.8949	45.2258	132.411	53.8059	-0.920976	0.913715	43.5711	2.4609	0.370439	0.580037	4	11.7352	6.35667	4.65454	talin_RNAi	bristle
	talin_V40399_retina3_160621	5	11860	278928	125571	122.885	439	131.936	49	876.566	841.207	0.0944486	0.0425199	927.186	224.301	823.136	251.904	179.485	-0.670299	0.701656	61.2659	1.40348	0.237972	0.193966	5	30.9436	14.7795	8.049	talin_RNAi	bristle
	talin_V40399_retina3_160621	6	15924	31724	18408	142.391	401	94.291	28	590.642	562.645	0.865059	0.501954	206.62	83.3407	60.6366	188.188	119.904	-0.304046	0.770738	49.8064	1.56948	0.572505	0.573606	6	20.8502	19.8439	4.68056	talin_RNAi	secondary
	talin_V40399_retina3_160621	7	7838	11662	8034	99.8982	951	155.985	51	356.434	340.602	0.975604	0.672097	123.665	68.4419	47.2672	112.612	93.4537	-0.161178	0.557947	121.333	1.205	0.786954	0.775279	7	12.5825	9.76741	4.02602	talin_RNAi	photoreceptor
	talin_V40399_retina3_160621	8	20737	49500	26181	162.491	524	87.9568	26	715.164	681.092	0.792063	0.418929	256.603	121.718	103.716	276.559	111.801	0.447663	0.914645	39.6444	2.47367	0.345207	0.509501	8	25.246	25.8416	4.96629	talin_RNAi	secondary
	talin_V40399_retina3_160621	9	4792	6600	4889	78.1112	316	118.273	61	273.38	261.862	0.98016	0.726061	104.403	42.86	37.2124	102.11	60.0825	-0.572285	0.808565	44.9773	1.6995	0.585176	0.805738	9	9.65058	5.9716	3.94919	talin_RNAi	bristle
	talin_V40399_retina3_160621	10	3910	5390	4028	70.5575	509	184.219	70	261.581	250.676	0.970705	0.725417	103.078	56.4286	24.9949	97.739	53.434	0.208641	0.837328	81.4014	1.82915	0.521136	0.718084	10	9.23406	4.87249	4.18328	talin_RNAi	photoreceptor
	talin_V40399_retina3_160621	11	6732	9240	6893	92.5821	410	122.347	64	332.593	317.999	0.976643	0.728571	127.581	40.0431	64.5991	126.851	68.9641	-1.26415	0.839305	43.3007	1.83938	0.532677	0.764765	11	11.7409	8.38915	4.0536	talin_RNAi	bristle
	talin_V40399_retina3_160621	12	12314	36411	19129	125.215	547	123	23	666.215	634.293	0.643735	0.338195	266.257	108.65	90.3265	267.722	86.9152	1.12613	0.945835	88.9493	3.08027	0.218746	0.348642	12	23.5181	15.3452	6.00365	talin_RNAi	secondary
	talin_V40399_retina3_160621	13	5680	7200	6071	85.0412	325	149.777	76	299.723	286.837	0.935595	0.788889	104.785	35.4889	47.0062	105.93	70.8874	-1.37016	0.743089	53.0485	1.49434	0.6445	0.794545	13	10.5805	7.07819	3.97691	talin_RNAi	bristle
	talin_V40399_retina3_160621	14	10945	17640	11652	118.049	623	81.0226	21	518.434	494.187	0.939324	0.620465	211.993	36.9042	126.197	200.556	75	1.3957	0.927444	46.3233	2.67408	0.346462	0.511728	14	18.3012	13.6392	4.95547	talin_RNAi	secondary
	talin_V40399_retina3_160621	15	5596	8540	6558	84.41	304	136.662	80	338.936	324.013	0.853309	0.655269	124.74	37.2241	59.498	133.905	59.2139	1.44585	0.896912	37.7265	2.26137	0.397371	0.612142	15	11.9648	6.97351	4.53084	talin_RNAi	bristle
	talin_V40399_retina3_160621	16	3090	5168	3471	62.7241	654	193.072	106	253.48	242.996	0.890233	0.59791	92.6175	37.6803	44.5799	83.5699	56.2332	-1.05432	0.739745	100.46	1.48613	0.563337	0.604338	16	8.94811	3.85064	4.56	talin_RNAi	photoreceptor
	talin_V40399_retina3_160621	17	20880	46104	24287	163.05	600	93.4098	33	691.051	657.839	0.859719	0.452889	265.515	100.821	92.2322	274.894	106.706	-0.812613	0.921587	58.4327	2.57618	0.35181	0.54944	17	24.3948	26.0198	4.78239	talin_RNAi	secondary
	talin_V40399_retina3_160621	18	10174	32761	19912	113.815	563	127.653	72	676.884	644.408	0.510948	0.310552	220.411	117.795	93.3871	260.888	98.363	-1.05638	0.926201	49.1612	2.6523	0.190324	0.279044	18	23.8947	12.6784	6.71071	talin_RNAi	bristle
	talin_V40399_retina3_160621	19	21605	41958	23593	165.856	556	71.3616	19	656.323	624.915	0.915738	0.51492	225.229	82.49	101.834	203.103	155.978	0.99153	0.640479	52.8546	1.30212	0.666859	0.630273	19	23.1689	26.9233	4.4652	talin_RNAi	tertiary
	talin_V40399_retina3_160621	20	3825	5330	3897	69.7864	672	194.983	107	240.794	230.968	0.981524	0.717636	88.6397	42.5566	33.7537	87.4135	56.8406	-0.480026	0.759721	90.0503	1.53787	0.637359	0.828992	20	8.50027	4.76656	3.89341	talin_RNAi	photoreceptor
	talin_V40399_retina3_160621	21	21088	39790	25120	163.86	493	83.352	22	683.417	653.087	0.83949	0.529982	237.697	95.7145	88.5981	234.506	124.925	0.495303	0.846293	56.0249	1.87717	0.488246	0.567379	21	24.1253	26.279	4.70618	talin_RNAi	secondary
	talin_V40399_retina3_160621	22	3124	6474	3733	63.0682	593	164.551	109	262.836	251.865	0.83686	0.482546	88.2553	44.8358	39.2743	86.0962	56.9156	-0.585101	0.750324	53.9563	1.5127	0.536603	0.568267	22	9.27836	3.89301	4.7025	talin_RNAi	photoreceptor
	talin_V40399_retina3_160621	23	1305	2432	1429	40.7625	453	218.199	137	171.261	165.636	0.913226	0.536595	64.3817	13.9816	28.2927	53.9717	34.1971	-1.39165	0.773652	65.4626	1.57826	0.570411	0.559118	23	6.04568	1.62624	4.74082	talin_RNAi	photoreceptor
	talin_V40399_retina3_160621	24	2107	3933	2291	51.7949	947	312.805	108	218.711	210.032	0.919686	0.535723	70.8308	29.6464	31.6815	61.7347	49.6184	-0.204881	0.594985	190.859	1.24419	0.703908	0.553521	24	7.72071	2.62566	4.76472	talin_RNAi	photoreceptor
	talin_V40399_retina3_160621	25	22563	57400	30207	169.494	535	85.3889	22	793.448	755.31	0.746946	0.393084	292.412	91.0735	137.228	300.201	118.818	-1.09787	0.918339	58.9563	2.52656	0.318774	0.450371	25	28.0095	28.1171	5.28226	talin_RNAi	secondary
	talin_V40399_retina3_160621	26	10671	13800	10871	116.562	454	102.831	50	399.22	381.166	0.981602	0.773261	138.409	61.3874	60.6624	129.574	106.27	0.949916	0.572146	43.6313	1.21929	0.809249	0.841375	26	14.0929	13.2978	3.86465	talin_RNAi	bristle
	talin_V40399_retina3_160621	27	3481	4828	3608	66.5744	972	249.348	111	227.137	218.021	0.9648	0.721002	75.2728	35.1945	37.9046	71.0167	64.5288	1.41141	0.417577	170.753	1.10054	0.878805	0.847887	27	8.01817	4.33789	3.84978	talin_RNAi	photoreceptor
	talin_V40399_retina3_160621	28	9567	14170	9840	110.368	355	112.226	52	391.99	374.311	0.972256	0.675159	135.37	60.7038	71.6241	136.426	92.5602	-1.10471	0.734633	52.3512	1.47392	0.654474	0.782413	28	13.8376	11.922	4.00762	talin_RNAi	bristle
	talin_V40399_retina3_160621	29	2196	2948	2255	52.8775	657	198.071	119	187.782	180.71	0.973836	0.744912	73.0068	34.3629	22.0369	69.9963	41.0428	-0.295603	0.810053	81.0822	1.70545	0.57068	0.782592	29	6.62888	2.73657	4.00716	talin_RNAi	photoreceptor
	talin_V40399_retina3_160621	30	10199	14875	10464	113.955	544	108.697	40	392.86	375.136	0.974675	0.685647	128.55	58.3645	59.4098	128.112	102.578	-0.62662	0.59908	55.7075	1.24892	0.791205	0.830409	30	13.8683	12.7096	3.89008	talin_RNAi	photoreceptor
	talin_V40399_retina3_160621	31	1520	2346	1615	43.9923	668	250.868	120	157.196	151.713	0.941176	0.647911	51.9711	23.9934	26.3836	48.0116	44.1185	-0.0200842	0.394461	134.094	1.08824	0.839579	0.772984	31	5.54917	1.89416	4.03199	talin_RNAi	photoreceptor
	talin_V40399_retina3_160621	32	3570	6396	3743	67.4201	659	208.591	107	248.049	237.847	0.95378	0.558161	89.5545	34.4115	41.0975	90.8094	53.2577	-0.840836	0.809965	97.306	1.7051	0.55121	0.729128	32	8.75637	4.44879	4.15148	talin_RNAi	photoreceptor
	talin_V40399_retina3_160621	33	20070	33153	25665	159.856	632	89.7405	34	722.014	687.194	0.781999	0.605375	257.194	75.3261	121.268	291.38	104.772	1.54388	0.933118	56.6171	2.78109	0.300981	0.4838	33	25.4878	25.0104	5.0965	talin_RNAi	secondary
	talin_V40399_retina3_160621	34	4070	5848	4285	71.9867	855	258.446	113	259.137	248.359	0.949825	0.695964	89.2861	40.6565	30.3455	84.8733	66.1715	-0.0233818	0.626215	127.41	1.28263	0.719387	0.761632	34	9.1478	5.07187	4.06193	talin_RNAi	photoreceptor
	talin_V40399_retina3_160621	35	2945	3840	3022	61.2347	1104	342.092	115	216.853	208.271	0.97452	0.766927	81.5843	41.5976	24.6285	80.847	47.1761	-0.00422626	0.812096	201.448	1.71373	0.573677	0.786982	35	7.65512	3.66994	3.99597	talin_RNAi	photoreceptor
	talin_V40399_retina3_160621	36	3471	5016	3704	66.4787	913	264.933	135	236.894	227.272	0.937095	0.691986	83.6481	40.0545	31.5212	83.4494	55.0622	0.435181	0.751417	147.342	1.51555	0.634627	0.777239	36	8.36261	4.32542	4.02094	talin_RNAi	photoreceptor
	talin_V40399_retina3_160621	37	16225	34584	20956	143.73	399	82.0952	28	688.482	655.404	0.774241	0.469148	269.668	108.961	73.3834	252.823	99.2853	0.295715	0.919664	47.1629	2.54643	0.323193	0.430139	37	24.3041	20.219	5.40506	talin_RNAi	tertiary
	talin_V40399_retina3_160621	38	1370	2058	1579	41.7653	430	166.684	111	148.711	146.35	0.867638	0.665695	55.0727	24.3314	24.5577	47.966	40.1851	1.43844	0.546005	55.4227	1.19363	0.758164	0.778478	38	5.24964	1.70724	4.01774	talin_RNAi	photoreceptor
	talin_V40399_retina3_160621	39	16189	36381	19511	143.57	694	107.27	28	643.553	615.49	0.829737	0.444985	236.028	78.5292	84.7341	230.685	103.037	-0.823889	0.894705	78.8796	2.23885	0.387339	0.491203	39	22.7181	20.1741	5.05795	talin_RNAi	secondary
	talin_V40399_retina3_160621	40	15823	28116	19425	141.938	591	169.535	74	588.174	560.305	0.814569	0.562776	216.91	84.2752	74.8825	207.424	112.184	0.44421	0.841121	71.3274	1.84895	0.468255	0.574761	40	20.7631	19.718	4.67586	talin_RNAi	bristle
	talin_V40399_retina3_160621	41	5006	7200	5281	79.8363	348	111.542	69	289.037	276.705	0.947927	0.695278	100.841	34.9023	50.5909	98.6039	67.2131	1.49824	0.731681	40.1307	1.46703	0.65556	0.753	41	10.2033	6.23828	4.08514	talin_RNAi	bristle
	talin_V40399_retina3_160621	42	9249	15645	10427	108.518	563	121.116	37	432.475	412.694	0.887024	0.591179	151.251	67.1281	50.7641	153.15	85.3023	-0.311902	0.830522	82.2742	1.79538	0.502078	0.621416	42	15.2668	11.5257	4.49691	talin_RNAi	photoreceptor
	talin_V40399_retina3_160621	43	26754	45360	36252	184.565	596	92.6954	20	840.884	799.89	0.738001	0.589815	280.35	96.3777	137.222	320.54	132.739	1.43857	0.910227	65.2649	2.41482	0.33154	0.475473	43	29.6841	33.3398	5.14093	talin_RNAi	secondary
	talin_V40399_retina3_160621	44	3404	4692	3528	65.8339	1236	348.253	104	228.995	219.782	0.964853	0.72549	81.3019	29.3325	31.4677	77.753	58.1892	-0.909718	0.663264	233.992	1.33621	0.716911	0.815732	44	8.08375	4.24193	3.92492	talin_RNAi	photoreceptor
	talin_V40399_retina3_160621	45	27367	56368	38863	186.667	842	72.4847	19	901.388	871.18	0.704192	0.485506	286.295	114.255	119.121	301.491	151.163	0.417911	0.865223	47.4787	1.99447	0.383345	0.423266	45	31.8199	34.1037	5.44877	talin_RNAi	secondary
	talin_V40399_retina3_160621	46	6361	11385	6882	89.9949	840	121.968	59	357.22	341.348	0.924295	0.558718	117.277	62.7456	46.9385	104.098	90.1687	-0.120469	0.499719	68.0391	1.15448	0.747391	0.626416	46	12.6102	7.92683	4.47892	talin_RNAi	photoreceptor
	talin_V40399_retina3_160621	47	7806	27125	19040	99.6941	442	116.676	63	707.825	686.106	0.409979	0.287779	205.526	101.035	63.3256	197.031	135.551	-1.20596	0.725739	43.6537	1.45355	0.256018	0.195788	47	24.9869	9.72753	8.01146	talin_RNAi	bristle
	talin_V40399_retina3_160621	48	20202	32724	22676	160.381	506	78.9348	22	633.002	602.805	0.890898	0.617345	214.394	65.0146	97.0407	220.236	130.459	-1.27089	0.805674	61.7417	1.68816	0.530307	0.633569	48	22.3456	25.1749	4.45357	talin_RNAi	tertiary
	talin_V40399_retina3_160621	49	1993	3363	2068	50.3743	849	222.036	128	188.752	181.63	0.963733	0.592626	75.8222	26.1345	23.5083	71.8036	37.1751	-0.79874	0.855542	100.646	1.9315	0.492181	0.702963	49	6.66315	2.4836	4.22804	talin_RNAi	photoreceptor
	talin_V40399_retina3_160621	50	11315	16128	11676	120.028	855	143.157	51	412.86	394.097	0.969082	0.701575	137.557	66.0332	66.1225	136.213	107.677	-0.789883	0.612449	108.242	1.26501	0.77648	0.834178	50	14.5744	14.1003	3.88128	talin_RNAi	photoreceptor
	talin_V40399_retina3_160621	51	2631	3960	2816	57.8783	736	268.271	122	211.338	203.043	0.934304	0.664394	78.3901	32.5477	27.5473	67.4464	52.5517	-0.338033	0.626822	138.793	1.28343	0.736399	0.740244	51	7.46045	3.27865	4.12019	talin_RNAi	photoreceptor
	talin_V40399_retina3_160621	53	9885	12100	10000	112.187	332	128.548	74	374.149	357.397	0.9885	0.816942	123.167	50.9799	61.747	122.139	103.726	1.5452	0.527996	44.5465	1.17751	0.843677	0.887354	53	13.2078	12.3183	3.76319	talin_RNAi	bristle
	talin_V40399_retina3_160621	54	7905	13081	8137	100.324	424	93.0051	51	368.132	351.693	0.971488	0.604312	137.557	71.243	55.79	139.249	75.008	-0.562368	0.842524	35.8138	1.85646	0.51907	0.733001	54	12.9954	9.8509	4.1405	talin_RNAi	bristle
	talin_V40399_retina3_160621	55	2653	3720	2719	58.1197	817	240.132	84	196.066	188.564	0.975726	0.713172	63.1506	29.5579	31.9925	60.6317	56.6687	-0.111388	0.355599	149.562	1.06993	0.918856	0.867246	55	6.92133	3.30606	3.80657	talin_RNAi	photoreceptor
	talin_V40399_retina3_160621	56	4510	7076	5097	75.778	1054	216.175	107	309.037	295.667	0.884834	0.637366	118.068	29.6481	65.8497	123.751	52.2667	-1.5202	0.906431	161.988	2.36769	0.374963	0.593426	56	10.9093	5.62018	4.60174	talin_RNAi	photoreceptor
	talin_V40399_retina3_160621	57	18335	40590	25177	152.79	669	84.7232	27	722.731	687.122	0.728244	0.451712	246.812	106.844	99.264	232.156	112.508	0.316897	0.874724	53.3536	2.06347	0.433143	0.4411	57	25.5131	22.8484	5.33748	talin_RNAi	secondary
	talin_V40399_retina3_160621	58	20732	39565	24244	162.471	792	109.433	35	647.553	616.601	0.855139	0.523998	216.005	88.1077	91.7419	215.74	135.254	-0.671425	0.779075	80.5357	1.59507	0.567137	0.621298	58	22.8593	25.8354	4.49733	talin_RNAi	secondary
	talin_V40399_retina3_160621	59	19955	37149	22847	159.397	580	84.8398	26	676.813	644.733	0.873419	0.537161	223.161	89.054	85.4594	191.174	159.947	-0.0117549	0.547725	62.8542	1.19523	0.69519	0.547424	59	23.8922	24.8671	4.79119	talin_RNAi	tertiary
	talin_V40399_retina3_160621	61	25866	42211	26721	181.476	511	76.257	22	665.423	633.935	0.968003	0.612779	221.508	117.434	95.879	215.496	158.456	-0.493853	0.677733	50.1089	1.35997	0.709184	0.734079	61	23.4901	32.2332	4.13746	talin_RNAi	secondary
	talin_V40399_retina3_160621	62	19742	40795	31165	158.544	693	171.903	74	932.909	887.134	0.633467	0.483932	233.324	117.139	107.531	271.902	170.153	-0.726793	0.779995	76.6027	1.59799	0.339997	0.285051	62	32.9326	24.6017	6.63963	talin_RNAi	bristle
	talin_V40399_retina3_160621	63	9790	14148	11080	111.647	702	151.918	62	433.505	413.67	0.883574	0.691971	149.513	53.4952	71.4543	134.386	102.26	1.24009	0.648818	95.7399	1.31416	0.690219	0.654644	63	15.3031	12.1999	4.38129	talin_RNAi	photoreceptor
	talin_V40399_retina3_160621	64	15678	35910	23027	141.286	519	77.9444	22	689.286	656.166	0.680853	0.436591	244.469	112.716	101.339	224.25	109.074	1.26095	0.873738	48.3831	2.05594	0.396949	0.414669	64	24.3325	19.5373	5.50496	talin_RNAi	secondary
	talin_V40399_retina3_160621	65	11250	20406	14304	119.683	703	109.645	35	506.085	491.703	0.786493	0.551308	180.472	47.2969	103.934	157.241	99.7524	1.35255	0.773011	90.1534	1.57631	0.579338	0.551969	65	17.8653	14.0193	4.77142	talin_RNAi	bristle
	talin_V40399_retina3_160621	66	2678	5264	3290	58.3929	956	259.625	127	279.634	267.987	0.813982	0.508739	97.2677	29.789	36.7188	89.8543	48.5886	1.56653	0.841184	133.001	1.84929	0.422321	0.43037	66	9.87134	3.33722	5.40361	talin_RNAi	photoreceptor
	talin_V40399_retina3_160621	67	20453	38475	29953	161.374	764	89.8283	29	747.594	714.716	0.682836	0.531592	252.42	99.3859	110.09	243.02	136.748	1.22072	0.826659	80.0872	1.77714	0.440945	0.45987	67	26.3908	25.4877	5.22742	talin_RNAi	secondary
	talin_V40399_retina3_160621	68	19390	28688	20047	157.125	575	107.922	34	580.28	555.307	0.967227	0.675892	216.67	79.855	84.0473	203.566	124.075	0.655208	0.792781	68.7348	1.64067	0.595766	0.723623	68	20.4845	24.1631	4.16724	talin_RNAi	secondary
	talin_V40399_retina3_160621	69	6618	10179	6929	91.7949	863	199.059	58	349.528	335.199	0.955116	0.650162	121.037	62.3796	35.7959	112.054	82.5403	0.185393	0.676319	136.704	1.35757	0.671086	0.680727	69	12.3387	8.24709	4.29654	talin_RNAi	photoreceptor
	talin_V40399_retina3_160621	70	7216	12420	8257	95.8525	1264	219.445	100	386.635	369.234	0.873925	0.580998	121.491	47.2409	58.1265	118.685	83.7307	-1.07012	0.708724	170.165	1.41746	0.65225	0.606604	70	13.6486	8.99229	4.55148	talin_RNAi	photoreceptor
	talin_V40399_retina3_160621	71	19286	32480	24577	156.703	572	103.788	25	675.286	643.679	0.784717	0.593781	219.427	73.5393	92.6692	214.851	142.505	-1.40173	0.748376	65.4535	1.50767	0.53196	0.531467	71	23.8383	24.0335	4.86258	talin_RNAi	tertiary
	talin_V40399_retina3_160621	72	9408	12876	9594	109.447	431	136.075	51	370.919	354.335	0.980613	0.730662	118.849	60.8317	52.4645	114.501	106.318	0.172765	0.371239	62.2211	1.07696	0.913673	0.859309	72	13.0938	11.7239	3.82411	talin_RNAi	bristle
	talin_V40399_retina3_160621	74	8420	13689	8589	103.541	684	112.694	54	379.061	362.054	0.980324	0.615092	142.636	65.2292	66.2488	138.366	80.13	-0.718548	0.815246	76.8888	1.72677	0.559964	0.736383	74	13.3812	10.4927	4.13098	talin_RNAi	bristle
	talin_V40399_retina3_160621	75	8011	12870	8553	100.995	1192	178.891	23	392.593	374.883	0.93663	0.622455	131.061	51.55	54.0677	128.313	84.5549	-0.567434	0.752165	174.858	1.51751	0.619523	0.653148	75	13.8589	9.98299	4.38631	talin_RNAi	photoreceptor
	talin_V40399_retina3_160621	76	20919	45787	23534	163.202	524	89.4552	25	664.548	632.713	0.888884	0.456876	229.271	119.094	103.564	223.509	135.092	0.780702	0.796671	63.7515	1.6545	0.533163	0.595248	76	23.4592	26.0684	4.59469	talin_RNAi	tertiary
	talin_V40399_retina3_160621	78	11906	22940	14617	123.123	626	165.296	54	531.63	508.824	0.814531	0.519006	187.579	75.2321	68.8932	171.416	102.126	0.0887188	0.803147	107.762	1.67847	0.515911	0.529368	78	18.7671	14.8368	4.87221	talin_RNAi	photoreceptor
	talin_V40399_retina3_160621	79	4393	7102	5170	74.7886	960	304.79	84	323.131	309.225	0.84971	0.618558	110.386	39.9695	57.8418	110.831	55.8033	-1.38088	0.863997	191.389	1.98611	0.455351	0.528706	79	11.4068	5.47438	4.87526	talin_RNAi	photoreceptor
	talin_V40399_retina3_160621	80	23000	40656	28273	171.127	775	112.706	31	749.428	713.184	0.813497	0.565722	272.943	85.6727	126.179	294.577	114.77	1.32574	0.92098	84.5393	2.56667	0.337473	0.514609	80	26.4556	28.6617	4.94159	talin_RNAi	secondary
	talin_V40399_retina3_160621	81	15838	37774	21325	142.006	562	100.68	24	633.512	605.97	0.742696	0.419283	219.939	82.8404	78.4655	226.753	106.462	-0.855209	0.882929	62.4449	2.1299	0.392198	0.495908	81	22.3636	19.7367	5.0339	talin_RNAi	secondary
	talin_V40399_retina3_160621	82	3620	6699	3875	67.8906	783	197.32	96	265.078	253.991	0.934194	0.540379	92.358	41.7867	32.1829	84.2759	59.4731	-0.637234	0.708516	118.233	1.41704	0.64895	0.647397	82	9.35753	4.5111	4.40575	talin_RNAi	photoreceptor
	talin_V40399_retina3_160621	83	17716	32752	20408	150.189	904	113.467	35	610.955	604.304	0.868091	0.540914	188.481	77.5189	72.2102	166.359	155.432	-0.654893	0.356444	89.7058	1.0703	0.815049	0.596426	83	21.5673	22.077	4.59015	talin_RNAi	tertiary
	talin_V40399_retina3_160621	84	20017	37410	22546	159.645	573	83.7181	27	641.648	611.198	0.887829	0.535071	216.227	105.646	96.3929	204.088	135.827	0.317219	0.74637	57.08	1.50256	0.61189	0.610964	84	22.6508	24.9444	4.53521	talin_RNAi	secondary
	talin_V40399_retina3_160621	85	8158	11640	8330	101.917	1107	168.369	40	353.848	338.15	0.979352	0.700859	125.355	47.6405	63.4544	122.083	86.8088	-1.16733	0.703126	126.328	1.40634	0.696925	0.818768	85	12.4912	10.1662	3.91764	talin_RNAi	photoreceptor
	talin_V40399_retina3_160621	87	19719	41128	25484	158.452	540	84.7729	25	687.974	655.903	0.77378	0.479454	220.239	94.5358	84.4032	207.392	136.672	-0.77908	0.752138	46.7443	1.51744	0.58373	0.523541	87	24.2862	24.573	4.89925	talin_RNAi	secondary
	talin_V40399_retina3_160621	88	7565	11663	8225	98.143	293	108.385	50	358.291	342.363	0.919757	0.648632	114.28	56.934	61.725	110.43	92.0685	-0.357626	0.55218	42.7456	1.19944	0.789846	0.740536	88	12.648	9.4272	4.11938	talin_RNAi	bristle
	talin_V40399_retina3_160621	89	19569	40077	25833	157.848	446	82.3172	22	702.139	668.351	0.757519	0.488285	229.732	87.5475	107.046	256.703	114.217	1.15673	0.895561	57.6333	2.2475	0.37811	0.498806	89	24.7862	24.3861	5.01925	talin_RNAi	secondary
	talin_V40399_retina3_160621	90	20652	33294	22346	162.157	817	112.78	33	621.63	592.023	0.924192	0.620292	203.325	89.3375	79.8098	185.406	155.02	0.600213	0.548557	83.4626	1.19601	0.764939	0.671597	90	21.9441	25.7357	4.32564	talin_RNAi	tertiary
	talin_V40399_retina3_160621	91	9693	13452	9900	111.092	706	122.234	33	382.333	365.156	0.979091	0.720562	129.283	54.496	57.714	119.718	104.265	0.738379	0.491418	89.7144	1.14821	0.861093	0.833267	91	13.4967	12.079	3.88341	talin_RNAi	photoreceptor
	talin_V40399_retina3_160621	92	2166	4320	2368	52.5151	478	164.958	105	213.622	205.208	0.914696	0.501389	77.2528	27.6302	32.0402	75.4945	38.4262	-0.944636	0.860771	58.1657	1.96466	0.48388	0.596451	92	7.54108	2.69918	4.59005	talin_RNAi	photoreceptor
	talin_V40399_retina3_160621	94	11858	17236	12381	122.874	614	114.094	45	440.233	420.048	0.957758	0.687979	152.958	78.9094	70.0347	143.488	112.227	-0.684247	0.623105	66.7722	1.27855	0.733314	0.768877	94	15.5406	14.777	4.04275	talin_RNAi	photoreceptor
	talin_V40399_retina3_160621	95	5613	10296	6024	84.5381	637	204.284	62	328.09	313.731	0.931773	0.545163	121.758	60.1179	44.6839	119.667	66.5887	0.410535	0.830883	116.753	1.79711	0.49906	0.655266	95	11.5819	6.9947	4.37921	talin_RNAi	photoreceptor
	talin_V40399_retina3_160621	96	7801	10769	8056	99.6621	821	143.453	62	360.936	344.87	0.968347	0.724394	123.762	58.5369	42.348	117.611	89.8735	0.0577575	0.645029	88.8485	1.30863	0.718065	0.752488	96	12.7414	9.7213	4.08653	talin_RNAi	photoreceptor
	talin_V40399_retina3_160621	97	11241	33320	24177	119.635	592	106.466	37	795.068	756.453	0.464946	0.337365	217.002	119.525	95.4838	248.166	129.571	-1.2997	0.852876	67.3458	1.91529	0.232398	0.223463	97	28.0667	14.0081	7.49897	talin_RNAi	bristle
	talin_V40399_retina3_160621	99	19607	39360	22399	158.001	685	103.381	22	639.187	608.865	0.875352	0.498145	241.994	104.824	78.6462	201.333	131.174	0.222041	0.758627	84.42	1.53486	0.615872	0.603067	99	22.5639	24.4335	4.56481	talin_RNAi	secondary
	talin_V40399_retina3_160621	100	4391	8322	5638	74.7716	945	263.296	100	343.551	330.907	0.778822	0.527638	117.631	41.2034	61.4644	123.337	52.2867	-1.31038	0.905692	158.059	2.35885	0.367527	0.467509	100	12.1277	5.47189	5.18454	talin_RNAi	photoreceptor
	talin_V40399_retina3_160621	102	7823	10500	8133	99.8026	626	130.875	60	357.735	342.228	0.961884	0.745048	131.244	43.5396	66.3044	123.36	82.7302	-1.34386	0.741783	80.3465	1.49111	0.654537	0.768175	102	12.6284	9.74871	4.04459	talin_RNAi	bristle
	talin_V40399_retina3_160621	103	16519	34595	25930	145.026	523	115.639	34	1022.77	979.394	0.637061	0.477497	207.454	86.911	63.3218	194.794	166.906	-0.327735	0.515589	69.721	1.16708	0.554299	0.198443	103	36.1049	20.5853	7.95769	talin_RNAi	bristle
	talin_V40399_retina3_160621	104	8635	11520	8825	104.854	392	129.312	50	364.735	348.472	0.97847	0.749566	124.92	59.3104	44.8666	118.93	93.5149	0.165183	0.617844	68.2114	1.27178	0.7773	0.815675	104	12.8755	10.7606	3.92506	talin_RNAi	bristle
	talin_V40399_retina3_160621	105	14956	19845	15641	137.995	1366	181.043	67	487.605	464.96	0.956205	0.753641	157.842	71.8748	62.872	146.443	133.438	-0.788873	0.411981	150.459	1.09746	0.887952	0.790476	105	17.2129	18.6376	3.98713	talin_RNAi	photoreceptor
	talin_V40399_retina3_160621	107	16248	31720	21288	143.832	485	103.908	32	670.257	638.125	0.763247	0.512232	262.88	77.7591	136.669	262.553	96.8265	1.38207	0.929513	62.33	2.71158	0.300107	0.454493	107	23.6607	20.2476	5.25825	talin_RNAi	secondary
	talin_V40399_retina3_160621	108	5866	11094	6774	86.4224	839	194.161	91	384.758	369.941	0.865958	0.528754	130.541	72.3936	45.8926	114.423	71.7571	0.220579	0.77892	134.33	1.59458	0.570463	0.497938	108	13.5824	7.30998	5.02362	talin_RNAi	photoreceptor
	talin_V40399_retina3_160621	109	8553	13806	9648	104.355	648	134.443	59	426.315	410.124	0.886505	0.619513	127.142	59.0476	61.1905	116.234	98.9852	-0.616071	0.524189	75.9907	1.17426	0.806048	0.591381	109	15.0493	10.6584	4.60968	talin_RNAi	photoreceptor
	talin_V40399_retina3_160621	111	16135	43931	22493	143.331	411	85.6245	30	712.352	678.427	0.717334	0.367281	243.939	117.847	127.546	248.494	98.6282	-0.477435	0.91786	48.3136	2.5195	0.332697	0.399567	111	25.1468	20.1068	5.60803	talin_RNAi	secondary
	talin_V40399_retina3_160621	113	11294	14784	11457	119.917	703	108.905	49	405.99	387.584	0.985773	0.763934	136.752	69.3091	52.4138	136.549	106.173	0.413873	0.628828	69.4899	1.2861	0.77122	0.861048	113	14.3318	14.0741	3.82025	talin_RNAi	photoreceptor
	talin_V40399_retina3_160621	114	10929	27161	16605	117.963	468	101.651	44	603.895	583.059	0.658175	0.402378	178.393	64.0619	90.3175	169.165	113.795	0.216206	0.739928	53.1086	1.48658	0.48626	0.376588	114	21.3181	13.6193	5.77659	talin_RNAi	bristle
	talin_V40399_retina3_160621	115	16650	28036	18892	145.6	772	191.706	65	576.008	548.968	0.881325	0.593879	195.42	83.2521	82.0571	172.14	136.844	-0.366611	0.606663	115.875	1.25793	0.715423	0.630619	115	20.3337	20.7486	4.46397	talin_RNAi	photoreceptor
	talin_V40399_retina3_160621	116	24086	37920	28587	175.121	407	82.0981	21	704.558	670.645	0.842551	0.635179	243.508	89.7102	108.94	256.211	133.428	1.49535	0.853694	65.8784	1.92022	0.467176	0.609734	116	24.8716	30.015	4.53978	talin_RNAi	tertiary
	talin_V40399_retina3_160621	117	4168	6120	4293	72.8482	431	136.935	65	271.338	259.926	0.970883	0.681046	104.202	38.4374	37.8426	98.6301	54.6403	0.69747	0.832522	61.7391	1.80508	0.54553	0.711404	117	9.57851	5.194	4.20288	talin_RNAi	bristle
	talin_V40399_retina3_160621	118	10121	16958	11549	113.519	615	160.322	63	443.647	423.285	0.876353	0.596827	145.798	81.282	56.8082	143.365	94.8789	0.782836	0.749679	81.3192	1.51103	0.626975	0.646188	118	15.6612	12.6124	4.40987	talin_RNAi	bristle
	talin_V40399_retina3_160621	119	16885	45540	32644	146.624	538	111.514	33	902.767	858.558	0.517247	0.370773	256.971	103.437	147.417	290.034	146.097	1.46333	0.863865	60.2502	1.98521	0.255572	0.260351	119	31.8686	21.0414	6.94744	talin_RNAi	secondary
	talin_V40399_retina3_160621	120	12516	37961	18066	126.237	390	102.461	21	628.767	612.523	0.692793	0.329707	235.185	80.7943	96.5778	267.554	77.0454	-0.722409	0.957642	59.2757	3.47269	0.222613	0.397829	120	22.1961	15.5969	5.62026	talin_RNAi	tertiary
	talin_V40399_retina3_160621	121	8340	12566	8575	103.048	735	120.604	50	388.593	371.091	0.972595	0.663696	132.612	54.2022	66.4151	130.997	84.5259	-1.06036	0.763971	85.1221	1.54979	0.618804	0.694043	121	13.7177	10.393	4.25512	talin_RNAi	bristle
	talin_V40399_retina3_160621	122	4410	7300	4570	74.9332	302	124.432	80	288.108	275.825	0.964989	0.60411	114.057	57.9467	40.7202	111.409	53.6043	-0.514451	0.87664	35.7879	2.07836	0.452383	0.667635	122	10.1705	5.49557	4.33846	talin_RNAi	bristle
	talin_V40399_retina3_160621	123	9326	13268	9555	108.969	382	129.1	58	382.434	365.251	0.976033	0.702894	128.316	54.9139	47.7011	121.82	100.671	-0.180296	0.563097	51.4477	1.21008	0.800145	0.801297	123	13.5003	11.6217	3.96012	talin_RNAi	bristle
	talin_V40399_retina3_160621	124	5288	8096	5897	82.0542	763	173.474	65	319.179	305.282	0.896727	0.653162	107.299	41.6575	43.1927	101.072	74.8672	-0.79008	0.671805	89.0742	1.35002	0.659076	0.652279	124	11.2673	6.5897	4.38923	talin_RNAi	photoreceptor
	talin_V40399_retina3_160621	125	16493	35526	21768	144.912	450	103.564	39	663.068	631.31	0.757672	0.464252	235.417	121.831	88.2733	178.068	143.416	-1.13301	0.592729	52.8429	1.24162	0.662275	0.471404	125	23.407	20.5529	5.16307	talin_RNAi	bristle
	talin_V40399_retina3_160621	127	13798	19800	14679	132.545	694	124.242	47	480.073	457.819	0.939982	0.696869	167.574	79.2992	68.0773	154.052	117.67	0.593534	0.645417	75.2511	1.30919	0.740269	0.752335	127	16.9471	17.1945	4.08695	talin_RNAi	photoreceptor
	talin_V40399_retina3_160621	128	2712	3948	3077	58.7625	1106	324.173	132	246.468	236.348	0.881378	0.68693	95.7079	19.6187	45.5457	102.995	35.9917	-1.46418	0.936955	180.743	2.86164	0.32551	0.56102	128	8.70057	3.37959	4.73277	talin_RNAi	photoreceptor
	talin_V40399_retina3_160621	129	24811	41701	26823	177.737	733	115.896	30	675.654	643.242	0.92499	0.594974	223.323	92.1647	95.3757	196.634	171.807	1.37594	0.486394	96.9575	1.14451	0.817028	0.682976	129	23.8513	30.9185	4.28946	talin_RNAi	tertiary
	talin_V40399_retina3_160621	130	7545	14155	8501	98.0132	270	63.9674	27	404.818	386.473	0.887543	0.533027	151.38	84.009	50.686	158.166	68.2205	-0.399507	0.902198	24.9677	2.31845	0.38401	0.57856	130	14.2905	9.40228	4.66048	talin_RNAi	secondary
	talin_V40399_retina3_160621	131	16229	34905	21175	143.748	616	79.1043	24	653.446	622.187	0.766423	0.464948	250.06	90.4144	67.9362	216.758	116.199	-0.648684	0.844168	57.3466	1.8654	0.439797	0.47762	131	23.0673	20.2239	5.12937	talin_RNAi	tertiary
	talin_V40399_retina3_160621	133	9591	14256	10974	110.506	1031	202.298	85	444.877	424.452	0.873975	0.672769	158.446	53.1143	66.7744	146.487	91.3899	-1.15819	0.781522	112.518	1.60288	0.569085	0.608967	133	15.7046	11.9519	4.54264	talin_RNAi	photoreceptor
	talin_V40399_retina3_160621	134	9951	17550	11728	112.561	1037	169.625	54	460.274	439.049	0.848482	0.567009	150.562	62.4436	54.0502	154.863	99.0382	0.0244988	0.768775	136.915	1.56367	0.528298	0.59026	134	16.2481	12.4005	4.61406	talin_RNAi	photoreceptor
	talin_V40399_retina3_160621	135	7506	9856	7739	97.7596	619	129.285	49	355.179	339.412	0.969893	0.761567	139.205	62.7498	38.0897	129.152	75.6668	0.316457	0.810403	74.2084	1.70685	0.572948	0.747695	135	12.5382	9.35368	4.09961	talin_RNAi	photoreceptor
	talin_V40399_retina3_160621	136	19355	27462	21260	156.983	823	96.793	19	597.103	568.77	0.910395	0.704792	199.97	67.9169	95.0334	207.107	128.539	1.5067	0.784092	81.2524	1.61123	0.574534	0.68219	136	21.0783	24.1194	4.29193	talin_RNAi	tertiary
	talin_V40399_retina3_160621	137	14993	37152	22149	138.165	722	109.799	24	639.47	620.774	0.676915	0.403558	216.749	90.7622	66.0699	213.48	113.189	-0.472332	0.847867	78.3573	1.88605	0.418875	0.460742	137	22.5739	18.6837	5.22247	talin_RNAi	secondary
	talin_V40399_retina3_160621	140	24132	38394	27887	175.288	535	80.3184	22	707.813	673.731	0.865349	0.628536	247.196	110.448	80.8226	252.067	133.515	0.158283	0.848197	56.8839	1.88793	0.483585	0.605293	140	24.9865	30.0723	4.5564	talin_RNAi	tertiary
	talin_V40399_retina3_160621	141	15103	37791	21982	138.671	430	105.195	22	695.642	662.584	0.687062	0.399645	264.307	117.942	96.9613	290.364	86.3506	0.283342	0.954757	54.655	3.36262	0.22808	0.392195	141	24.5568	18.8208	5.66049	talin_RNAi	secondary
	talin_V40399_retina3_160621	143	17961	27846	20617	151.224	554	83.4355	26	620.115	590.587	0.871174	0.645012	221.903	54.176	108.711	210.355	122.476	-1.5447	0.813022	51.8815	1.71753	0.516813	0.586943	143	21.8907	22.3823	4.62708	talin_RNAi	secondary
	talin_V40399_retina3_160621	144	11340	33300	21664	120.16	523	108.56	46	706.541	673.31	0.523449	0.340541	191.018	97.8941	120.847	186.765	130.696	-0.363065	0.714348	63.4653	1.429	0.413936	0.285462	144	24.9416	14.1315	6.63485	talin_RNAi	bristle
	talin_V40399_retina3_160621	145	12534	17236	13092	126.328	601	104.398	53	440.576	420.373	0.957379	0.727199	140.943	58.968	69.6645	135.707	118.988	1.3028	0.480854	53.997	1.14051	0.866551	0.811444	145	15.5528	15.6194	3.93528	talin_RNAi	photoreceptor
	talin_V40399_retina3_160621	146	5334	11004	6608	82.4103	858	137.447	73	376.836	359.944	0.807203	0.484733	144.9	49.3918	42.6346	133.461	61.5078	0.194153	0.88747	92.5	2.16983	0.381286	0.472019	146	13.3027	6.64702	5.15971	talin_RNAi	photoreceptor
	talin_V40399_retina3_160621	148	21689	32661	22638	166.178	702	82.7717	29	610.6	581.567	0.958079	0.664064	224.662	90.5376	76.955	213.786	132.28	-0.625427	0.78559	51.3692	1.61617	0.604214	0.731031	148	21.5548	27.028	4.14607	talin_RNAi	secondary
	talin_V40399_retina3_160621	149	6006	9900	6611	87.4476	722	148.441	57	328.978	314.572	0.908486	0.606667	120.739	42.8575	55.5078	122.173	67.1749	0.797253	0.835275	81.9272	1.81873	0.512321	0.697368	149	11.6132	7.48444	4.24496	talin_RNAi	photoreceptor
	talin_V40399_retina3_160621	150	5458	6545	5553	83.3627	390	143.71	72	278.409	266.63	0.982892	0.833919	90.5539	38.4199	43.5125	87.794	79.8929	1.53434	0.4146	70.6301	1.0989	0.9016	0.884864	150	9.82812	6.80154	3.76848	talin_RNAi	bristle
	talin_V40399_retina3_160621	151	20228	40560	23777	160.484	588	128.32	27	659.175	630.103	0.850738	0.498718	212.198	95.5751	68.8156	180.045	169.217	-0.0273437	0.341564	66.9267	1.06399	0.794516	0.585008	151	23.2695	25.2073	4.63473	talin_RNAi	tertiary
	talin_V40399_retina3_160621	157	3317	5120	3728	64.9872	1007	252.655	74	260.439	249.985	0.889753	0.647852	81.8352	43.4676	37.5173	81.1665	57.4342	-0.330526	0.706603	195.387	1.41321	0.641064	0.614532	157	9.19374	4.13351	4.52202	talin_RNAi	photoreceptor
	talin_V40399_retina3_160621	158	7023	13090	7813	94.5619	1394	273.591	113	390.877	376.493	0.898886	0.536516	121.165	64.3229	62.9671	106.947	98.1944	-1.1205	0.396216	271.653	1.08914	0.781796	0.577633	158	13.7984	8.75179	4.66422	talin_RNAi	photoreceptor
	talin_V40399_retina3_160621	159	18734	43430	22029	154.444	467	99.9908	27	660.436	629.206	0.850424	0.431361	234.233	87.7501	101.19	243.246	108.977	-0.812882	0.894028	57.6894	2.23209	0.403135	0.539733	159	23.314	23.3456	4.8252	talin_RNAi	secondary
	talin_V40399_retina3_160621	160	2681	4830	2986	58.4256	621	170.895	113	226.273	219.687	0.897857	0.555072	73.0548	39.1388	31.7486	65.3489	57.2232	-0.572719	0.482932	47.0585	1.142	0.799338	0.658022	160	7.98767	3.34096	4.37003	talin_RNAi	photoreceptor
	talin_V40399_retina3_160621	161	7644	13596	8533	98.6542	583	188.873	50	416.114	397.771	0.895816	0.562224	162.631	58.8502	50.0115	143.864	74.6236	0.868656	0.85495	95.2026	1.92786	0.470249	0.554762	161	14.6892	9.52565	4.75939	talin_RNAi	secondary
	talin_V40399_retina3_160621	167	3247	5520	3556	64.2978	1347	305.172	138	243.865	233.88	0.913105	0.588225	86.2148	37.469	34.4164	90.5538	47.9357	0.475583	0.848396	206.739	1.88907	0.504172	0.686109	167	8.60868	4.04628	4.27965	talin_RNAi	photoreceptor
	talin_V40399_retina3_160621	171	23191	31581	25346	171.836	865	98.9903	17	690.345	657.563	0.914977	0.734334	263.879	55.4979	138.039	273.4	115.839	1.54947	0.905804	91.5822	2.36017	0.395033	0.6115	171	24.3699	28.8997	4.53322	talin_RNAi	secondary
	talin_V40399_retina3_160621	172	2363	3640	2546	54.8513	1300	271.587	128	215.776	207.446	0.928123	0.649176	80.2122	27.4452	33.3441	70.1531	45.802	1.0324	0.757456	174.383	1.53166	0.611336	0.637777	172	7.6171	2.94468	4.43885	talin_RNAi	photoreceptor
	talin_V40399_retina3_160621	174	8832	14300	9786	106.044	938	142.198	58	401.747	383.562	0.902514	0.617622	143.892	46.6465	80.3655	135.58	89.7127	1.4522	0.749772	112.341	1.51127	0.611756	0.687643	174	14.1821	11.0061	4.27487	talin_RNAi	photoreceptor

## Sheet: Components MysDN
	retina_number	label	area_pixels	bbox_area	convex_area	equivalent_diameter	max_intensity	mean_intensity	min_intensity	perimeter_pixels	perimeter_crofton	solidity	extent	feret_diameter_max	local_centroid-0	local_centroid-1	major_axis_length	minor_axis_length	orientation	eccentricity	standard_deviation_intensity	aspect_ratio	roundness	circularity	index	perimeter	area	cell_shape_index	id	cell_type
PCA_ID3	mys_DN_retina1_170621	6	6505	11352	7165	91.0078	95	22.6676	7	376.072	360.365	0.907886	0.573027	129.757	60.9493	37.0177	123.962	69.1543	-0.364936	0.829932	11.4508	1.79255	0.538985	0.577983	6	26.5514	32.4251	4.66281	mysDN	tertiary
	mys_DN_retina1_170621	12	4594	7918	5101	76.4805	93	24.1685	8	319.338	305.433	0.900608	0.580197	108.674	55.5013	32.3437	104.386	63.8797	0.330582	0.79089	15.8139	1.6341	0.536807	0.566108	12	22.5459	22.8994	4.71146	mysDN	tertiary
	mys_DN_retina1_170621	17	3146	4818	3450	63.2899	94	34.3366	11	243.06	234.261	0.911884	0.652968	77.5242	34.9278	41.4568	67.4093	63.7938	-0.202563	0.323103	17.1268	1.05668	0.881513	0.669178	17	17.1605	15.6817	4.33345	mysDN	bristle
	mys_DN_retina1_170621	18	2429	3591	2503	55.612	71	27.2701	11	193.823	186.438	0.970435	0.676413	67.0075	29.1169	23.6756	65.838	49.4439	-0.620768	0.660309	13.178	1.33157	0.713484	0.812503	18	13.6843	12.1077	3.93271	mysDN	bristle
	mys_DN_retina1_170621	19	2176	2604	2239	52.6362	66	24.8222	10	179.054	172.435	0.971862	0.835637	62.9682	29.8529	19.5625	63.7221	44.2675	0.0540668	0.719304	11.0172	1.43948	0.682321	0.852907	19	12.6416	10.8466	3.83843	mysDN	bristle
	mys_DN_retina1_170621	20	9350	18083	11052	109.109	149	29.5642	9	504.066	480.566	0.846001	0.51706	193.127	57.571	73.8327	187.444	67.2355	1.11852	0.933454	19.6239	2.78787	0.338827	0.462431	20	35.5881	46.6064	5.21293	mysDN	secondary
	mys_DN_retina1_170621	21	1097	2862	1420	37.373	66	30.1376	18	179.125	172.895	0.772535	0.383298	63.8122	25.4184	27.4667	60.7797	28.891	-0.886477	0.879802	8.92939	2.10376	0.378094	0.42964	21	12.6466	5.46815	5.4082	mysDN	bristle
	mys_DN_retina1_170621	22	2953	4836	3120	61.3178	134	37.3461	8	236.167	226.581	0.946474	0.610629	80.7775	38.109	30.1229	75.7912	50.5691	0.588483	0.744864	25.1974	1.49876	0.654541	0.665329	22	16.6738	14.7196	4.34597	mysDN	photoreceptor
	mys_DN_retina1_170621	23	6417	12054	7124	90.3901	107	26.6349	7	396.409	378.501	0.900758	0.532354	135.148	43.8738	58.2378	135.969	66.1644	-0.966696	0.873617	16.2445	2.05502	0.441938	0.513162	23	27.9873	31.9865	4.94855	mysDN	secondary
	mys_DN_retina1_170621	24	1446	2392	1532	42.9081	83	33.213	11	165.64	159.718	0.943864	0.604515	59.0762	24.5111	27.973	58.159	32.4588	-0.88027	0.82977	16.3139	1.79178	0.544308	0.662292	24	11.6945	7.20779	4.35592	mysDN	bristle
	mys_DN_retina1_170621	25	3296	6650	4137	64.7812	88	26.0012	10	315.332	303.958	0.796713	0.495639	105.119	37.2825	54.8137	99.1348	52.8207	1.37622	0.846231	13.6311	1.87682	0.427017	0.416544	25	22.2631	16.4294	5.49256	mysDN	bristle
	mys_DN_retina1_170621	27	2974	4320	3153	61.5355	111	33.6473	11	239.119	229.969	0.943229	0.688426	72.6911	28.2317	37.0282	68.1443	56.2243	1.54081	0.565019	19.8656	1.21201	0.81544	0.653617	27	16.8823	14.8243	4.38473	mysDN	bristle
	mys_DN_retina1_170621	28	6153	10120	7554	88.5113	118	25.8124	9	388.433	372.083	0.814535	0.608004	123.794	55.856	56.124	117.839	73.4372	-0.105375	0.782064	14.616	1.60462	0.56418	0.512467	28	27.4241	30.6705	4.9519	mysDN	secondary
	mys_DN_retina1_170621	29	4235	7252	5352	73.4314	85	23.0161	8	333.64	322.229	0.791293	0.583977	104.785	36.9296	48.8238	104.97	58.8838	-1.41864	0.827844	13.5222	1.78266	0.489366	0.478088	29	23.5556	21.11	5.12685	mysDN	secondary
	mys_DN_retina1_170621	31	4340	7696	4814	74.3361	130	31.0272	10	332.048	318.627	0.901537	0.563929	110.055	34.5244	37.8	103.718	61.7839	1.47407	0.803212	19.3994	1.67871	0.513683	0.494651	31	23.4432	21.6333	5.04029	mysDN	tertiary
	mys_DN_retina1_170621	34	1552	2968	1769	44.453	69	26.462	13	186.811	181.13	0.877332	0.522911	56.5685	30.0979	28.9053	47.3727	44.8591	1.00072	0.321412	10.5274	1.05603	0.880531	0.558851	34	13.1892	7.73617	4.74195	mysDN	bristle
	mys_DN_retina1_170621	36	1296	1653	1366	40.6217	96	35.0208	12	152.562	147.516	0.948755	0.784029	57.7062	26.784	14.7739	56.3676	29.792	0.115478	0.848915	17.6384	1.89204	0.519345	0.699712	36	10.7712	6.4601	4.23785	mysDN	photoreceptor
	mys_DN_retina1_170621	37	8451	14027	9434	103.731	163	34.213	10	463.853	442.834	0.895802	0.602481	169.579	42.6262	87.588	169.187	65.8136	1.27676	0.921238	21.966	2.57069	0.375912	0.49358	37	32.7489	42.1252	5.04575	mysDN	secondary
	mys_DN_retina1_170621	38	5419	9638	5962	83.0643	71	22.1783	8	370.06	355.057	0.908923	0.562254	139.671	42.8819	56.5798	121.177	59.9009	1.06894	0.869278	10.805	2.02297	0.469879	0.497262	38	26.127	27.0118	5.02704	mysDN	secondary
	mys_DN_retina1_170621	39	4615	8307	5711	76.6551	91	21.7723	9	370.953	354.367	0.80809	0.555556	117.427	38.3291	70.4867	116.94	62.708	-1.46802	0.844064	11.8011	1.86483	0.429692	0.421447	39	26.19	23.0041	5.46051	mysDN	secondary
	mys_DN_retina1_170621	40	4447	7505	5229	75.2469	107	26.4585	9	331.361	318.762	0.850449	0.592538	105.589	40.2903	49.1851	101.8	61.0497	-1.13954	0.800223	15.7857	1.66749	0.546365	0.508948	40	23.3948	22.1667	4.96899	mysDN	photoreceptor
	mys_DN_retina1_170621	41	5544	8576	6687	84.0169	95	22.346	9	380.083	365.149	0.829071	0.646455	131.947	61.3892	29.8829	136.687	56.0422	-0.0579753	0.912083	11.5406	2.43899	0.377817	0.482254	41	26.8346	27.6349	5.10466	mysDN	secondary
	mys_DN_retina1_170621	42	5371	7600	5932	82.6956	82	21.7405	9	384.912	367.601	0.905428	0.706711	153.062	77.6533	24.5001	147.854	47.4754	0.0382618	0.947046	11.8494	3.11432	0.312825	0.455557	42	27.1755	26.7725	5.25211	mysDN	secondary
	mys_DN_retina1_170621	44	7462	12089	8946	97.4726	131	27.5787	7	452.882	434.33	0.834116	0.617255	159.477	70.3759	37.1352	169.712	60.9472	-0.139337	0.933291	17.1632	2.78457	0.329869	0.457188	44	31.9744	37.1954	5.24273	mysDN	secondary
	mys_DN_retina1_170621	45	3697	5994	4089	68.6088	90	30.0549	11	285.462	274.461	0.904133	0.616783	87.8465	38.5737	42.888	73.6381	70.231	0.254001	0.300656	14.9574	1.04851	0.86807	0.570116	45	20.1542	18.4282	4.69487	mysDN	bristle
	mys_DN_retina1_170621	46	4005	6512	4243	71.4096	112	30.3293	8	290.675	279.403	0.943908	0.615018	92.0489	31.0899	42.0479	83.0842	64.0425	-1.14326	0.63706	20.0273	1.29733	0.738714	0.595657	46	20.5222	19.9635	4.59311	mysDN	bristle
	mys_DN_retina1_170621	48	6404	10458	7044	90.2985	99	28.5512	10	387.74	372.408	0.909143	0.612354	132.401	56.6646	40.5807	118.425	75.0371	-0.439479	0.773638	15.9176	1.57821	0.581403	0.535278	48	27.3752	31.9216	4.84524	mysDN	secondary
	mys_DN_retina1_170621	49	1434	2250	1561	42.7297	88	31.6067	11	172.527	166.247	0.918642	0.637333	55.4707	20.2908	23.7218	52.5234	37.2845	1.20066	0.704338	15.2267	1.40872	0.661841	0.605404	49	12.1807	7.14798	4.55598	mysDN	bristle
	mys_DN_retina1_170621	50	4198	9088	4636	73.1099	82	26.9867	12	356.095	340.674	0.905522	0.461928	135.351	71.3673	36.1744	133.003	44.5902	-0.324265	0.942127	11.8222	2.98279	0.302156	0.416025	50	25.1411	20.9255	5.49598	mysDN	tertiary
	mys_DN_retina1_170621	51	6647	12150	7534	91.9958	91	21.0621	9	429.746	411.251	0.882267	0.547078	151.753	86.124	38.6823	138.328	68.2123	-0.0109585	0.86996	10.7273	2.0279	0.442301	0.452284	51	30.3409	33.1329	5.27108	mysDN	secondary
	mys_DN_retina1_170621	52	5862	10260	6755	86.3929	92	24.3763	8	383.983	366.72	0.867802	0.571345	138.698	50.1713	58.3594	125.677	65.2322	1.16324	0.854745	12.0094	1.92661	0.472549	0.499611	52	27.11	29.22	5.01521	mysDN	secondary
	mys_DN_retina1_170621	53	3444	5244	3630	66.2196	113	37.0633	12	263.74	252.723	0.94876	0.656751	83.006	39.234	31.3423	83.4417	53.4724	0.598373	0.767678	21.6848	1.56046	0.629807	0.622187	53	18.6206	17.1671	4.49412	mysDN	bristle
	mys_DN_retina1_170621	54	2363	3984	2536	54.8513	96	28.1481	11	237.841	228.954	0.931782	0.593122	83.4865	47.3415	28.3555	74.8178	43.5165	-0.194627	0.813451	14.3325	1.7193	0.537482	0.52493	54	16.792	11.7787	4.89276	mysDN	bristle
	mys_DN_retina1_170621	55	3102	4440	3440	62.8458	161	31.1908	10	253.397	242.917	0.901744	0.698649	81.8841	39.2643	28.305	83.0198	49.6452	0.358843	0.801502	21.7753	1.67226	0.573044	0.607084	55	17.8903	15.4624	4.54968	mysDN	photoreceptor
	mys_DN_retina1_170621	56	5065	8428	5695	80.3054	119	28.3617	9	328.646	316.35	0.889377	0.600973	110.941	45.4274	40.6488	93.3854	77.0641	0.880456	0.564802	19.1192	1.21179	0.739489	0.589296	56	23.203	25.2472	4.61783	mysDN	tertiary
	mys_DN_retina1_170621	58	3189	4814	3440	63.721	156	32.8275	10	249.746	241.941	0.927035	0.662443	83.5464	25.1201	41.6805	77.35	54.0006	1.40239	0.715967	24.2448	1.43239	0.678648	0.64249	58	17.6326	15.896	4.42254	mysDN	photoreceptor
	mys_DN_retina1_170621	59	4206	10094	5328	73.1795	78	23.9189	8	358.409	343.26	0.789414	0.416683	108.706	47.1089	48.6545	108.952	53.934	0.904296	0.868879	12.8363	2.0201	0.451137	0.411454	59	25.3044	20.9654	5.52643	mysDN	secondary
	mys_DN_retina1_170621	60	3358	4845	3582	65.3876	103	32.8961	10	261.805	252.033	0.937465	0.693086	95.3834	26.7079	38.606	89.1088	49.1455	-1.12222	0.83416	14.8142	1.81316	0.538455	0.615651	60	18.484	16.7384	4.51791	mysDN	photoreceptor
	mys_DN_retina1_170621	62	5675	7776	6152	85.0037	100	33.7524	12	343.598	328.433	0.922464	0.72981	117.644	37.944	39.5718	102.452	76.2308	-0.943882	0.668111	15.2791	1.34397	0.688388	0.604052	62	24.2587	28.2878	4.56108	mysDN	bristle
	mys_DN_retina1_170621	63	4283	9711	6792	73.8464	103	28.519	10	410.024	391.409	0.630595	0.441046	128.631	49.6601	65.2461	138.827	58.2333	1.32928	0.907771	15.6977	2.38398	0.282951	0.320139	63	28.9485	21.3492	6.26521	mysDN	secondary
	mys_DN_retina1_170621	64	7180	12065	7910	95.6131	85	22.1705	8	406.196	388.172	0.907712	0.59511	127.193	56.2923	47.1138	107.075	91.1588	-0.253705	0.524597	11.7907	1.1746	0.79736	0.546844	64	28.6782	35.7897	4.79373	mysDN	secondary
	mys_DN_retina1_170621	65	2780	4788	2960	59.4946	93	29.4719	14	252.983	242.917	0.939189	0.580618	85.9069	41.1043	21.7004	76.0391	50.0331	-0.344847	0.753025	15.0386	1.51977	0.612183	0.545849	65	17.8611	13.8573	4.79809	mysDN	photoreceptor
	mys_DN_retina1_170621	66	3917	7788	5167	70.6207	97	27.4846	10	338.894	323.974	0.75808	0.502953	121.511	67.8874	35.8624	112.114	55.0934	-0.430862	0.870931	13.1718	2.03498	0.396777	0.428583	66	23.9266	19.5248	5.41487	mysDN	photoreceptor
	mys_DN_retina1_170621	67	6711	11620	7502	92.4376	129	29.2164	10	406.752	388.307	0.894561	0.577539	140.289	43.5007	75.0207	118.809	75.9555	1.50078	0.76895	16.3596	1.56419	0.605341	0.509726	67	28.7175	33.4519	4.9652	mysDN	tertiary
	mys_DN_retina1_170621	68	5900	9300	6329	86.6724	94	23.1819	7	350.368	334.851	0.932217	0.634409	106.85	49.988	36.5875	96.2942	83.7159	0.495566	0.494151	15.9041	1.15025	0.810143	0.603968	68	24.7366	29.4094	4.5614	mysDN	tertiary
	mys_DN_retina1_170621	69	3894	5184	4341	70.413	83	26.2627	8	280.148	269.423	0.897028	0.751157	92.1954	37.9561	35.5917	84.0988	61.9466	0.405906	0.676336	14.7416	1.3576	0.701013	0.623491	69	19.779	19.4102	4.48942	mysDN	secondary
	mys_DN_retina1_170621	70	7884	12960	9195	100.191	88	23.3768	7	431.409	412.076	0.857423	0.608333	139.463	61.7293	48.8442	138.819	76.7802	0.25911	0.833119	11.9995	1.80801	0.520902	0.532326	70	30.4583	39.2989	4.85865	mysDN	tertiary
	mys_DN_retina1_170621	71	1863	4224	2220	48.7036	85	26.0236	10	233.397	223.956	0.839189	0.441051	79.3221	33.8567	33.4917	77.163	33.2608	-0.870941	0.90233	13.4661	2.31993	0.398387	0.429766	71	16.4783	9.28639	5.4074	mysDN	photoreceptor
	mys_DN_retina1_170621	72	4451	8820	5101	75.2807	90	25.4749	10	330.095	318.15	0.872574	0.504649	121.017	36.111	45.1476	114.515	52.6775	-0.89585	0.887916	12.5815	2.17388	0.432161	0.51332	72	23.3054	22.1866	4.94778	mysDN	secondary
	mys_DN_retina1_170621	73	3171	4050	3244	63.5409	99	25.6462	10	215.924	207.39	0.977497	0.782963	76.3217	35.9921	28.9322	76.3857	53.5869	0.144573	0.712639	15.0848	1.42545	0.691963	0.854682	73	15.2447	15.8063	3.83445	mysDN	photoreceptor
	mys_DN_retina1_170621	74	2411	4050	2701	55.4056	173	35.5371	13	238.361	228.859	0.892632	0.595309	84.2021	33.0626	24.1336	73.5491	45.0542	-0.116523	0.790414	31.883	1.63246	0.567483	0.533255	74	16.8288	12.018	4.85442	mysDN	photoreceptor
	mys_DN_retina1_170621	75	4609	8466	5312	76.6052	92	24.9145	8	331.61	319.356	0.867658	0.544413	106.902	40.9978	44.7047	95.4746	67.5394	-1.3489	0.706807	14.6874	1.41361	0.643785	0.526697	75	23.4123	22.9742	4.88455	mysDN	secondary
	mys_DN_retina1_170621	76	5952	8755	6631	87.0536	99	20.289	8	354.74	339.389	0.897602	0.67984	109.444	40.2256	48.1371	96.2277	81.7223	-1.46372	0.527977	12.3524	1.1775	0.818413	0.594364	76	25.0454	29.6686	4.5981	mysDN	secondary
	mys_DN_retina1_170621	77	2848	4187	2959	60.2178	149	44.4456	12	216.652	208.08	0.962487	0.680201	79.9062	34.0421	24.5895	75.7593	50.0343	0.0166906	0.750881	25.6998	1.51415	0.631798	0.762474	77	15.2961	14.1963	4.05968	mysDN	photoreceptor
	mys_DN_retina1_170621	78	6239	11067	6568	89.1277	92	23.4376	9	378.995	361.991	0.949909	0.563748	124.04	57.376	44.5834	112.292	73.1409	-0.537412	0.758783	14.1778	1.53529	0.629976	0.545831	78	26.7578	31.0992	4.79817	mysDN	secondary
	mys_DN_retina1_170621	79	4204	6912	4982	73.1621	124	39.4412	13	311.569	298.46	0.843838	0.608218	98.7623	51.4103	31.71	86.4901	67.5242	0.238851	0.624885	20.2154	1.28087	0.71555	0.544209	79	21.9974	20.9554	4.80532	mysDN	photoreceptor
	mys_DN_retina1_170621	80	2079	3286	2263	51.4496	91	29.8066	16	208.977	201.948	0.918692	0.632684	64.2884	27.7475	30.8355	58.9209	46.3999	1.49789	0.616322	12.201	1.26985	0.762475	0.598231	80	14.7542	10.3631	4.58322	mysDN	photoreceptor
	mys_DN_retina1_170621	82	3290	5624	3538	64.7222	132	34.4468	13	270.225	258.871	0.929904	0.584993	83.7616	32.0869	38.1711	82.0702	53.7341	0.71563	0.75586	21.9731	1.52734	0.62192	0.566179	82	19.0785	16.3995	4.71116	mysDN	photoreceptor
	mys_DN_retina1_170621	83	5035	8137	5566	80.0672	105	27.6985	9	319.918	312.097	0.904599	0.618778	106.677	55.5337	37.4812	91.6103	71.3802	-0.397966	0.62681	14.9814	1.28341	0.763873	0.618205	83	22.5868	25.0977	4.50857	mysDN	tertiary
	mys_DN_retina1_170621	84	3654	5254	3856	68.2086	86	28.9778	13	265.497	254.389	0.947614	0.69547	86.0523	35.5758	36.6609	83.0103	56.9554	-0.837455	0.727484	13.1848	1.45746	0.675172	0.651415	84	18.7447	18.2139	4.39214	mysDN	photoreceptor
	mys_DN_retina1_170621	85	5464	13260	7041	83.4085	99	27.2705	9	417.545	403.151	0.776026	0.412066	145.825	52.6689	60.0141	139.361	54.5795	-0.810568	0.920118	17.1411	2.55335	0.358212	0.393834	85	29.4795	27.2361	5.6487	mysDN	secondary
	mys_DN_retina1_170621	86	3372	5280	3708	65.5238	75	27.476	9	285.841	274.461	0.909385	0.638636	106.888	45.6174	30.4351	97.2008	45.6259	0.304331	0.882987	14.9917	2.13039	0.45442	0.51862	86	20.1809	16.8082	4.92244	mysDN	photoreceptor
	mys_DN_retina1_170621	87	4906	8515	5875	79.0349	63	24.6146	12	359.439	346.688	0.835064	0.57616	132.231	68.9794	31.5067	124.933	53.2416	-0.0289261	0.904647	9.33623	2.34653	0.400206	0.477186	87	25.3771	24.4547	5.1317	mysDN	secondary
	mys_DN_retina1_170621	88	5633	7832	6035	84.6886	99	22.1438	7	332.569	317.976	0.933389	0.719229	99.2824	46.6638	48.4976	88.3729	83.4753	-1.53804	0.328282	12.4994	1.05867	0.918356	0.640011	88	23.48	28.0785	4.4311	mysDN	secondary
	mys_DN_retina1_170621	89	4613	7315	5044	76.6385	175	25.2059	8	307.368	294.477	0.914552	0.630622	100.568	43.5751	40.0262	99.3279	61.51	0.490289	0.785185	18.2494	1.61483	0.595321	0.613589	89	21.7008	22.9942	4.5255	mysDN	photoreceptor
	mys_DN_retina1_170621	91	1397	2050	1510	42.1748	93	35.179	17	166.87	160.884	0.925166	0.681463	51.3128	22.821	20.1181	50.5284	37.0616	0.352206	0.679711	15.4655	1.36336	0.696682	0.630448	91	11.7814	6.96355	4.46458	mysDN	photoreceptor
	mys_DN_retina1_170621	92	2996	3672	3150	61.7627	109	31.0117	9	233.941	224.472	0.951111	0.815904	80.9938	31.7263	28.1475	70.8757	55.6789	0.43349	0.618755	22.427	1.27294	0.759376	0.687921	92	16.5167	14.934	4.27401	mysDN	photoreceptor
	mys_DN_retina1_170621	93	5645	9310	6077	84.7788	99	25.6177	9	353.296	337.628	0.928912	0.606337	114.337	51.2136	55.6974	105.439	72.6426	-0.825535	0.724807	16.2588	1.45148	0.646502	0.568323	93	24.9434	28.1383	4.70227	mysDN	tertiary
	mys_DN_retina1_170621	94	4342	9617	5593	74.3533	162	27.561	10	424.811	410.791	0.776328	0.451492	168.324	79.1651	28.9116	182.814	33.4135	-0.206904	0.983155	17.3199	5.47127	0.165417	0.302348	94	29.9925	21.6433	6.4469	mysDN	secondary
	mys_DN_retina1_170621	95	2143	4104	2332	52.2355	67	27.2977	9	235.255	225.717	0.918954	0.522173	88.2326	25.8455	39.2529	79.4611	35.5561	-0.962903	0.894302	13.7309	2.23481	0.432139	0.486581	95	16.6095	10.6821	5.08192	mysDN	bristle
	mys_DN_retina1_170621	96	5025	9310	5972	79.9877	81	21.2868	7	357.403	342.11	0.841427	0.539742	119.854	52.4173	45.3009	110.821	63.8748	0.932514	0.817182	12.0578	1.73497	0.520961	0.494344	96	25.2334	25.0478	5.04185	mysDN	secondary
	mys_DN_retina1_170621	97	6586	10486	7212	91.5727	125	27.0674	8	380.225	363.158	0.9132	0.628076	128.413	43.7422	52.9285	117.479	75.4318	0.837582	0.766633	17.645	1.55743	0.607587	0.572466	97	26.8447	32.8289	4.68522	mysDN	secondary
	mys_DN_retina1_170621	99	3427	5928	3922	66.056	89	25.6872	10	284.604	274.04	0.873789	0.578104	82.5409	40.9629	40.5728	75.5082	62.4936	-1.13549	0.56126	12.3475	1.20826	0.765308	0.531669	99	20.0936	17.0824	4.86165	mysDN	photoreceptor
	mys_DN_retina1_170621	100	2567	6156	3356	57.17	106	34.3623	15	310.338	312.597	0.764899	0.416992	87.8635	33.1422	38.882	75.9673	47.9502	0.766771	0.775624	13.4569	1.5843	0.566347	0.334939	100	21.9105	12.7956	6.12523	mysDN	photoreceptor
	mys_DN_retina1_170621	101	4178	6136	4450	72.9356	103	24.6723	10	299.154	286.298	0.938876	0.6809	105.546	55.1836	33.797	100.239	54.4808	0.0641137	0.839404	12.9228	1.8399	0.529422	0.586662	101	21.1209	20.8258	4.62819	mysDN	secondary
	mys_DN_retina1_170621	102	2612	3552	2767	57.6689	72	30.6041	11	220.497	212.119	0.943983	0.73536	75.1332	35.5123	22.9479	73.6777	45.5546	-0.11322	0.785946	14.0749	1.61735	0.612648	0.675112	102	15.5676	13.0199	4.31437	mysDN	bristle
	mys_DN_retina1_170621	104	5259	10241	5743	81.8289	89	23.8715	8	390.054	372.083	0.915723	0.513524	148.476	60.8488	41.3889	140.504	50.3009	-0.369409	0.93372	13.6825	2.79327	0.339185	0.434374	104	27.5386	26.2142	5.37865	mysDN	secondary
	mys_DN_retina1_170621	105	3380	4140	3529	65.6014	99	31.0269	10	244.527	234.508	0.957778	0.816425	74.9466	31.7793	30.3568	71.3219	62.1713	0.0640898	0.49004	18.0518	1.14718	0.84602	0.710351	105	17.2641	16.8481	4.20599	mysDN	photoreceptor
	mys_DN_retina1_170621	106	3843	6399	4182	69.9504	116	32.1226	13	293.119	281.72	0.918938	0.600563	92.7847	43.8738	46.4765	83.9099	63.6012	-1.08979	0.652289	19.6691	1.31931	0.694951	0.562073	106	20.6948	19.156	4.72834	mysDN	bristle
	mys_DN_retina1_170621	107	3624	5600	3854	67.9281	130	25.0339	9	266.231	255.674	0.940322	0.647143	81.9878	38.5963	35.3256	77.231	61.7515	1.0359	0.600575	19.7486	1.25067	0.773597	0.642509	107	18.7965	18.0643	4.42247	mysDN	photoreceptor
	mys_DN_retina1_170621	108	2100	3328	2346	51.7088	99	37.0867	21	212.355	204.4	0.895141	0.63101	73.0616	28.7733	34.6424	68.4833	41.7227	-0.941218	0.792987	13.0115	1.64139	0.570112	0.585198	108	14.9927	10.4677	4.63397	mysDN	photoreceptor
	mys_DN_retina1_170621	109	5724	9234	6272	85.3699	107	27.2418	9	361.397	345.307	0.912628	0.619883	126.143	57.7096	39.5536	118.191	64.4398	0.362018	0.838295	15.3138	1.83413	0.521723	0.550732	109	25.5153	28.5321	4.77677	mysDN	secondary
	mys_DN_retina1_170621	110	4668	6231	4926	77.094	132	28.3545	9	302.113	289.495	0.947625	0.749157	106.55	46.1645	32.3243	99.1368	62.6569	0.231354	0.774948	16.4077	1.58222	0.604744	0.642692	110	21.3298	23.2683	4.42185	mysDN	photoreceptor
	mys_DN_retina1_170621	111	3322	5029	3607	65.0362	103	31.3263	9	284.048	273.12	0.920987	0.660569	108.06	53.689	22.4157	103.226	42.3017	0.0242421	0.912177	14.39	2.44024	0.396945	0.517401	111	20.0543	16.559	4.92824	mysDN	tertiary
	mys_DN_retina1_170621	112	3560	5504	3786	67.3256	87	27.9624	9	280.048	269.328	0.940306	0.646802	100.603	37.5975	36.3817	92.4161	52.1934	1.09291	0.825252	16.5677	1.77065	0.53072	0.570421	112	19.7719	17.7453	4.69361	mysDN	bristle
	mys_DN_retina1_170621	113	3941	6424	4306	70.8367	89	29.1911	11	298.669	285.838	0.915235	0.613481	94.541	41.5435	34.8204	91.6183	61.0674	1.23792	0.745468	11.9055	1.50028	0.597795	0.555183	113	21.0866	19.6445	4.75759	mysDN	tertiary
	mys_DN_retina1_170621	114	2793	4047	2982	59.6335	83	29.1135	11	236.355	227.153	0.93662	0.690141	74.9466	30.251	25.9159	70.8852	52.1766	-0.179181	0.676903	15.8943	1.35856	0.707733	0.628275	114	16.6872	13.9221	4.47229	mysDN	photoreceptor
	mys_DN_retina1_170621	116	5148	9114	6013	80.9607	104	23.3065	9	352.711	337.858	0.856145	0.564845	102.489	52.6478	44.7844	93.9352	75.6175	0.987964	0.593279	15.115	1.24224	0.742834	0.520009	116	24.9021	25.6609	4.91586	mysDN	secondary
	mys_DN_retina1_170621	117	5440	7828	5996	83.2251	96	19.2893	7	329.569	318.206	0.907272	0.694941	111.665	51.2346	39.1524	102.31	69.3716	-0.207535	0.735011	10.0314	1.47481	0.661722	0.629386	117	23.2682	27.1165	4.46834	mysDN	secondary
	mys_DN_retina1_170621	118	5830	7740	6371	86.1568	88	23.0017	8	332.154	317.976	0.915084	0.75323	101.4	43.8508	44.3897	90.7042	84.5336	-0.635834	0.362537	13.6029	1.073	0.902243	0.664047	118	23.4508	29.0605	4.35016	mysDN	secondary
	mys_DN_retina1_170621	119	4195	7102	5287	73.0838	106	26.3077	10	342.539	327.822	0.793456	0.590679	107.424	32.24	56.5232	109.775	57.2695	1.38149	0.85313	12.1807	1.91681	0.443237	0.449285	119	24.1839	20.9106	5.28864	mysDN	secondary
	mys_DN_retina1_170621	120	2235	3588	2392	53.345	89	29.4456	12	214.569	206.105	0.934365	0.62291	72.1249	37.4519	23.3128	67.0397	44.6214	0.400071	0.746311	15.9648	1.50241	0.633175	0.610036	120	15.149	11.1407	4.53866	mysDN	photoreceptor
	mys_DN_retina1_170621	122	2085	3306	2269	51.5238	87	31.095	15	208.77	201.393	0.918907	0.630672	72.8011	30.3429	30.471	68.1116	40.4934	0.820533	0.804084	12.3951	1.68204	0.572235	0.601148	122	14.7395	10.393	4.57208	mysDN	photoreceptor
	mys_DN_retina1_170621	123	2086	3149	2243	51.5362	100	34.5283	14	208.148	201.163	0.930004	0.662433	69.3758	33.9952	18.5125	68.309	40.0215	0.25225	0.810391	15.8585	1.70681	0.569205	0.605033	123	14.6957	10.398	4.55738	mysDN	photoreceptor
	mys_DN_retina1_170621	124	5374	8820	6008	82.7187	124	37.8145	11	340.332	326.481	0.894474	0.609297	98.8585	45.6083	44.6902	88.2838	80.1644	0.414287	0.418905	22.438	1.10129	0.8779	0.583045	124	24.0281	26.7875	4.64252	mysDN	photoreceptor
	mys_DN_retina1_170621	125	3376	5244	3692	65.5626	88	29.7473	10	263.604	253.738	0.91441	0.643783	77.2787	34.4997	33.7515	67.3472	65.5831	1.37349	0.227379	17.8152	1.0269	0.947707	0.610531	125	18.611	16.8282	4.53681	mysDN	primary
	mys_DN_retina1_170621	126	7389	12838	8337	96.9947	155	27.9503	8	419.439	400.334	0.88629	0.575557	134.629	68.8467	56.1167	125.164	81.1942	-0.475919	0.761042	22.921	1.54154	0.600533	0.527787	126	29.6132	36.8315	4.8795	mysDN	tertiary
	mys_DN_retina1_170621	127	6643	14637	7793	91.9681	96	21.3821	8	436.823	417.994	0.852432	0.45385	153.838	58.6827	47.7945	134.848	69.958	-0.729521	0.854902	12.3616	1.92756	0.465139	0.437484	127	30.8406	33.113	5.35949	mysDN	secondary
	mys_DN_retina1_170621	129	3202	4489	3396	63.8507	72	28.2114	13	248.355	238.53	0.942874	0.713299	78.5684	37.782	35.9282	71.2696	59.6191	-0.71666	0.547923	11.6744	1.19542	0.802643	0.652355	129	17.5344	15.9608	4.38897	mysDN	bristle
	mys_DN_retina1_170621	130	5619	8437	6513	84.5833	110	25.6168	6	384.533	370.512	0.862736	0.665995	147.709	75.3248	31.2597	151.57	49.9331	-0.0782998	0.944177	16.7926	3.03546	0.311417	0.477531	130	27.1488	28.0087	5.12984	mysDN	tertiary
	mys_DN_retina1_170621	131	7699	14560	9182	99.0084	78	22.983	8	468.273	447.777	0.838488	0.528777	163.169	66.8919	36.5101	139.132	83.5713	-0.237809	0.799504	10.7429	1.66483	0.506395	0.44121	131	33.061	38.3768	5.33681	mysDN	tertiary
	mys_DN_retina1_170621	132	1938	3200	2113	49.6743	146	35.5428	12	209.32	202.274	0.917179	0.605625	66.4831	38.6238	26.7028	62.9899	43.4825	-0.189675	0.723516	23.2909	1.44863	0.621901	0.555831	132	14.7784	9.66024	4.75481	mysDN	photoreceptor
	mys_DN_retina1_170621	133	5564	7695	6164	84.1683	116	28.9799	10	334.468	319.777	0.902661	0.723067	100.722	39.3372	46.1377	96.6417	76.4701	1.55107	0.611461	16.5478	1.26378	0.758523	0.625011	133	23.6141	27.7346	4.48395	mysDN	photoreceptor
	mys_DN_retina1_170621	134	4602	6900	5513	76.547	88	21.8438	9	372.19	356.129	0.834754	0.666957	141.662	63.9891	27.3118	141.595	44.9364	0.000765467	0.948306	10.6535	3.15101	0.292254	0.417472	134	26.2773	22.9393	5.48645	mysDN	secondary
	mys_DN_retina1_170621	137	5319	10773	7089	82.2944	108	28.0175	11	418.296	399.644	0.750317	0.493734	154.185	70.5811	36.9833	140.762	55.3052	-0.336295	0.919582	14.0155	2.5452	0.341796	0.382007	137	29.5326	26.5133	5.73547	mysDN	photoreceptor
	mys_DN_retina1_170621	138	3812	5616	4331	69.6677	77	25.6222	8	289.012	276.682	0.880166	0.678775	87.8009	36.2747	39.8497	82.8799	64.8714	-1.15909	0.62238	12.9176	1.2776	0.706585	0.573496	138	20.4048	19.0015	4.68101	mysDN	secondary
	mys_DN_retina1_170621	139	5651	7695	6055	84.8238	103	28.0065	10	327.083	313.169	0.933278	0.734373	101.242	53.4371	37.0228	93.087	79.2874	0.276412	0.523938	17.1027	1.17404	0.830343	0.663771	139	23.0927	28.1682	4.35107	mysDN	photoreceptor
	mys_DN_retina1_170621	140	5517	8584	5885	83.8121	127	37.046	15	349.64	334.161	0.937468	0.642707	128.81	55.9694	38.6482	120.848	59.3793	0.437157	0.87096	20.2146	2.03519	0.480985	0.567116	140	24.6853	27.5003	4.70727	mysDN	photoreceptor
	mys_DN_retina1_170621	141	6334	10200	6605	89.8037	89	24.2774	7	369.125	353.027	0.95897	0.62098	119.808	39.9001	52.5614	109.654	78.7748	0.787117	0.695635	15.2263	1.39199	0.67072	0.584173	141	26.061	31.5727	4.63804	mysDN	tertiary
	mys_DN_retina1_170621	143	7387	16320	8451	96.9815	144	28.9236	8	478.238	458.368	0.874098	0.452635	165.17	83.3873	50.3903	173.513	56.9651	-0.4213	0.944572	19.515	3.04596	0.312401	0.405873	143	33.7645	36.8216	5.56429	mysDN	tertiary
	mys_DN_retina1_170621	144	2508	4452	2746	56.5092	70	30.935	12	236.024	226.447	0.913328	0.563342	85.5102	43.1049	23.5985	78.129	42.2077	0.321042	0.841517	8.27219	1.85106	0.523134	0.565749	144	16.6638	12.5015	4.71295	mysDN	photoreceptor
	mys_DN_retina1_170621	145	4462	8453	4823	75.3737	109	23.587	9	335.196	320.467	0.92515	0.52786	113.217	59.2017	33.7645	99.4545	61.9343	0.522881	0.782429	14.4393	1.60581	0.574369	0.499047	145	23.6655	22.2415	5.01804	mysDN	secondary
	mys_DN_retina1_170621	146	4654	8730	5469	76.9783	117	21.2428	8	343.811	329.028	0.850978	0.533104	110.259	38.1957	42.9143	103.757	64.1544	-1.21367	0.785932	12.5829	1.6173	0.550427	0.494762	146	24.2738	23.1985	5.03972	mysDN	secondary
	mys_DN_retina1_170621	147	5160	9000	6227	81.055	77	21.8785	9	363.811	347.989	0.828649	0.573333	116.108	43.2161	46.6203	88.8207	81.6763	0.278608	0.39294	9.83981	1.08747	0.832783	0.4899	147	25.6858	25.7208	5.06467	mysDN	secondary
	mys_DN_retina1_170621	148	2313	3848	2669	54.2679	71	23.9862	10	239.355	229.605	0.866617	0.601091	81.8352	20.562	44.8919	77.9086	44.803	1.08203	0.818104	12.3473	1.73892	0.485193	0.50734	148	16.899	11.5295	4.97686	mysDN	bristle
	mys_DN_retina1_170621	149	7139	15504	7919	95.3397	112	21.7546	8	472.788	452.45	0.901503	0.460462	159.625	76.7231	58.2133	160.192	59.6596	-0.583985	0.928062	12.8481	2.6851	0.354214	0.401342	149	33.3798	35.5854	5.59561	mysDN	secondary
	mys_DN_retina1_170621	150	1927	3645	2219	49.5331	125	30.2558	12	229.219	221.139	0.868409	0.528669	85.3815	19.2615	46.3814	79.7879	35.4023	1.31771	0.896173	20.0236	2.25375	0.385405	0.460881	150	16.1833	9.60541	5.22168	mysDN	photoreceptor
	mys_DN_retina1_170621	151	3195	5016	3379	63.7809	95	29.7039	11	255.983	245.368	0.945546	0.636962	80.0062	34.9656	34.8297	74.9999	55.3283	0.926363	0.675115	13.0712	1.35554	0.723203	0.612716	151	18.0729	15.9259	4.52872	mysDN	bristle
	mys_DN_retina1_170621	152	2375	4002	2575	54.9904	69	25.4661	9	230.048	221.925	0.92233	0.593453	71.1196	24.4354	40.6758	66.0487	48.6181	1.01933	0.676878	13.7296	1.35852	0.693178	0.563946	152	16.2418	11.8385	4.72048	mysDN	bristle
	mys_DN_retina1_170621	153	4664	7695	5005	77.0609	135	43.1657	8	314.167	300.53	0.931868	0.606108	95.6347	40.9734	41.8053	91.2796	67.8213	1.26858	0.669284	33.3444	1.34588	0.712723	0.593811	153	22.1808	23.2484	4.60024	mysDN	photoreceptor
	mys_DN_retina1_170621	154	4834	7719	5236	78.4528	97	32.0461	11	323.983	309.836	0.923224	0.626247	109.836	48.7722	38.6316	103.376	62.0843	0.840897	0.799576	17.7024	1.6651	0.575935	0.578726	154	22.8738	24.0958	4.65981	mysDN	bristle
	mys_DN_retina1_170621	155	5809	12760	8341	86.0014	83	21.8454	8	481.788	460.589	0.696439	0.455251	156.544	49.1931	79.2825	167.617	61.5016	1.28737	0.930253	11.8051	2.72541	0.263255	0.314485	155	34.0152	28.9558	6.32128	mysDN	secondary
	mys_DN_retina1_170621	156	6213	7980	6552	88.9418	115	29.0019	9	343.912	329.123	0.94826	0.778571	102.728	51.3605	43.7859	98.6859	82.7881	-0.313642	0.544278	19.8583	1.19203	0.812271	0.660112	156	24.2809	30.9696	4.36311	mysDN	photoreceptor
	mys_DN_retina1_170621	157	6291	11248	6977	89.4983	111	27.5862	9	413.368	396.867	0.901677	0.559299	152.738	72.9428	35.262	129.742	65.1313	-0.0354178	0.864864	17.3235	1.99201	0.475848	0.462655	157	29.1846	31.3584	5.21167	mysDN	secondary
	mys_DN_retina1_170621	158	4465	9711	5798	75.399	69	21.2116	8	375.539	358.715	0.770093	0.459788	125.355	37.2184	55.0976	134.581	51.1017	-1.20074	0.925106	11.2399	2.6336	0.313879	0.397851	158	26.5138	22.2564	5.62011	mysDN	secondary
	mys_DN_retina1_170621	160	5466	7800	5806	83.4238	99	27.2737	9	336.089	322.459	0.94144	0.700769	101.119	35.3997	51.6193	95.8955	74.2221	1.5424	0.633199	17.3967	1.29201	0.756804	0.608093	160	23.7286	27.2461	4.5459	mysDN	primary
	mys_DN_retina1_170621	162	3881	11300	5794	70.2954	91	22.9054	8	390.267	372.678	0.669831	0.343451	129.19	56.713	56.8851	141.501	52.2219	0.699647	0.929406	10.9917	2.7096	0.246795	0.320206	162	27.5536	19.3454	6.26455	mysDN	secondary
	mys_DN_retina1_170621	163	3690	6550	4439	68.5438	64	23.5474	9	344.426	329.218	0.831268	0.563359	132.673	58.3477	24.3499	136.995	37.5741	-0.182781	0.961652	10.6244	3.64599	0.250339	0.39088	163	24.3172	18.3933	5.67	mysDN	secondary
	mys_DN_retina1_170621	164	7157	11931	8735	95.4598	98	24.4767	9	416.19	401.08	0.819347	0.599866	131.7	41.3685	58.1513	123.687	81.3633	1.56945	0.753176	13.7836	1.52018	0.595657	0.519228	164	29.3838	35.6751	4.91956	mysDN	secondary
	mys_DN_retina1_170621	165	3827	5980	4666	69.8046	65	24.2242	9	327.32	316.271	0.820189	0.639967	120.208	59.5691	30.7964	132.238	40.5337	-0.0988893	0.951864	10.545	3.26242	0.27865	0.448873	165	23.1094	19.0762	5.29106	mysDN	secondary
	mys_DN_retina1_170621	166	1555	2300	1669	44.4959	74	27.3749	11	177.627	171.476	0.931696	0.676087	63.7809	24.5389	25.092	59.8734	34.6491	0.810628	0.815536	11.4814	1.72799	0.552296	0.619327	166	12.5409	7.75112	4.50448	mysDN	photoreceptor
	mys_DN_retina1_170621	167	4263	7920	4860	73.6737	86	25.9226	9	322.125	308.075	0.87716	0.538258	100.21	40.6003	42.5886	99.1476	57.5587	0.923599	0.814235	13.9625	1.72255	0.552155	0.51627	167	22.7427	21.2495	4.93363	mysDN	tertiary
	mys_DN_retina1_170621	168	1771	2610	1930	47.4859	157	39.306	13	188.527	181.416	0.917617	0.678544	58.6941	30.9898	22.3422	53.6225	43.4233	-0.0678973	0.586712	22.82	1.23488	0.784213	0.626155	168	13.3104	8.8278	4.47986	mysDN	photoreceptor
	mys_DN_retina1_170621	169	3212	5130	3423	63.9503	71	23.0405	9	268.326	257.07	0.938358	0.626121	95.8593	26.1659	40.5729	91.9486	45.4103	-1.1118	0.869538	11.447	2.02484	0.483722	0.560609	169	18.9443	16.0107	4.73451	mysDN	bristle
	mys_DN_retina1_170621	170	2191	3484	2406	52.8173	66	23.3218	9	218.734	211.199	0.91064	0.628875	81.2712	28.2214	26.7558	71.4995	40.8863	0.727098	0.820365	10.6848	1.74874	0.545691	0.575466	170	15.4431	10.9214	4.67299	mysDN	bristle
	mys_DN_retina1_170621	171	6741	10710	7304	92.644	126	27.7782	9	389.397	371.853	0.922919	0.629412	137.361	54.6389	44.6044	120.36	75.0963	0.778873	0.781478	16.9417	1.60274	0.592479	0.558662	171	27.4922	33.6015	4.74275	mysDN	secondary
	mys_DN_retina1_170621	172	3081	4161	3373	62.6327	114	30.2389	11	242.462	235.983	0.91343	0.740447	78.5493	31.8598	30.3596	71.9294	56.9753	0.0984367	0.61039	15.3081	1.26247	0.75821	0.658589	172	17.1183	15.3577	4.36815	mysDN	photoreceptor
	mys_DN_retina1_170621	173	5059	8280	5407	80.2578	103	24.1291	9	327.782	313.438	0.935639	0.61099	98.0816	45.1977	45.6685	93.8913	69.557	-0.779613	0.671699	13.217	1.34985	0.730674	0.591705	173	23.142	25.2173	4.60842	mysDN	secondary
	mys_DN_retina1_170621	174	3925	5978	4220	70.6928	95	33.0734	12	290.154	278.158	0.930095	0.656574	99.6393	50.0357	28.4369	90.4701	56.0018	0.08069	0.785384	15.6316	1.61549	0.610576	0.585857	174	20.4855	19.5647	4.63137	mysDN	photoreceptor
	mys_DN_retina1_170621	175	1328	2250	1503	41.1201	80	29.4902	11	173.663	168.469	0.883566	0.590222	57.0088	19.2884	26.1566	51.4687	36.6568	0.914522	0.701962	14.129	1.40407	0.638295	0.553342	175	12.261	6.61961	4.7655	mysDN	photoreceptor
	mys_DN_retina1_170621	176	4144	6656	4919	72.6382	91	19.6675	7	351.947	337.493	0.842448	0.622596	128.472	63.1151	26.7348	125.488	44.1905	-0.0017649	0.935944	10.982	2.8397	0.335064	0.420411	176	24.8482	20.6564	5.46723	mysDN	secondary
	mys_DN_retina1_170621	177	4356	7104	4645	74.473	151	34.5712	10	308.64	295.683	0.937783	0.613176	98.0612	40.8758	43.0696	85.302	68.1071	-1.46767	0.602097	25.6903	1.25247	0.762219	0.574638	177	21.7906	21.7131	4.67636	mysDN	photoreceptor
	mys_DN_retina1_170621	178	1913	4307	2856	49.3529	92	26.2232	9	261.776	252.398	0.669818	0.444161	74.7329	26.3983	30.3659	73.763	46.7516	-1.43062	0.773491	14.6917	1.57777	0.447659	0.350805	178	18.4819	9.53562	5.9851	mysDN	bristle
	mys_DN_retina1_170621	179	3626	6270	4011	67.9468	129	29.8229	12	307.811	294.898	0.904014	0.578309	114.438	47.7424	27.404	99.5378	49.3108	-0.0642281	0.868666	17.5083	2.01858	0.465974	0.480916	179	21.7321	18.0743	5.11176	mysDN	photoreceptor
	mys_DN_retina1_170621	180	2267	3249	2504	53.7255	55	24.1028	13	207.912	200.187	0.905351	0.697753	70.8025	25.0913	29.7675	60.9867	49.7655	0.853876	0.578044	7.52889	1.22548	0.776054	0.659028	180	14.679	11.3002	4.3667	mysDN	photoreceptor
	mys_DN_retina1_170621	181	6175	10296	7191	88.6694	87	21.6863	8	380.675	364.729	0.858712	0.599747	123.649	37.6168	63.6223	122.965	68.8834	1.24172	0.828365	13.0375	1.78511	0.519981	0.535473	181	26.8764	30.7802	4.84436	mysDN	secondary
	mys_DN_retina1_170621	182	1794	3795	2012	47.7932	112	40.4526	14	225.805	217.903	0.89165	0.472727	87.6185	39.4615	28.8032	76.3001	31.5693	-0.711899	0.91039	22.6686	2.41691	0.392358	0.442145	182	15.9423	8.94245	5.33117	mysDN	photoreceptor
	mys_DN_retina1_170621	183	2665	4588	2934	58.251	86	31.1114	13	249.154	238.895	0.908316	0.580863	83.3547	28.7719	38.4961	78.5391	44.4021	1.01202	0.824851	17.4741	1.76881	0.550093	0.539474	183	17.5908	13.2841	4.82636	mysDN	bristle
	mys_DN_retina1_170621	184	2022	3149	2201	50.7394	78	29.6197	11	210.012	202.178	0.918673	0.642109	68.0661	33.4802	18.0425	63.9588	44.7452	0.0729732	0.714541	13.9852	1.4294	0.629348	0.576105	184	14.8273	10.0789	4.6704	mysDN	photoreceptor
	mys_DN_retina1_170621	188	2679	4402	2938	58.4038	86	29.5804	10	240.225	233.666	0.911845	0.608587	78.032	28.6331	32.5584	75.2257	45.9594	-0.964452	0.791666	17.7817	1.63678	0.602768	0.583371	188	16.9604	13.3539	4.64122	mysDN	bristle
	mys_DN_retina1_170621	190	4211	7144	5497	73.223	88	21.5262	9	387.468	370.417	0.766054	0.589446	152.329	80.3128	25.8331	169.149	36.7796	-0.0410211	0.976074	10.9265	4.599	0.187394	0.352471	190	27.356	20.9903	5.97095	mysDN	secondary
	mys_DN_retina1_170621	191	10556	21280	12986	115.932	139	25.6598	8	522.22	498.726	0.812875	0.496053	154.208	68.3086	77.0001	128.167	116.894	0.0840338	0.410091	13.755	1.09644	0.818195	0.486409	191	36.8698	52.6179	5.08281	mysDN	secondary
	mys_DN_retina1_170621	192	8319	17766	10745	102.918	64	21.4163	8	503.545	488.151	0.774221	0.468254	157.686	59.1507	56.9911	119.572	98.0586	-0.697969	0.572249	8.06997	1.21939	0.740837	0.412291	192	35.5513	41.4672	5.52081	mysDN	secondary
	mys_DN_retina1_170621	194	1824	3520	2080	48.1912	117	28.3799	14	213.184	207.311	0.876923	0.518182	69.2026	30.7396	29.0899	60.4725	40.9779	0.536304	0.735405	13.5028	1.47574	0.635066	0.504344	194	15.0512	9.09199	4.99162	mysDN	photoreceptor
	mys_DN_retina1_170621	195	3270	6561	4369	64.5251	79	21.8728	8	304.776	292.771	0.748455	0.4984	84.7703	52.0468	44.5245	76.0642	67.118	-1.26611	0.470528	12.0705	1.13329	0.719609	0.442382	195	21.5178	16.2998	5.32974	mysDN	secondary
	mys_DN_retina1_170621	196	2752	4608	3150	59.1942	99	31.4033	14	252.255	244.908	0.873651	0.597222	77.0779	38.5138	26.8895	66.4775	58.0536	-0.229772	0.487215	16.771	1.14511	0.792882	0.543475	196	17.8097	13.7177	4.80856	mysDN	photoreceptor
	mys_DN_retina1_170621	198	3526	5624	3954	67.0033	92	26.441	8	276.048	265.536	0.891755	0.626956	83.672	35.9387	43.5389	80.0452	60.1386	0.552958	0.659952	16.3326	1.33101	0.700683	0.581465	198	19.4895	17.5758	4.64882	mysDN	photoreceptor
	mys_DN_retina1_170621	199	2708	3792	2939	58.7191	60	23.4339	9	237.077	228.589	0.921402	0.714135	83.4865	20.7367	40.534	77.0772	46.6889	-1.54484	0.795661	11.6545	1.65087	0.580373	0.605451	199	16.7381	13.4984	4.55581	mysDN	bristle
	mys_DN_retina1_170621	200	2753	4558	3077	59.205	135	34.7218	11	256.598	246.344	0.894703	0.603993	89.0225	41.2692	27.3803	81.5749	46.9318	-0.259867	0.817927	21.0119	1.73816	0.526748	0.525424	200	18.1163	13.7227	4.89046	mysDN	photoreceptor
	mys_DN_retina1_170621	201	3392	4636	3579	65.7178	95	23.7553	8	253.598	243.107	0.947751	0.731665	79.1202	28.7836	33.5469	77.2983	58.0907	1.52155	0.659718	12.9424	1.33065	0.722814	0.662787	201	17.9045	16.9079	4.3543	mysDN	bristle
	mys_DN_retina1_170621	202	1721	2600	1867	46.8107	79	29.3574	11	187.663	181.742	0.9218	0.661923	69.3109	27.7263	23.9547	62.5227	36.694	0.704453	0.809666	14.3041	1.70389	0.560552	0.614092	202	13.2494	8.57857	4.52364	mysDN	photoreceptor
	mys_DN_retina1_170621	203	3292	5120	3597	64.7418	135	31.1443	13	267.527	258.602	0.915207	0.642969	92.1141	48.651	30.5164	79.7347	57.9398	0.385888	0.687	17.6082	1.37617	0.659288	0.578009	203	18.8879	16.4094	4.6627	mysDN	photoreceptor
	mys_DN_retina1_170621	204	4646	10234	5784	76.9121	96	20.7111	7	370.675	357.93	0.80325	0.453977	135.118	47.7501	42.5138	107.102	64.1408	-0.524003	0.800842	12.4632	1.6698	0.515695	0.424915	204	26.1704	23.1586	5.43818	mysDN	secondary
	mys_DN_retina1_170621	205	5969	8024	6278	87.1778	109	23.3404	7	363.74	347.529	0.950781	0.743893	136.719	62.48	27.8447	134.489	58.0667	-0.0977261	0.901989	14.2703	2.31611	0.420186	0.566929	205	25.6808	29.7533	4.70804	mysDN	tertiary
	mys_DN_retina1_170621	206	3939	5936	4197	70.8187	139	33.7299	9	305.083	292.311	0.938528	0.663578	112.361	60.4577	27.591	107.427	48.1888	-0.130718	0.893747	30.6843	2.2293	0.434578	0.531813	206	21.5395	19.6345	4.861	mysDN	photoreceptor
	mys_DN_retina1_170621	207	2680	4345	2882	58.4147	80	26.5224	10	241.74	231.866	0.92991	0.616801	79.3095	35.8694	23.0817	70.5035	50.5751	0.0667322	0.696722	14.9668	1.39404	0.686473	0.576298	207	17.0673	13.3588	4.66962	mysDN	photoreceptor
	mys_DN_retina1_170621	208	2980	4416	3186	61.5975	77	31.9252	12	246.148	237.189	0.935342	0.674819	81.5659	32.7027	36.9587	70.2398	57.3232	0.733695	0.5779	13.365	1.22533	0.76906	0.618063	208	17.3786	14.8542	4.50909	mysDN	bristle
	mys_DN_retina1_170621	209	1131	1849	1283	37.9478	130	39.9567	16	155.148	149.968	0.881528	0.611682	45.2217	18.3386	17.3793	40.0105	38.8176	1.34294	0.24237	27.0002	1.03073	0.899548	0.590444	209	10.9538	5.63763	4.61334	mysDN	photoreceptor
	mys_DN_retina1_170621	210	3019	4554	3314	61.9993	90	29.0709	11	251.355	240.981	0.910984	0.662934	91.4385	33.7771	33.628	84.3113	47.454	-1.0558	0.826564	14.0689	1.77669	0.540756	0.600478	210	17.7462	15.0486	4.57464	mysDN	bristle
	mys_DN_retina1_170621	211	2729	5278	3311	58.9463	85	25.6948	9	278.083	266.321	0.824222	0.517052	92.228	44.4566	28.0487	99.969	38.4929	0.382974	0.922896	14.2665	2.59708	0.347682	0.443469	211	19.6332	13.6031	5.3232	mysDN	secondary
	mys_DN_retina1_170621	212	1546	2160	1760	44.367	101	33.4431	13	177.42	172.031	0.878409	0.715741	58.258	20.0103	24.3771	54.6394	38.4473	1.15864	0.710541	15.0802	1.42115	0.659338	0.617181	212	12.5262	7.70626	4.51231	mysDN	photoreceptor
	mys_DN_retina1_170621	213	4534	8694	5514	75.9794	111	25.4879	10	363.054	346.878	0.822271	0.521509	128.655	37.9601	52.9932	113.764	55.7828	1.20053	0.871534	15.4017	2.03942	0.446045	0.432264	213	25.6323	22.6004	5.39176	mysDN	photoreceptor
	mys_DN_retina1_170621	214	6527	13197	7904	91.1616	113	23.1089	9	433.836	417.613	0.825784	0.494582	159.255	70.6539	42.9545	147.402	62.1331	0.257272	0.906819	14.0476	2.37236	0.382485	0.435786	214	30.6297	32.5348	5.36993	mysDN	secondary
	mys_DN_retina1_170621	216	9212	16731	10106	108.301	101	24.7369	9	476.024	456.662	0.911538	0.550595	149.616	59.2809	88.9077	124.3	106.454	1.33741	0.516265	12.9475	1.16764	0.759139	0.510864	216	33.6083	45.9185	4.95966	mysDN	tertiary
	mys_DN_retina1_170621	217	3352	5616	3589	65.3292	109	27.2643	9	270.811	259.427	0.933965	0.596866	83.7616	36.1486	35.7387	83.4979	52.9567	-0.558399	0.773146	18.152	1.57672	0.612158	0.574355	217	19.1198	16.7085	4.67751	mysDN	photoreceptor
	mys_DN_retina1_170621	218	2829	3953	2990	60.0166	108	31.3913	13	233.941	224.472	0.946154	0.715659	76.4003	25.719	29.6285	70.3921	53.3279	-1.23974	0.652739	17.5652	1.31999	0.726935	0.649576	218	16.5167	14.1016	4.39835	mysDN	photoreceptor
	mys_DN_retina1_170621	219	5504	8360	6067	83.7133	83	21.6294	7	340.29	326.441	0.907203	0.658373	106.231	46.8129	46.4733	97.3014	76.5944	-1.21792	0.616713	13.2512	1.27035	0.740203	0.597295	219	24.0252	27.4355	4.58681	mysDN	secondary
	mys_DN_retina1_170621	221	3007	5244	3407	61.8759	115	28.0126	10	265.841	255.5	0.882595	0.573417	87.6185	39.0316	38.3811	84.6376	48.9788	-0.523109	0.815549	17.3186	1.72805	0.534461	0.534688	221	18.7689	14.9888	4.84791	mysDN	photoreceptor
	mys_DN_retina1_170621	222	1034	1845	1110	36.284	115	27.4226	12	142.811	138.075	0.931532	0.560434	52.0096	19.912	22.56	50.6521	26.6464	-0.840077	0.850443	17.63	1.9009	0.51314	0.637098	222	10.0828	5.15412	4.44122	mysDN	photoreceptor
	mys_DN_retina1_170621	223	9652	18100	11952	110.857	128	25.6419	7	540.859	516.592	0.807564	0.53326	185.154	55.3238	93.8009	178.312	77.9579	1.34543	0.899365	16.6674	2.28729	0.386513	0.414629	223	38.1857	48.1118	5.50523	mysDN	secondary
	mys_DN_retina1_170621	224	5844	12495	7681	86.2601	69	29.3003	10	428.137	410.87	0.760838	0.467707	122.874	73.2236	54.2076	123.864	79.9429	-0.19715	0.763836	11.6531	1.5494	0.484989	0.40064	224	30.2273	29.1303	5.60051	mysDN	bristle
	mys_DN_retina1_170621	225	2347	4154	2532	54.6653	82	26.6178	11	230.569	221.274	0.926935	0.564998	71.6938	29.3259	34.0844	71.146	43.7724	0.68176	0.788334	12.2577	1.62536	0.590367	0.554783	225	16.2786	11.699	4.7593	mysDN	bristle
	mys_DN_retina1_170621	227	10798	16905	11496	117.254	113	24.5064	7	489.51	467.158	0.939283	0.638746	162.779	74.2539	46.6448	157.684	90.7732	-0.158309	0.817684	15.3257	1.73712	0.552943	0.566279	227	34.5604	53.8242	4.71075	mysDN	secondary
	mys_DN_retina1_170621	228	4571	6976	4805	76.2888	64	24.8464	9	313.296	299.705	0.951301	0.655247	109.371	35.0072	53.6522	98.1324	61.2363	1.45666	0.78141	11.8117	1.60252	0.604361	0.585208	228	22.1194	22.7848	4.63393	mysDN	bristle
	mys_DN_retina1_170621	229	5576	9085	6143	84.259	72	17.7425	8	352.539	337.302	0.9077	0.613759	116.559	52.8422	37.7507	99.6558	73.842	0.0881976	0.671538	9.65902	1.34958	0.714871	0.563791	229	24.89	27.7944	4.72113	mysDN	secondary
	mys_DN_retina1_170621	230	10469	18130	11458	115.454	125	22.4299	7	538.06	514.331	0.913685	0.577441	196.512	102.677	48.8691	186.044	74.2198	-0.260683	0.916979	13.5532	2.50667	0.385108	0.454416	230	37.9881	52.1842	5.2587	mysDN	secondary
	mys_DN_retina1_170621	231	7035	9804	7555	94.6427	106	19.226	5	376.083	359.231	0.931171	0.717564	120.917	53.7109	47.3943	111.755	85.7772	0.310532	0.640996	11.4869	1.30286	0.717196	0.625037	231	26.5522	35.067	4.48386	mysDN	tertiary
	mys_DN_retina1_170621	232	6112	9360	6511	88.2159	88	20.0849	7	357.225	341.745	0.938719	0.652991	122.874	50.9856	45.7322	114.625	71.1922	-0.573677	0.783743	9.88814	1.61009	0.592285	0.601878	232	25.2208	30.4661	4.56931	mysDN	tertiary
	mys_DN_retina1_170621	233	9904	15300	10736	112.295	96	25.4276	8	465.439	443.945	0.922504	0.64732	154.029	55.7628	75.1209	152.76	83.9618	1.28649	0.835407	13.0585	1.8194	0.540382	0.574507	233	32.8609	49.3679	4.67689	mysDN	secondary
	mys_DN_retina1_170621	234	2890	74015	21460	60.6602	99	36.0024	12	226.551	220.147	0.134669	0.0390461	576.189	39.2	31.4796	75.8725	64.0291	0.208247	0.536494	18.5937	1.18497	0.639203	0.707578	234	15.995	14.4056	4.21422	mysDN	bristle
	mys_DN_retina1_170621	235	6227	13482	7029	89.0419	82	20.7341	9	427.504	411.251	0.885901	0.461875	139.129	72.6734	50.0841	118.016	82.217	0.222214	0.7174	11.8054	1.43542	0.569259	0.428163	235	30.1826	31.0394	5.41752	mysDN	tertiary
	mys_DN_retina1_170621	237	5632	9628	7330	84.6811	64	19.5652	9	395.125	381.698	0.768349	0.584961	123.369	38.7534	60.2132	122.449	69.3784	1.54573	0.823998	9.40035	1.76494	0.478261	0.453319	237	27.8966	28.0735	5.26506	mysDN	secondary
	mys_DN_retina1_170621	238	7168	16275	9028	95.5331	69	22.0912	8	496.746	475.164	0.793974	0.44043	170.074	60.1482	54.066	135.781	84.9372	0.210429	0.780188	11.2802	1.59861	0.495028	0.365039	238	35.0713	35.7299	5.86726	mysDN	tertiary
	mys_DN_retina1_170621	239	5231	9416	5816	81.6108	62	15.8694	5	352.575	339.428	0.899415	0.555544	122.43	51.3124	47.1971	118.657	59.3247	0.994653	0.866043	8.03695	2.00012	0.473054	0.528801	239	24.8925	26.0747	4.87482	mysDN	secondary
	mys_DN_retina1_170621	240	2837	4355	3038	60.1014	71	18.1833	8	231.296	222.75	0.933838	0.651435	73.0068	34.1794	33.7289	71.1546	51.9499	-0.799714	0.683341	8.76	1.36968	0.713449	0.666394	240	16.33	14.1414	4.34249	mysDN	photoreceptor
	mys_DN_retina1_170621	242	6803	11094	7382	93.0691	100	20.0276	7	393.439	377.811	0.921566	0.613214	129.19	47.4372	68.9929	121.539	74.4899	-1.43559	0.790169	11.6384	1.63162	0.58638	0.552276	242	27.7776	33.9105	4.77009	mysDN	secondary
	mys_DN_retina1_170621	243	7032	15301	8892	94.6225	64	18.8616	8	464.267	442.834	0.790823	0.459578	154.315	51.6396	53.7301	133.829	84.2272	-1.30462	0.777112	8.74942	1.58891	0.499903	0.409971	243	32.7782	35.052	5.53641	mysDN	tertiary
	mys_DN_retina1_170621	244	8791	13376	9926	105.797	77	21.5823	8	461.817	442.049	0.885654	0.657222	152.473	78.7886	39.3217	152.591	79.73	0.02822	0.852634	11.0934	1.91385	0.480719	0.517974	244	32.6052	43.82	4.92551	mysDN	tertiary
	mys_DN_retina1_170621	245	5930	17750	7387	86.8925	68	24.5253	6	425.73	406.299	0.802762	0.334085	181.813	70.7944	55.1929	189.266	47.4373	-0.696887	0.968081	11.2019	3.98981	0.210776	0.411146	245	30.0574	29.5589	5.5285	mysDN	secondary
	mys_DN_retina1_170621	247	11443	15840	12129	120.705	94	22.9764	6	498.711	475.489	0.943441	0.722412	176.182	84.5762	46.2268	174.223	84.9177	-0.115479	0.873174	13.1662	2.05166	0.48	0.578166	247	35.21	57.0393	4.66207	mysDN	secondary
	mys_DN_retina1_170621	248	6530	8442	6891	91.1825	89	23.0061	8	362.533	347.529	0.947613	0.773513	129.074	31.3613	65.7862	122.79	70.1481	1.47496	0.820753	13.1893	1.75044	0.551435	0.62435	248	25.5956	32.5497	4.48633	mysDN	tertiary
	mys_DN_retina1_170621	249	4796	9443	5277	78.1438	61	19.3332	8	376.646	359.96	0.90885	0.507889	143.924	66.8005	33.7158	151.372	41.3928	-0.322745	0.961886	8.43601	3.65697	0.266499	0.424838	249	26.5919	23.9063	5.43868	mysDN	secondary
	mys_DN_retina1_170621	250	4287	7719	4836	73.8808	158	30.334	9	323.983	309.836	0.886476	0.555383	104.139	35.4584	53.3723	101.973	57.8858	1.06336	0.823264	22.3461	1.76162	0.524921	0.513239	250	22.8738	21.3692	4.94818	mysDN	photoreceptor
	mys_DN_retina1_170621	251	5312	863550	67406	82.2402	96	22.0804	7	362.149	356.747	0.078806	0.00615135	1309.28	34.6547	69.8703	200.11	84.6987	1.01991	0.906008	12.5718	2.36261	0.168901	0.508971	251	25.5685	26.4784	4.96888	mysDN	secondary
	mys_DN_retina1_170621	252	6611	12733	7394	91.7463	76	21.9825	9	415.882	401.215	0.894103	0.519202	133.6	59.592	57.3632	113.77	85.1797	-0.731473	0.662911	10.6798	1.33565	0.650307	0.480326	252	29.3621	32.9535	5.1149	mysDN	tertiary
	mys_DN_retina1_170621	253	9542	12879	10381	110.224	83	18.2579	8	462.788	442.414	0.919179	0.740896	161.988	86.9624	39.0498	154.467	81.8856	0.14641	0.847924	7.27244	1.88637	0.509189	0.559868	253	32.6737	47.5635	4.73764	mysDN	secondary
	mys_DN_retina1_170621	254	3409	5850	4485	65.8823	74	21.3787	7	306.634	294.533	0.760089	0.582735	97.6934	27.3614	44.751	95.5081	53.0843	-1.50828	0.83131	10.8508	1.79918	0.475835	0.455615	254	21.6489	16.9926	5.25178	mysDN	bristle
	mys_DN_retina1_170621	255	7620	10260	8202	98.4992	75	21.1189	7	408.912	390.354	0.929042	0.74269	148.142	41.6696	59.0651	148.788	70.7912	1.41846	0.879562	11.4421	2.10179	0.438255	0.572672	255	28.87	37.983	4.68438	mysDN	secondary
	mys_DN_retina1_170621	256	4063	5850	4512	71.9248	50	22.2565	7	287.397	275.151	0.900488	0.69453	92.1792	31.2912	49.3286	93.6972	58.6203	-1.54331	0.780116	7.57362	1.59837	0.589256	0.618148	256	20.2908	20.2526	4.50878	mysDN	photoreceptor
	mys_DN_retina1_170621	257	6276	8550	6934	89.3916	59	19.4555	7	356.77	343.046	0.905105	0.734035	123.794	48.1375	49.0623	105.893	78.8732	1.09833	0.667244	9.25606	1.34257	0.712622	0.619608	257	25.1886	31.2836	4.50346	mysDN	secondary
	mys_DN_retina1_170621	258	3407	5610	3644	65.8629	164	27.8007	8	275.255	266.321	0.934962	0.607308	89.8888	32.5271	31.5189	79.8218	58.3347	-1.49453	0.682579	24.6459	1.36834	0.680831	0.565083	258	19.4335	16.9827	4.71573	mysDN	photoreceptor
	mys_DN_retina1_170621	259	4794	10858	6705	78.1275	67	19.3717	7	396.752	378.826	0.714989	0.441518	141.4	29.8496	61.3634	131.648	61.7893	-1.23144	0.883011	9.21744	2.1306	0.352192	0.382709	259	28.0115	23.8964	5.73021	mysDN	secondary
	mys_DN_retina1_170621	260	5220	6930	5453	81.5249	95	23.2841	8	313.562	301.102	0.957271	0.753247	106.104	32.8385	49.5699	97.0029	71.1625	1.18191	0.679569	13.6542	1.36312	0.706335	0.667164	260	22.1381	26.0198	4.33999	mysDN	secondary
	mys_DN_retina1_170621	261	3209	4576	3444	63.9205	67	26.7569	11	260.391	252.818	0.931765	0.701267	92.1141	24.6818	50.0234	82.5123	50.6733	1.3724	0.789204	12.1262	1.62832	0.600127	0.594741	261	18.3841	15.9957	4.59664	mysDN	bristle
	mys_DN_retina1_170621	262	2629	3960	2837	57.8563	141	33.5603	12	228.841	220.029	0.926683	0.663889	69.8928	27.1385	34.4553	63.4791	53.7957	-1.44815	0.530866	19.3316	1.18	0.830691	0.630862	262	16.1566	13.1046	4.46311	mysDN	photoreceptor
	mys_DN_retina1_170621	264	4221	7290	5315	73.3099	53	18.8614	7	377.397	360.476	0.794167	0.579012	136.624	59.0175	24.9372	144.943	45.2773	-0.0882492	0.949957	7.02009	3.20123	0.255818	0.372416	264	26.645	21.0402	5.80886	mysDN	secondary
	mys_DN_retina1_170621	265	7551	12367	8306	98.0522	62	20.2553	8	440.125	419.946	0.909102	0.610577	153.287	74.2559	40.1414	161.495	61.4567	-0.222908	0.924761	10.2115	2.62779	0.368635	0.489849	265	31.0737	37.639	5.06493	mysDN	secondary
	mys_DN_retina1_170621	266	2809	4650	3026	59.8041	61	22.6476	9	259.669	251.937	0.928288	0.604086	100.464	24.1018	47.9972	87.3446	41.3571	-1.15936	0.880798	11.3942	2.11196	0.468802	0.523505	266	18.3332	14.0019	4.89942	mysDN	bristle
	mys_DN_retina1_170621	267	6560	10143	7370	91.3917	71	20.4645	7	423.894	409.529	0.890095	0.646751	147.218	30.8271	62.3892	129.952	67.2853	-1.5198	0.855521	11.2309	1.93137	0.494589	0.458773	267	29.9278	32.6993	5.23366	mysDN	tertiary
	mys_DN_retina1_170621	268	3179	5301	3496	63.621	113	30.9531	10	273.29	263.314	0.909325	0.599698	93.3435	50.1472	32.1582	84.549	50.8901	-0.0333913	0.79857	17.1091	1.6614	0.566219	0.534874	268	19.2948	15.8462	4.84707	mysDN	bristle
	mys_DN_retina1_170621	269	2009	2576	2055	50.5761	83	23.4833	10	172.468	166.191	0.977616	0.779891	61.7414	21.5874	30.2469	59.553	44.0364	1.24969	0.673214	11.7557	1.35236	0.721244	0.848736	269	12.1766	10.0141	3.84785	mysDN	bristle
	mys_DN_retina1_170621	270	9059	14896	10020	107.398	91	20.2495	7	470.61	449.633	0.904092	0.60815	161.307	53.4464	71.4007	158.509	75.7926	1.27486	0.878273	9.8298	2.09136	0.459072	0.514005	270	33.226	45.1559	4.94449	mysDN	secondary
	mys_DN_retina1_170621	271	8015	13056	8524	101.02	65	19.4054	7	410.516	393.019	0.940286	0.613894	128.561	51.1503	60.128	122.075	86.9168	1.25815	0.702183	9.77977	1.4045	0.684798	0.597659	271	28.9832	39.9519	4.58541	mysDN	secondary
	mys_DN_retina1_170621	272	3103	8232	4088	62.8559	91	24.1215	10	333.675	319.777	0.759051	0.376944	114.477	59.7667	35.7257	91.157	52.5089	-0.709216	0.817431	10.3237	1.73603	0.475457	0.350222	272	23.5581	15.4673	5.99008	mysDN	photoreceptor
	mys_DN_retina1_170621	273	4531	7600	4967	75.9543	69	18.3302	7	328.533	315.295	0.912221	0.596184	120.93	32.0662	43.36	105.822	58.7326	-1.06904	0.83184	8.89424	1.80175	0.515174	0.527528	273	23.1951	22.5854	4.8807	mysDN	secondary
	mys_DN_retina1_170621	275	6611	13440	7422	91.7463	61	17.9882	6	420.959	402.92	0.89073	0.49189	137.233	52.2472	61.2711	144.66	61.0718	1.09204	0.906514	9.36343	2.36868	0.402237	0.46881	275	29.7206	32.9535	5.17734	mysDN	secondary
	mys_DN_retina1_170621	277	4672	6528	4952	77.127	67	25.8767	11	306.332	292.906	0.943457	0.715686	102.703	53.3716	34.6331	98.081	62.4778	0.0597276	0.770862	9.85176	1.56985	0.618363	0.625645	277	21.6277	23.2882	4.48168	mysDN	bristle
	mys_DN_retina1_170621	278	2428	3984	2769	55.6006	86	19.1306	8	233.811	224.741	0.876851	0.609438	86.0233	42.4992	21.9205	82.0415	39.9911	-0.183655	0.873151	8.76251	2.05149	0.459295	0.558121	278	16.5075	12.1027	4.74505	mysDN	secondary
	mys_DN_retina1_170621	279	6913	11280	7930	93.8185	38	15.9269	8	403.681	385.395	0.871753	0.612855	142.874	38.7237	65.0029	139.527	68.2165	-1.39566	0.872332	4.82715	2.04535	0.452129	0.533088	279	28.5007	34.4588	4.85518	mysDN	secondary
	mys_DN_retina1_170621	281	2995	3828	3156	61.7523	72	21.4494	9	232.284	222.901	0.948986	0.782393	74.8866	30.4294	35.4357	69.1235	56.584	-1.13869	0.574374	10.8221	1.22161	0.798097	0.697537	281	16.3997	14.929	4.24445	mysDN	bristle
	mys_DN_retina1_170621	283	1787	2964	2030	47.6999	45	25.2619	15	200.113	192.793	0.880296	0.602901	64.6607	22.1813	31.8663	59.4598	42.9176	1.09481	0.69211	5.75159	1.38544	0.643559	0.56077	283	14.1284	8.90756	4.73383	mysDN	photoreceptor
	mys_DN_retina1_170621	285	1445	1980	1553	42.8933	59	22.8498	12	167.456	161.44	0.930457	0.729798	56.0892	26.0235	18.3882	54.165	34.7423	0.175374	0.767193	8.212	1.55905	0.627106	0.647556	285	11.8227	7.20281	4.40521	mysDN	bristle
PCA_ID12	mys_DN_retina2_170621	10	8602	13050	8930	104.654	80	23.9625	7	390.676	373.066	0.96327	0.659157	149.897	72.7254	41.9549	144.384	77.188	0.317178	0.845104	12.9387	1.87055	0.525377	0.708232	10	27.5825	42.8779	4.21228	mysDN	secondary
	mys_DN_retina2_170621	11	2399	5852	3355	55.2675	123	24.2297	7	257.966	247.248	0.715052	0.409945	83.7735	33.702	25.0388	69.6285	60.9897	1.13719	0.482438	14.8252	1.14164	0.630037	0.453019	11	18.2129	11.9582	5.2668	mysDN	bristle
	mys_DN_retina2_170621	12	2566	3472	2625	57.1588	99	39.3613	12	195.095	187.644	0.977524	0.739055	72.2011	28.4778	28.4649	68.1131	48.4672	0.897438	0.702616	16.5334	1.40534	0.704214	0.847173	12	13.7741	12.7906	3.8514	mysDN	bristle
	mys_DN_retina2_170621	13	1145	1566	1226	38.1819	71	34.7983	14	145.397	140.526	0.933931	0.731162	58.5491	26.7799	13.9572	58.9526	26.4207	0.109939	0.893949	10.661	2.23131	0.419478	0.68062	13	10.2653	5.70742	4.29687	mysDN	bristle
	mys_DN_retina2_170621	14	2176	2790	2240	52.6362	119	39.4881	9	180.125	173.451	0.971429	0.779928	63.1506	30.5561	20.9439	62.7047	44.7751	0.0401828	0.700082	20.2823	1.40044	0.704642	0.842794	14	12.7172	10.8466	3.8614	mysDN	bristle
	mys_DN_retina2_170621	15	2211	6048	4491	53.0578	91	23.0041	6	322.049	308.003	0.492318	0.365575	111.629	24.6495	61.5875	137.498	40.67	1.39298	0.955254	13.3961	3.38081	0.148905	0.267889	15	22.7373	11.021	6.849	mysDN	bristle
	mys_DN_retina2_170621	19	6381	11130	7100	90.1362	99	31.1178	8	337.161	322.331	0.898732	0.573315	111.319	46.793	48.047	104.302	82.5355	0.904764	0.611413	15.964	1.26372	0.746815	0.705379	19	23.8043	31.807	4.22079	mysDN	secondary
	mys_DN_retina2_170621	22	4056	5767	4164	71.8628	99	24.4712	8	246.108	236.006	0.974063	0.703312	84.0595	37.913	34.732	83.0531	62.9604	0.63004	0.652168	13.6343	1.31913	0.748681	0.841507	22	17.3757	20.2177	3.86435	mysDN	bristle
	mys_DN_retina2_170621	23	3034	4482	3224	62.1531	109	25.3846	10	230.445	221.353	0.941067	0.67693	84.5281	40.8029	25.7633	80.3374	48.8203	0.219936	0.794174	11.8815	1.64557	0.598536	0.717946	23	16.2699	15.1234	4.18368	mysDN	pr
	mys_DN_retina2_170621	24	1756	3195	2276	47.2843	141	25.1782	7	202.888	196.013	0.771529	0.549609	74.6324	18.8047	42.0541	71.9239	37.1478	-1.53446	0.856294	17.4266	1.93615	0.432204	0.536068	24	14.3243	8.75303	4.84167	mysDN	NA
	mys_DN_retina2_170621	25	796	1326	847	31.8355	99	37.7701	16	116.776	114.536	0.939787	0.600302	40.2616	13.6608	15.8781	36.269	30.3216	-1.36031	0.548699	15.4523	1.19614	0.770461	0.733531	25	8.24459	3.96778	4.139	mysDN	pr
	mys_DN_retina2_170621	26	589	986	778	27.385	108	41.4041	16	108.876	110.189	0.757069	0.597363	40.4599	12.8065	19.0577	32.3957	25.1355	-1.28357	0.630866	16.7722	1.28884	0.71458	0.624395	26	7.68687	2.93595	4.48616	mysDN	pr
	mys_DN_retina2_170621	27	1722	3692	2236	46.8243	109	26.187	11	205.48	197.489	0.770125	0.466414	72.0069	29.7834	27.3705	64.7309	42.1765	-0.0865708	0.758591	11.1535	1.53476	0.523263	0.512511	27	14.5073	8.58355	4.95169	mysDN	pr
	mys_DN_retina2_170621	28	3133	4550	3261	63.159	71	20.8806	8	221.03	214.324	0.960748	0.688571	75.9276	37.8564	28.4216	69.6697	58.4332	0.779833	0.544567	8.93726	1.1923	0.821831	0.805872	28	15.6052	15.6169	3.94886	mysDN	pr
	mys_DN_retina2_170621	29	5224	8798	5624	81.5561	100	26.7891	7	311.907	298.388	0.928876	0.593771	114.529	37.9407	50.9774	116.697	60.819	-1.14603	0.853453	13.6626	1.91876	0.488421	0.674782	29	22.0212	26.0398	4.31542	mysDN	tertiary
	mys_DN_retina2_170621	30	6632	13038	7806	91.8919	87	22.0627	6	381.262	364.141	0.849603	0.508667	139.176	55.046	50.7645	131.161	71.0947	0.693217	0.840351	12.2026	1.84487	0.490848	0.573334	30	26.9179	33.0581	4.68167	mysDN	secondary
	mys_DN_retina2_170621	31	7980	15851	8594	100.799	167	27.8896	8	396.623	391.915	0.928555	0.503438	162.41	59.7479	57.2529	158.022	65.2571	-0.70868	0.910748	17.4509	2.42153	0.406892	0.637465	31	28.0024	39.7774	4.43994	mysDN	secondary
	mys_DN_retina2_170621	32	4004	5148	4168	71.4006	140	30.4685	6	255.338	244.757	0.960653	0.777778	92.8009	35.3699	35.6399	82.2038	64.31	1.09016	0.622872	19.7155	1.27824	0.754432	0.771743	32	18.0274	19.9585	4.03523	mysDN	pr
	mys_DN_retina2_170621	35	5328	10282	6279	82.364	94	28.6059	7	336.291	321.506	0.848543	0.518187	106.231	49.6988	57.9578	97.3604	84.4141	1.11784	0.498261	16.826	1.15337	0.715665	0.592028	35	23.7428	26.5582	4.60716	mysDN	tertiary
	mys_DN_retina2_170621	36	5749	9312	6108	85.5561	111	21.7532	6	315.22	301.529	0.941225	0.617375	116.4	46.3385	48.0795	118.998	63.237	-0.950801	0.847114	13.9197	1.88178	0.516919	0.727066	36	22.2552	28.6567	4.15736	mysDN	secondary
	mys_DN_retina2_170621	38	4864	8526	5735	78.6959	77	21.6743	6	312.936	299.364	0.848126	0.57049	113.455	37.7447	47.5843	112.721	60.6388	-1.12181	0.842975	9.65633	1.8589	0.487406	0.624155	38	22.0939	24.2453	4.48703	mysDN	secondary
	mys_DN_retina2_170621	39	2322	4096	2712	54.3734	84	29.4556	9	212.167	203.828	0.856195	0.566895	70.0928	25.4935	35.6727	67.5615	47.9934	1.03161	0.703833	16.1692	1.40773	0.647699	0.648214	39	14.9794	11.5743	4.40297	mysDN	bristle
	mys_DN_retina2_170621	40	976	1295	1021	35.2517	105	30.0635	11	120.569	116.988	0.955926	0.753668	43.6005	19.3535	16.6086	41.5794	30.2692	0.801574	0.685593	15.4736	1.37365	0.718792	0.843707	40	8.51238	4.86501	3.8593	mysDN	pr
	mys_DN_retina2_170621	41	767	945	788	31.2502	114	34.4459	13	106.527	103.675	0.97335	0.81164	37.2156	15.7549	14.6415	35.9886	28.3383	0.206931	0.616414	18.517	1.26997	0.754006	0.84935	41	7.52101	3.82322	3.84646	mysDN	pr
	mys_DN_retina2_170621	42	2224	4216	2422	53.2136	98	25.1812	10	209.687	203.963	0.918249	0.527514	75.213	24.8372	33.7959	74.6838	40.8174	-1.0166	0.837435	10.5418	1.8297	0.507682	0.635624	42	14.8043	11.0858	4.44636	mysDN	NA
	mys_DN_retina2_170621	45	3171	4350	3257	63.5409	131	25.1697	9	219.238	210.532	0.973595	0.728966	79.712	33.5509	28.9956	74.3682	55.2594	0.17568	0.669235	13.5945	1.3458	0.730014	0.829041	45	15.4786	15.8063	3.89329	mysDN	pr
	mys_DN_retina2_170621	46	5622	11322	6179	84.6059	97	24.9751	7	334.375	319.689	0.909856	0.496555	119.038	58.7001	52.0146	121.971	63.1863	-0.70448	0.855355	13.7359	1.93034	0.481155	0.631879	46	23.6075	28.0237	4.45952	mysDN	tertiary
	mys_DN_retina2_170621	48	6553	10716	6734	91.343	69	18.6548	4	321.789	307.757	0.973121	0.611515	114.739	54.7276	47.3798	104.759	81.5107	0.105035	0.628169	9.17027	1.28522	0.760267	0.795258	48	22.7189	32.6644	3.97513	mysDN	secondary
	mys_DN_retina2_170621	49	5898	9116	6155	86.6578	79	23.4274	7	317.563	303.751	0.958245	0.646994	112.947	46.5868	58.7389	112.172	69.8213	-1.15136	0.782661	11.4775	1.60656	0.596822	0.734943	49	22.4206	29.3994	4.13503	mysDN	secondary
	mys_DN_retina2_170621	50	2566	3392	2649	57.1588	85	26.0639	9	195.439	187.969	0.968667	0.756486	66.7083	28.7424	24.8445	65.3306	51.7407	-0.0918161	0.610543	12.8712	1.26265	0.76548	0.844201	50	13.7984	12.7906	3.85818	mysDN	pr
	mys_DN_retina2_170621	53	4780	8844	5797	78.0134	100	26.0038	7	340.392	325.393	0.824564	0.540479	137.768	29.3897	76.7448	127.102	52.7254	1.22158	0.9099	14.2469	2.41065	0.376731	0.518417	53	24.0324	23.8266	4.9234	mysDN	secondary
	mys_DN_retina2_170621	54	6520	10752	7303	91.1127	95	21.4276	6	363.664	347.457	0.892784	0.606399	129.838	52.3913	41.7222	120.387	79.27	-0.0356429	0.752617	11.3862	1.5187	0.572792	0.619522	54	25.6754	32.4999	4.50377	mysDN	NA
	mys_DN_retina2_170621	55	1299	1855	1343	40.6686	67	27.495	10	143.296	138.535	0.967238	0.70027	53.2353	27.4919	19.4881	51.4889	33.5125	0.0347875	0.759191	12.1831	1.53641	0.623867	0.794965	55	10.117	6.47505	3.97586	mysDN	bristle
	mys_DN_retina2_170621	56	2730	3792	2900	58.9571	63	24.5007	9	218.368	209.707	0.941379	0.719937	79.9062	24.1216	34.4619	80.3181	46.6454	-1.56218	0.814076	9.20496	1.72189	0.538822	0.719443	56	15.4172	13.6081	4.17933	mysDN	bristle
	mys_DN_retina2_170621	57	74	2604	970	9.70668	40	29.8784	15	50.6274	62.9762	0.0762887	0.0284178	86.8332	13.527	43.6216	155.981	10.132	-1.3386	0.997888	4.9291	15.3949	0.00387255	0.362802	57	3.5744	0.368864	5.88532	mysDN	NA
	mys_DN_retina2_170621	58	3909	8064	5500	70.5485	109	29.4876	9	329.806	315.357	0.710727	0.484747	98.27	29.6227	55.3131	104.914	65.6175	1.49862	0.780271	11.8719	1.59887	0.452179	0.451604	58	23.285	19.485	5.27504	mysDN	bristle
	mys_DN_retina2_170621	60	6990	14111	8744	94.3395	94	30.6485	7	412.191	393.463	0.799405	0.495358	148.678	65.9275	48.1057	146.46	73.0923	0.40082	0.866567	15.5943	2.00377	0.414906	0.517	60	29.1015	34.8427	4.93015	mysDN	secondary
	mys_DN_retina2_170621	61	3423	5330	3676	66.0174	92	20.5574	7	250.995	240.64	0.931175	0.642214	90.6091	39.9185	30.8715	81.1486	57.1834	-0.512764	0.70953	9.38728	1.41909	0.661843	0.682789	61	17.7207	17.0624	4.29004	mysDN	pr
	mys_DN_retina2_170621	62	8030	14040	8844	101.114	129	24.4252	7	385.132	368.202	0.90796	0.571937	139.086	56.0605	65.7691	144.195	74.2121	-0.91479	0.857392	12.2621	1.94302	0.491726	0.680309	62	27.1911	40.0267	4.29786	mysDN	secondary
	mys_DN_retina2_170621	63	4477	5880	4622	75.5003	107	31.9741	7	261.238	250.35	0.968628	0.761395	90.1388	34.1972	42.6895	90.0817	64.5162	-1.1545	0.697898	16.421	1.39626	0.702464	0.824377	63	18.4439	22.3162	3.90429	mysDN	bristle
	mys_DN_retina2_170621	64	4509	8201	5164	75.7696	82	23.4083	6	342.735	327.615	0.87316	0.549811	142.618	70.033	25.6338	150.053	41.722	0.239528	0.960567	13.3106	3.59649	0.254978	0.482362	64	24.1978	22.4758	5.10409	mysDN	tertiary
	mys_DN_retina2_170621	65	6522	14637	7917	91.1267	117	29.3605	9	390.375	372.78	0.823797	0.445583	149.626	57.1874	60.5481	166.469	56.0665	-0.724477	0.941576	14.1515	2.96913	0.299658	0.537808	65	27.5612	32.5098	4.83383	mysDN	secondary
	mys_DN_retina2_170621	66	2632	3654	2700	57.8893	106	32.3583	8	194.652	187.223	0.974815	0.720307	65.8027	33.8062	30.5061	63.2972	53.9115	-0.375965	0.523997	18.1536	1.17409	0.836424	0.872929	66	13.7428	13.1196	3.79416	mysDN	NA
	mys_DN_retina2_170621	67	1415	2160	1477	42.4457	50	23.5767	10	153.539	148.246	0.958023	0.655093	57.7062	17.7746	29.6452	56.9696	32.691	1.12988	0.818972	8.62642	1.74267	0.555111	0.754273	67	10.8402	7.05327	4.0817	mysDN	bristle
	mys_DN_retina2_170621	68	6106	11696	6681	88.1726	60	19.5013	4	358.818	342.863	0.913935	0.522059	137.186	67.1277	38.8087	140.145	58.8962	0.34834	0.907408	7.54365	2.37953	0.395833	0.59596	68	25.3333	30.4362	4.59194	mysDN	secondary
	mys_DN_retina2_170621	69	1726	2860	1817	46.8787	93	27.9988	7	177.681	171.134	0.949917	0.603497	70.214	20.0579	27.8795	67.9245	34.3888	-1.12738	0.86237	16.3039	1.97519	0.476319	0.687017	69	12.5447	8.60349	4.27682	mysDN	bristle
	mys_DN_retina2_170621	70	3815	5589	3904	69.6951	98	23.0128	9	236.836	227.216	0.977203	0.682591	81.5843	36.9798	35.2084	74.5479	65.8976	0.0770739	0.467555	11.9785	1.13127	0.874046	0.854694	70	16.7211	19.0164	3.83442	mysDN	pr
	mys_DN_retina2_170621	72	8308	11700	8479	102.85	81	24.0433	8	347.061	331.716	0.979833	0.710085	118.697	60.4927	52.1122	112.625	94.5428	0.183302	0.54344	11.1324	1.19126	0.833945	0.866752	72	24.5032	41.4124	3.80765	mysDN	tertiary
	mys_DN_retina2_170621	73	4887	7540	5682	78.8817	89	23.1797	6	324.108	309.955	0.860084	0.648143	116.778	29.9345	52.1039	122.683	55.1083	-1.33983	0.893435	11.9537	2.22622	0.41341	0.58462	73	22.8826	24.3599	4.63626	mysDN	NA
	mys_DN_retina2_170621	74	4247	8262	5236	73.5354	64	24.8406	6	304.291	291.168	0.811115	0.51404	103.586	45.5854	61.0301	95.0349	67.6287	-1.44314	0.702565	10.0202	1.40524	0.598724	0.576385	74	21.4836	21.1698	4.66927	mysDN	bristle
	mys_DN_retina2_170621	76	6087	11772	6339	88.0353	77	21.8175	6	341.546	326.488	0.960246	0.517074	134.034	55.8909	57.1932	135.949	58.0039	-0.838291	0.904412	10.5312	2.34379	0.419337	0.655714	76	24.1138	30.3415	4.37772	mysDN	secondary
	mys_DN_retina2_170621	77	401	1734	743	22.5958	40	19.0224	9	97.8051	122.485	0.539704	0.231257	54.7814	35.3516	19.0499	35.1803	21.7735	0.493807	0.785462	4.71185	1.61574	0.41253	0.526783	77	6.90523	1.99884	4.88415	mysDN	NA
	mys_DN_retina2_170621	82	2881	4028	3115	60.5657	125	29.6199	9	227.196	218.077	0.92488	0.715243	84.5281	39.1933	22.5967	75.9878	49.615	0.254558	0.757414	15.482	1.53155	0.635281	0.701378	82	16.0405	14.3608	4.23281	mysDN	NA
	mys_DN_retina2_170621	83	2312	2928	2391	54.2562	130	31.5917	9	185.296	178.354	0.966959	0.789617	63.6003	30.7574	24.0242	64.0246	46.8996	-0.0935034	0.680741	19.8426	1.36514	0.718131	0.846181	83	13.0823	11.5245	3.85366	mysDN	bristle
	mys_DN_retina2_170621	84	5926	11877	7023	86.8632	111	28.7791	6	365.848	349.527	0.843799	0.498948	130.25	55.7533	58.8458	143.302	60.7938	-0.880312	0.905552	15.5433	2.35719	0.367422	0.556379	84	25.8296	29.539	4.75247	mysDN	secondary
	mys_DN_retina2_170621	86	1213	1968	1322	39.2994	123	27.6768	8	145.782	140.891	0.917549	0.616362	48.2597	21.9728	21.9662	46.3736	36.7268	-1.01267	0.610552	19.2004	1.26266	0.718174	0.71724	86	10.2925	6.04637	4.18574	mysDN	NA
	mys_DN_retina2_170621	87	7407	10120	7713	97.1127	106	30.6005	8	340.392	325.393	0.960327	0.731917	114.543	52.2685	41.0925	114.705	83.9881	-0.235443	0.681082	16.2802	1.36573	0.71678	0.80333	87	24.0324	36.9212	3.95511	mysDN	secondary
	mys_DN_retina2_170621	89	7287	10230	7474	96.3229	81	20.9728	3	336.049	321.276	0.97498	0.712317	121.672	47.9415	53.7331	108.485	86.9982	1.02371	0.59741	13.878	1.24698	0.788349	0.810875	89	23.7257	36.3231	3.93666	mysDN	NA
	mys_DN_retina2_170621	91	5607	13640	6491	84.4929	122	29.0009	7	372.617	355.945	0.863811	0.41107	139.187	50.6547	71.9115	127.071	67.134	0.913271	0.849046	15.4323	1.8928	0.442127	0.507475	91	26.3075	27.9489	4.9762	mysDN	tertiary
	mys_DN_retina2_170621	93	5684	9945	6019	85.0711	112	21.912	7	334.392	319.705	0.944343	0.571543	130.25	48.4229	63.4148	124.848	62.2773	-1.03148	0.866702	11.3815	2.0047	0.464306	0.638782	93	23.6087	28.3327	4.43536	mysDN	secondary
	mys_DN_retina2_170621	94	7390	13254	9429	97.0012	90	22.1474	8	418.86	399.786	0.783752	0.557568	142.021	67.8751	41.4953	152.572	75.5265	0.0933477	0.86888	9.71476	2.02011	0.404209	0.529318	94	29.5724	36.8365	4.87244	mysDN	secondary
	mys_DN_retina2_170621	95	2948	4026	3007	61.2659	98	27.3921	9	204.309	196.378	0.980379	0.73224	68.4105	27.5706	33.1567	64.934	58.6268	1.23507	0.429918	15.3303	1.10758	0.890211	0.887491	95	14.4246	14.6947	3.7629	mysDN	bristle
	mys_DN_retina2_170621	96	5232	9315	6135	81.6186	60	19.1554	7	337.362	322.521	0.852812	0.561675	116.902	34.2863	54.0195	114.405	65.9414	-1.28266	0.817178	7.28293	1.73495	0.508963	0.577676	96	23.8185	26.0796	4.66405	mysDN	secondary
	mys_DN_retina2_170621	97	7473	12320	7707	97.5444	118	30.5266	8	351.546	335.968	0.969638	0.606575	122.188	51.516	47.0347	119.087	84.2327	-0.850923	0.706894	15.652	1.41379	0.670927	0.759871	97	24.8199	37.2502	4.06663	mysDN	secondary
	mys_DN_retina2_170621	98	2932	4116	3056	61.0994	93	34.0061	10	227.61	218.862	0.959424	0.712342	86.5852	41.8963	25.8012	78.2523	48.511	0.112565	0.784656	19.69	1.61308	0.609649	0.711198	98	16.0697	14.615	4.20349	mysDN	bristle
	mys_DN_retina2_170621	99	2865	5762	3844	60.3973	96	27.1682	7	279.51	271.303	0.745317	0.497223	89.0225	43.4056	28.2723	82.872	54.3565	0.13332	0.75484	16.4204	1.5246	0.531153	0.46083	99	19.7339	14.281	5.22197	mysDN	bristle
	mys_DN_retina2_170621	100	6854	16254	8411	93.4173	90	23.3855	7	444.427	432.821	0.814885	0.421681	142.562	69.0716	72.2296	150.078	63.1308	-0.818583	0.907221	11.3601	2.37725	0.387456	0.436066	100	31.3775	34.1647	5.3682	mysDN	secondary
	mys_DN_retina2_170621	101	7162	13356	7815	95.4931	103	26.7319	8	397.304	379.349	0.916443	0.536238	160.953	83.7332	42.3022	140.421	71.3855	0.177067	0.86114	12.2147	1.96708	0.462468	0.570163	101	28.0504	35.7	4.69467	mysDN	secondary
	mys_DN_retina2_170621	102	5672	14688	6648	84.9813	98	29.1419	6	403.446	385.172	0.853189	0.386166	166.433	49.0874	80.2846	176.307	45.159	0.982631	0.96664	12.8953	3.90414	0.23233	0.437901	102	28.4841	28.2729	5.35694	mysDN	secondary
	mys_DN_retina2_170621	103	5166	7800	5627	81.1021	90	27.451	6	338.794	323.878	0.918074	0.662308	130.752	58.7667	33.4189	134.442	53.3406	0.123633	0.917924	13.697	2.52044	0.363911	0.565579	103	23.9195	25.7507	4.71366	mysDN	secondary
	mys_DN_retina2_170621	104	4676	8214	6232	77.16	78	20.4519	7	346.03	342.609	0.750321	0.569272	116.778	40.2658	53.9341	117.589	56.8272	1.52871	0.875472	9.85025	2.06925	0.430574	0.490745	104	24.4304	23.3082	5.06031	mysDN	secondary
	mys_DN_retina2_170621	105	4067	5720	4252	71.9602	96	22.0484	6	259.238	248.454	0.956491	0.711014	88.6848	44.2884	34.8235	82.0759	63.7616	-0.0311434	0.629671	12.9881	1.28723	0.768694	0.760481	105	18.3027	20.2725	4.065	mysDN	pr
	mys_DN_retina2_170621	108	1593	2088	1760	45.0363	83	26.2109	11	170.598	164.811	0.905114	0.762931	60.7289	26.8424	15.9473	57.3811	36.8168	-0.00687156	0.767024	8.72014	1.55856	0.616011	0.687825	108	12.0446	7.94054	4.27431	mysDN	pr
	mys_DN_retina2_170621	110	7279	20470	8345	96.27	123	27.1429	5	479.428	457.208	0.872259	0.355594	207.171	49.2057	98.0872	193.186	53.9751	1.02083	0.960177	15.0335	3.57918	0.24833	0.397955	110	33.8486	36.2832	5.61937	mysDN	tertiary
	mys_DN_retina2_170621	112	5777	11232	6896	85.7642	66	19.9316	7	399.208	395.97	0.837732	0.514334	126.21	65.4052	53.4383	119.314	68.4215	-0.670294	0.819236	8.8707	1.74381	0.516687	0.455526	112	28.1849	28.7963	5.25228	mysDN	secondary
	mys_DN_retina2_170621	115	2159	3162	2382	52.4302	92	37.2126	15	193.338	185.978	0.906381	0.682796	67.624	33.6077	21.937	60.0954	48.163	-0.0702117	0.598071	14.2099	1.24775	0.761168	0.725818	115	13.6501	10.7618	4.16094	mysDN	NA
	mys_DN_retina2_170621	118	7176	17812	9234	95.5864	99	26.2625	6	470.487	449.124	0.777128	0.402874	187.096	71.1462	72.9727	165.103	71.0612	0.914127	0.902635	13.8504	2.32339	0.335184	0.407377	118	33.2173	35.7698	5.55401	mysDN	tertiary
	mys_DN_retina2_170621	119	1146	1806	1278	38.1986	95	30.7871	7	154.355	149.412	0.896714	0.634551	45.31	23.6431	23.0646	42.7457	35.6064	-0.633757	0.553301	18.2991	1.20051	0.798563	0.604437	119	10.8978	5.7124	4.55963	mysDN	pr
	mys_DN_retina2_170621	120	2653	3408	2848	58.1197	79	29.0592	8	223.74	214.8	0.931531	0.778462	71.8471	31.8945	24.5609	69.6675	49.8612	0.0179635	0.698406	14.8196	1.39723	0.695964	0.665977	120	15.7965	13.2243	4.34385	mysDN	bristle
	mys_DN_retina2_170621	121	2673	3700	3028	58.3384	74	23.4321	8	235.734	226.368	0.882761	0.722432	80.9506	23.9454	31.7015	77.9141	47.7185	1.48808	0.790509	11.8551	1.63278	0.560631	0.604455	121	16.6433	13.3239	4.55956	mysDN	pr
	mys_DN_retina2_170621	122	6212	10908	6691	88.9346	85	21.8088	7	340.191	325.203	0.928411	0.56949	120.673	54.3786	53.8176	114.559	76.1086	0.778146	0.74741	9.79943	1.5052	0.602677	0.674522	122	24.0182	30.9646	4.31625	mysDN	secondary
	mys_DN_retina2_170621	123	989	1763	1106	35.4857	114	36.8504	11	140.397	136.179	0.894213	0.560976	46.0652	18.6805	23.5086	45.9772	28.6075	1.01902	0.78285	20.0643	1.60717	0.595691	0.630508	123	9.91231	4.92981	4.46436	mysDN	pr
	mys_DN_retina2_170621	124	5083	11000	5847	80.448	134	33.2107	5	338.919	323.997	0.869335	0.462091	131.822	59.1373	53.0045	132.564	52.5372	-0.725691	0.918115	22.3486	2.52325	0.368278	0.556082	124	23.9283	25.3369	4.75374	mysDN	secondary
	mys_DN_retina2_170621	125	2162	3840	2426	52.4666	152	26.2734	8	204.652	196.704	0.891179	0.563021	71.0282	27.8057	29.7086	66.7641	46.5309	-0.626484	0.717125	19.5988	1.43483	0.617561	0.648686	125	14.4488	10.7768	4.40137	mysDN	pr
	mys_DN_retina2_170621	126	3985	7521	4303	71.231	92	24.2284	6	286.563	274.753	0.926098	0.52985	111.005	46.2545	31.999	103.493	51.1734	-0.379235	0.869199	16.7995	2.0224	0.473713	0.609813	126	20.232	19.8638	4.53949	mysDN	tertiary
	mys_DN_retina2_170621	127	2732	3630	2813	58.9787	126	24.813	7	200.752	193.007	0.971205	0.752617	67.6831	32.5102	27.4403	66.4424	52.8258	-0.186905	0.606529	15.683	1.25777	0.787953	0.851862	127	14.1735	13.618	3.84079	mysDN	pr
	mys_DN_retina2_170621	128	3060	3960	3161	62.4189	91	19.4376	7	221.64	212.809	0.968048	0.772727	70.2638	32.7549	32.8203	66.5332	60.1107	-0.326005	0.428653	10.1646	1.10684	0.880147	0.782774	128	15.6482	15.253	4.0067	mysDN	pr
	mys_DN_retina2_170621	134	3171	4484	3425	63.5409	108	26.0892	7	241.397	231.54	0.925839	0.707181	81.3449	29.0523	40.8685	71.026	59.1885	-1.16018	0.552768	14.4024	1.2	0.800334	0.683821	134	17.0431	15.8063	4.2868	mysDN	bristle
	mys_DN_retina2_170621	135	1127	1836	1289	37.8806	71	21.7276	7	151.74	151.118	0.874321	0.613834	57.5847	26.4516	12.8252	51.5983	29.8125	-0.151053	0.816193	10.0341	1.73076	0.538968	0.615082	135	10.7132	5.61769	4.52	mysDN	NA
	mys_DN_retina2_170621	137	2866	6150	3050	60.4078	68	23.9672	9	247.321	237.156	0.939672	0.466016	98.4733	33.4997	41.0342	94.9893	42.6971	-0.842005	0.893283	10.6535	2.22472	0.404424	0.588796	137	17.4613	14.286	4.61979	mysDN	NA
	mys_DN_retina2_170621	138	2030	3536	2198	50.8397	87	24.9015	12	192.823	185.882	0.923567	0.574095	70.6045	25.0148	29.3222	62.3145	44.2122	1.27831	0.704704	10.5717	1.40944	0.665623	0.686099	138	13.6137	10.1188	4.27968	mysDN	pr
	mys_DN_retina2_170621	139	6531	11918	7841	91.1895	89	22.6731	6	376.049	359.198	0.832929	0.547995	130.361	56.3137	50.9328	112.303	81.769	-0.50473	0.685457	9.35911	1.37341	0.65934	0.580365	139	26.5498	32.5547	4.65323	mysDN	secondary
	mys_DN_retina2_170621	141	5396	12100	7008	82.8879	85	21.2798	6	363.404	347.996	0.769977	0.44595	126.242	51.6108	54.912	139.382	57.1576	-1.04093	0.912051	9.93708	2.43857	0.353644	0.513455	141	25.6571	26.8971	4.94714	mysDN	secondary
	mys_DN_retina2_170621	142	7458	12390	7833	97.4465	125	44.5914	7	371.641	355.215	0.952126	0.601937	136.18	51.8127	55.6947	130.015	75.2967	0.927985	0.815231	22.9677	1.72671	0.56175	0.678556	142	26.2386	37.1755	4.3034	mysDN	tertiary
	mys_DN_retina2_170621	144	4595	8610	5904	76.4888	93	28.2324	4	340.551	325.544	0.778286	0.533682	108.171	37.5547	57.5815	102.636	67.9273	1.21183	0.749659	14.3395	1.51097	0.555383	0.497886	144	24.0436	22.9044	5.02389	mysDN	secondary
	mys_DN_retina2_170621	145	3032	4898	3258	62.1326	89	20.9835	6	244.859	235.411	0.930632	0.619028	79.9062	37.7701	27.0247	72.2015	56.6102	0.274041	0.620687	10.1984	1.27541	0.740536	0.635488	145	17.2875	15.1134	4.44684	mysDN	pr
	mys_DN_retina2_170621	148	3329	4644	3483	65.1046	71	23.5626	8	237.48	227.827	0.955785	0.716839	89.0225	38.4815	28.429	83.218	52.1923	0.276064	0.778878	10.0435	1.59445	0.612053	0.741769	148	16.7666	16.5939	4.11595	mysDN	pr
	mys_DN_retina2_170621	149	2977	4455	3191	61.5665	123	28.3282	9	226.616	218.116	0.932936	0.668238	81.0987	38.9167	24.1199	78.9271	49.0086	0.203582	0.783862	13.8105	1.61048	0.608466	0.728461	149	15.9996	14.8393	4.15338	mysDN	pr
	mys_DN_retina2_170621	150	1800	3233	1938	47.8731	128	40.625	16	182.788	176.172	0.928793	0.556758	68.6003	24.73	32.0656	64.219	39.2569	0.995508	0.791401	18.1911	1.63587	0.555719	0.676999	150	12.9052	8.97236	4.30835	mysDN	bristle
	mys_DN_retina2_170621	152	5944	9265	6163	86.995	80	28.3203	11	313.12	299.538	0.964465	0.641554	114.826	48.9756	43.5543	112.383	69.5964	0.490605	0.785173	9.67704	1.61479	0.599217	0.761847	152	22.1069	29.6287	4.06136	mysDN	NA
	mys_DN_retina2_170621	153	5773	8000	5905	85.7345	97	22.5309	7	302.35	289.328	0.977646	0.721625	103.446	43.1034	56.0407	98.2679	78.311	-1.51888	0.604093	12.3132	1.25484	0.761182	0.79358	153	21.3465	28.7763	3.97933	mysDN	tertiary
	mys_DN_retina2_170621	156	1666	2464	1742	46.0567	44	14.515	6	162.61	156.846	0.956372	0.676136	60.1664	29.8019	23.9892	55.4959	39.123	-0.499665	0.709237	4.1605	1.4185	0.688752	0.791752	156	11.4806	8.30441	3.98392	mysDN	pr
	mys_DN_retina2_170621	157	6460	15322	9857	90.6925	81	23.1385	5	502.167	478.765	0.655372	0.421616	176.876	69.6012	42.0022	191.357	59.543	0.250477	0.950357	12.1242	3.21376	0.224623	0.321919	157	35.454	32.2008	6.24786	mysDN	secondary
	mys_DN_retina2_170621	158	3032	4352	3213	62.1326	86	29.5515	6	219.238	210.532	0.943666	0.696691	74.7329	36.6069	32.5801	68.3077	58.8655	-1.17596	0.507298	12.0101	1.1604	0.827371	0.7927	158	15.4786	15.1134	3.98153	mysDN	pr
	mys_DN_retina2_170621	160	2856	4437	3087	60.3023	113	26.4576	8	255.154	244.583	0.92517	0.643678	90.5207	23.4814	43.2871	91.1405	40.8135	1.2812	0.894129	16.7393	2.2331	0.437769	0.551267	160	18.0144	14.2361	4.77446	mysDN	bristle
	mys_DN_retina2_170621	161	4021	5550	4121	71.5521	66	18.8411	6	247.966	237.768	0.975734	0.724505	82.3772	36.2089	40.2738	77.8091	67.3991	-0.705489	0.499678	8.29228	1.15445	0.845636	0.821791	161	17.5069	20.0432	3.91043	mysDN	pr
	mys_DN_retina2_170621	162	2095	4345	2684	51.6472	118	29.5251	11	222.001	213.348	0.780551	0.482163	79.3095	34.5971	32.1737	80.3359	37.3202	0.344516	0.885546	12.5284	2.15261	0.413309	0.534175	162	15.6737	10.4428	4.85024	mysDN	NA
	mys_DN_retina2_170621	163	3329	4464	3429	65.1046	95	34.6458	10	217.723	209.096	0.970837	0.745744	73.1642	36.3076	31.2604	70.6492	60.129	0.0590263	0.525015	16.8228	1.17496	0.8492	0.882502	163	15.3717	16.5939	3.77352	mysDN	bristle
	mys_DN_retina2_170621	164	5364	10830	6323	82.6417	87	22.7757	6	343.434	328.67	0.848331	0.495291	122.56	54.3033	45.4323	109.867	72.8704	-0.286662	0.748391	13.856	1.50771	0.565798	0.571496	164	24.2471	26.7376	4.6892	mysDN	secondary
	mys_DN_retina2_170621	165	3744	7171	4509	69.0435	84	26.4634	8	314.225	303.267	0.830339	0.522103	102.108	42.4348	25.9813	94.5349	56.7889	-0.316396	0.799461	14.2004	1.66467	0.53341	0.4765	165	22.1849	18.6625	5.13539	mysDN	bristle
	mys_DN_retina2_170621	166	7151	10101	7465	95.4198	130	27.9621	8	334.978	320.26	0.957937	0.70795	113.318	62.1459	47.3787	108.53	86.6623	-0.452715	0.601979	15.1802	1.25233	0.773	0.800838	166	23.6501	35.6452	3.96125	mysDN	secondary
	mys_DN_retina2_170621	167	1595	2310	1829	45.0646	95	27.2652	10	172.225	168.643	0.872061	0.690476	70.0643	34.9028	14.694	66.4841	32.0615	-0.0902019	0.876037	15.6241	2.07364	0.459447	0.675735	167	12.1595	7.9505	4.31238	mysDN	pr
	mys_DN_retina2_170621	169	5552	11439	6424	84.0775	99	26.9748	8	382.693	365.498	0.864259	0.485357	128.736	56.1675	48.6124	121.174	66.2345	0.635771	0.83739	15.2321	1.82947	0.481437	0.476384	169	27.0189	27.6747	5.13601	mysDN	tertiary
	mys_DN_retina2_170621	170	2255	3036	2330	53.5832	97	19.4998	6	192.125	184.827	0.967811	0.742754	74.0945	35.9619	20.5051	68.3822	42.9215	0.31391	0.778479	14.0763	1.59319	0.614003	0.767696	170	13.5644	11.2404	4.04586	mysDN	pr
	mys_DN_retina2_170621	171	6804	9690	7292	93.0759	84	23.0525	6	354.652	338.913	0.933077	0.702167	124.326	38.6549	61.3417	123.31	74.6404	1.35522	0.795993	12.1279	1.65206	0.569741	0.679782	171	25.0391	33.9155	4.29952	mysDN	secondary
	mys_DN_retina2_170621	172	3597	4675	3692	67.6745	109	35.921	8	245.125	235.467	0.974269	0.769412	88.3233	43.948	29.35	88.0979	52.5681	-0.294235	0.802464	19.7029	1.67588	0.590092	0.752273	172	17.3063	17.9298	4.08712	mysDN	bristle
	mys_DN_retina2_170621	173	6605	12080	7428	91.7047	97	28.7859	8	382.676	365.481	0.889203	0.546772	155.955	81.5525	37.3634	154.426	59.7995	0.314245	0.92198	14.1964	2.58239	0.35265	0.566787	173	27.0177	32.9236	4.70864	mysDN	secondary
	mys_DN_retina2_170621	175	1480	2544	1634	43.4096	73	26.5007	12	171.953	166.096	0.905753	0.581761	57.0088	23.4169	20.3122	51.2827	42.2897	-1.40488	0.565659	8.27386	1.21265	0.716524	0.629	175	12.1402	7.37727	4.46971	mysDN	NA
	mys_DN_retina2_170621	176	6115	14384	8552	88.2375	81	26.1341	6	418.416	399.365	0.715037	0.425125	126.495	62.8484	65.9105	120.402	85.289	-0.899727	0.705843	13.1991	1.41169	0.53708	0.438924	176	29.541	30.4811	5.3507	mysDN	secondary
	mys_DN_retina2_170621	178	8269	12650	8658	102.608	68	22.7073	7	364.818	348.551	0.95507	0.653676	120.42	60.056	53.8171	120.99	89.8637	0.627497	0.669584	8.95702	1.34637	0.719225	0.780746	178	25.7569	41.218	4.0119	mysDN	tertiary
	mys_DN_retina2_170621	179	2893	3990	2957	60.6917	86	34.1545	14	206.652	198.6	0.978356	0.725063	74.8465	29.2005	35.9907	73.7918	50.237	1.13791	0.732475	13.0087	1.46887	0.676461	0.851295	179	14.59	14.4206	3.84207	mysDN	bristle
	mys_DN_retina2_170621	180	667	1152	768	29.1419	106	39.4663	10	116.255	113.291	0.86849	0.578993	38.2753	19.916	16.1289	34.2947	26.7564	0.0589422	0.625542	23.1413	1.28174	0.722073	0.620174	180	8.20782	3.32476	4.50141	mysDN	NA
	mys_DN_retina2_170621	182	1278	2050	1421	40.3386	74	28.0493	11	153.924	149.396	0.899367	0.623415	50.8035	20.6291	27.3732	49.7424	34.2927	1.27531	0.724375	11.8701	1.45052	0.65764	0.677842	182	10.8673	6.37037	4.30567	mysDN	NA
	mys_DN_retina2_170621	183	2926	4148	3072	61.0369	102	22.0697	7	214.752	206.279	0.952474	0.7054	72.4983	33.3698	30.5574	67.8033	57.1008	1.31917	0.539237	14.3087	1.18743	0.81037	0.797276	183	15.1619	14.5851	3.97009	mysDN	pr
	mys_DN_retina2_170621	184	5273	9324	5747	81.9377	107	24.5191	5	349.865	338.397	0.917522	0.56553	123.491	42.7504	52.5206	117.628	58.687	1.12806	0.866648	15.5531	2.00433	0.485228	0.541336	184	24.7012	26.284	4.81805	mysDN	NA
	mys_DN_retina2_170621	185	8055	11656	8389	101.272	70	22.2787	6	375.706	358.873	0.960186	0.69106	124.258	60.6618	53.4905	117.909	92.6555	0.133533	0.618454	9.26724	1.27255	0.737701	0.7171	185	26.5256	40.1513	4.18615	mysDN	tertiary
	mys_DN_retina2_170621	186	3051	4544	3254	62.327	75	21.7129	8	225.551	216.91	0.937615	0.671435	77.9872	30.7965	34.4657	72.25	56.4812	0.924194	0.623596	9.95701	1.27919	0.744178	0.753636	186	15.9244	15.2081	4.08342	mysDN	pr
	mys_DN_retina2_170621	187	3120	5475	3393	63.0278	74	22.9971	9	236.35	226.756	0.91954	0.569863	75.0267	34.3141	35.1929	67.4219	61.7554	0.58162	0.401282	11.8908	1.09176	0.873901	0.701863	187	16.6868	15.5521	4.23135	mysDN	bristle
[truncated: 47 more rows]

## Sheet: Components DGBL34895
	retina_number	area_pixels	bbox_area	convex_area	equivalent_diameter	max_intensity	mean_intensity	min_intensity	perimeter_pixels	perimeter_crofton	solidity	extent	feret_diameter_max	local_centroid-0	local_centroid-1	major_axis_length	minor_axis_length	orientation	eccentricity	standard_deviation_intensity	aspect_ratio	roundness	circularity	index	perimeter	area	cell_shape_index	id	cell_type
[truncated: 263 more rows]
