# Supplementary material for: A dystroglycan–laminin–integrin axis coordinates cell shape remodeling in the developing Drosophila retina
Source: PLoS Biol. 2024 Sep 3;22(9):e3002783. doi: 10.1371/journal.pbio.3002783 (PMC11398702; doi:10.1371/journal.pbio.3002783)
Supplement: S2 Data — Double normalized data for FRAP plotted in graph (4F). Normalized mean fluorescence intensity values for each indicated replicate (y axis) were calculated using the easyFRAP web application [91] averaged and then plotted against time (x axis). Raw fluorescence values for each replicate are included on a separate sheet. (XLSX) [file pbio.3002783.s024.xlsx]

## Sheet: Double Normalized Data
Date: 17/12/2023
Report: Normalized Data using Double Method
Prebleach Values: 3
Bleach Values: 0
Postbleach Values: 93
Initial Deleted Values: 0
Time (seconds)	Mean Values	Standard Deviation	Nov10 FRAP001.csv	Nov10 FRAP003.csv	Nov10a2 FRAP001.csv	Nov10a2 FRAP002.csv	Nov15 FRAP001.csv	Nov15 FRAP002.csv	Nov15a2 FRAP002.csv	Nov15a2 FRAP003.csv	Nov15a2 FRAP004.csv	Nov15a2 FRAP005.csv	Nov17 FRAP001.csv
0	1.01619	0.136498	0.755676	0.923688	1.02096	1.32296	0.9823	1.11202	1.06649	0.991919	0.940075	1.02351	1.01396
1	0.978237	0.087964	1.08526	1.08137	0.974133	0.846773	0.929747	0.962489	0.990584	0.86722	1.03153	1.00097	1.05666
2	1.02853	0.114275	1.30933	1.01441	1.00319	0.869858	1.09774	0.934712	0.950511	1.16609	1.02775	0.973956	0.9316
3	0.087047	0.060644	0.031175	0.003062	0.02697	0.162995	0.144348	0.023382	0.159238	0.125507	0.146508	0.080171	0.111025
4	0.122489	0.047926	0.096017	0.090726	0.056978	0.183038	0.085996	0.233187	0.158021	0.140288	0.099645	0.141939	0.091607
5	0.106251	0.054997	0.134967	0.14986	0.029704	0.153188	0.155868	0.040661	0.06368	0.145703	0.071851	0.175866	0.053784
6	0.110271	0.055548	0.090689	0.018863	0.082662	0.212974	0.132363	0.097697	0.101286	0.060975	0.087759	0.115924	0.063769
7	0.126241	0.04151	0.1652	0.156049	0.086847	0.136133	0.160485	0.128332	0.125922	0.033764	0.175784	0.13452	0.133539
8	0.079729	0.045838	0.057638	0.032689	0.04626	0.100551	0.175881	0.075446	0.091453	0.024887	0.032626	0.108711	0.109465
9	0.1277	0.064873	0.15966	0.11477	0.041311	0.14155	0.155702	0.057751	0.155288	0.035588	0.289154	0.132895	0.110833
10	0.131829	0.050652	0.161263	0.073853	0.095939	0.137812	0.107339	0.219609	0.121536	0.127924	0.198661	0.143287	0.105646
11	0.133006	0.043096	0.155693	0.159175	0.052901	0.186429	0.156042	0.199974	0.103309	0.102889	0.141153	0.126024	0.144412
12	0.123608	0.056266	-1e-06	0.085524	0.119077	0.119806	0.237244	0.166187	0.171387	0.139418	0.098551	0.117241	0.152392
13	0.126677	0.057648	0.072078	0.067882	0.085986	0.214503	0.230986	0.155336	0.07535	0.17909	0.088932	0.156038	0.124743
14	0.115259	0.068131	-0.019575	0.197715	0.085744	0.10481	0.227871	0.164402	0.026609	0.134348	0.130711	0.099624	0.083021
15	0.127567	0.052543	0.032072	0.112299	0.050704	0.154095	0.201313	0.118401	0.135232	0.12005	0.218594	0.107353	0.121398
16	0.117556	0.047816	0.027998	0.054009	0.130088	0.103491	0.197231	0.175212	0.13627	0.080094	0.123342	0.159378	0.096389
17	0.119154	0.055166	0.097168	0.023884	0.060559	0.106252	0.183455	0.161523	0.082708	0.108265	0.12526	0.224474	0.108467
18	0.154963	0.066303	0.141465	0.085566	0.070094	0.263576	0.245327	0.244743	0.089688	0.101131	0.155713	0.195264	0.114516
19	0.125734	0.057856	0.080052	0.188667	0.057467	0.117011	0.197643	0.060117	0.054472	0.114902	0.230405	0.159117	0.158464
20	0.166881	0.08286	0.135861	0.240694	0.123406	0.123991	0.356676	0.23092	0.078907	0.075251	0.176697	0.16713	0.071407
21	0.128231	0.056145	0.054572	0.175425	0.080724	0.089756	0.227399	0.222739	0.055407	0.131225	0.165555	0.10618	0.111742
22	0.126057	0.048336	0.17835	0.203281	0.063483	0.123202	0.159907	0.113903	0.069683	0.149918	0.066305	0.106929	0.070633
23	0.129276	0.036233	0.165704	0.088996	0.148619	0.087021	0.125249	0.136845	0.115594	0.195715	0.16785	0.099592	0.100966
24	0.120943	0.0556	0.091225	0.021478	0.110692	0.197329	0.144769	0.083279	0.082364	0.198481	0.174251	0.109123	0.097414
25	0.150095	0.074974	0.051259	0.10756	0.081995	0.208973	0.280085	0.26789	0.116321	0.160868	0.115489	0.152144	0.050592
26	0.129366	0.050219	0.017932	0.161263	0.091448	0.108625	0.161073	0.199192	0.124521	0.173616	0.158797	0.13818	0.143958
27	0.143298	0.069407	0.088801	0.123922	0.034796	0.169697	0.257518	0.19314	0.109789	0.177227	0.245197	0.164273	0.138419
28	0.145282	0.065409	0.205605	0.08202	0.057985	0.173483	0.264807	0.129039	0.101399	0.083593	0.179624	0.180917	0.204468
29	0.150319	0.059029	0.170748	0.125144	0.150565	0.149217	0.180871	0.19965	0.086215	0.230489	0.078916	0.197916	0.143913
30	0.135466	0.04303	0.089885	0.122288	0.083039	0.217168	0.185253	0.123903	0.108882	0.133311	0.106962	0.192878	0.140212
31	0.148187	0.065182	0.082496	0.049322	0.111985	0.141727	0.266309	0.18883	0.17632	0.145532	0.17321	0.180891	0.233902
32	0.156861	0.034426	0.172584	0.129256	0.146253	0.182879	0.201562	0.124314	0.110592	0.142103	0.193089	0.217381	0.112948
33	0.139435	0.051981	0.1426	0.25108	0.076614	0.1604	0.167661	0.164837	0.093043	0.098832	0.174511	0.176967	0.113299
34	0.143485	0.062188	0.064951	0.131043	0.077044	0.200803	0.144766	0.154353	0.072266	0.121887	0.225804	0.254368	0.202508
35	0.146847	0.064041	0.062413	0.085371	0.0896	0.174305	0.266232	0.197698	0.083654	0.175952	0.209465	0.156782	0.168162
36	0.134503	0.054585	0.123756	0.153231	0.124393	0.147592	0.102062	0.203546	0.075127	0.05047	0.178601	0.13596	0.175464
37	0.154971	0.074096	0.182871	0.0961	0.10113	0.220914	0.195151	0.076309	0.166543	0.197239	0.289785	0.120556	0.087862
38	0.162343	0.038952	0.099759	0.136495	0.143463	0.195968	0.168419	0.224338	0.107768	0.144099	0.202294	0.144048	0.14585
39	0.137944	0.051587	0.024203	0.091109	0.109558	0.155454	0.183352	0.177118	0.07941	0.10492	0.16843	0.181119	0.174308
40	0.159083	0.068791	0.051412	0.085842	0.155595	0.146898	0.170186	0.18596	0.100371	0.106801	0.326651	0.212814	0.156833
41	0.175113	0.058601	0.036544	0.201791	0.17984	0.206269	0.190469	0.193057	0.248648	0.225096	0.224128	0.162062	0.150823
42	0.177406	0.052347	0.127967	0.202522	0.150318	0.251834	0.197872	0.208232	0.114453	0.180078	0.100591	0.167739	0.128157
43	0.16372	0.064156	0.20465	0.144046	0.173667	0.150597	0.286948	0.163514	0.17673	0.111674	0.286123	0.095806	0.140178
44	0.165827	0.050872	0.234783	0.154728	0.099797	0.163678	0.187517	0.062716	0.157485	0.174044	0.231644	0.154099	0.122334
45	0.130765	0.044495	0.05747	0.116503	0.147289	0.133571	0.190104	0.170704	0.070097	0.115025	0.095097	0.14659	0.134438
46	0.171701	0.086567	0.042584	0.209484	0.148936	0.132395	0.316141	0.197306	0.132144	0.061756	0.283783	0.136811	0.26102
47	0.157216	0.060647	0.153544	0.157387	0.158006	0.032122	0.191508	0.214249	0.122282	0.247395	0.211349	0.146609	0.212724
48	0.181753	0.064722	0.140385	0.107801	0.164979	0.196062	0.29921	0.286836	0.143137	0.167454	0.134516	0.240055	0.091851
49	0.180545	0.03919	0.149699	0.173048	0.169263	0.191621	0.278242	0.190113	0.143626	0.189408	0.20889	0.198254	0.157396
50	0.16586	0.045699	0.154196	0.145058	0.145845	0.211044	0.273489	0.141882	0.08957	0.128392	0.166191	0.15278	0.205662
51	0.176558	0.060102	0.289231	0.223267	0.084222	0.266433	0.188092	0.142575	0.110731	0.194323	0.197997	0.182222	0.161182
52	0.168042	0.069492	0.094698	0.185574	0.12637	0.246586	0.193379	0.135589	0.255859	0.037966	0.110453	0.14397	0.172126
53	0.161763	0.06516	0.097214	0.146456	0.047846	0.107823	0.250475	0.198469	0.210728	0.131555	0.275777	0.15337	0.143154
54	0.173697	0.054913	0.076859	0.241291	0.129381	0.19827	0.205031	0.183155	0.110239	0.124457	0.259115	0.140223	0.216271
55	0.155417	0.060468	0.214082	0.116295	0.106448	0.232529	0.201823	0.023616	0.120833	0.215238	0.105084	0.125926	0.189213
56	0.175936	0.076804	0.055451	0.110741	0.086547	0.179555	0.163039	0.261304	0.117886	0.182951	0.273547	0.179026	0.32071
57	0.188652	0.072945	0.016442	0.146649	0.12986	0.251013	0.282726	0.241776	0.172358	0.187799	0.114818	0.196891	0.249885
58	0.179365	0.082496	0.095895	0.099508	0.086321	0.363445	0.189929	0.294836	0.125573	0.125649	0.221546	0.20851	0.13075
59	0.200298	0.053971	0.302546	0.15918	0.165666	0.236344	0.204705	0.223739	0.134072	0.142726	0.213099	0.209601	0.11567
60	0.158742	0.076516	0.082881	0.129404	0.132039	0.113703	0.186445	0.249859	0.128954	0.146162	0.326681	0.166764	0.016996
61	0.154197	0.047098	0.074815	0.182854	0.137436	0.138435	0.229463	0.128045	0.073566	0.163234	0.166849	0.135021	0.199649
62	0.178591	0.055683	0.221407	0.184961	0.114695	0.20856	0.210012	0.167964	0.086282	0.075871	0.250312	0.163249	0.183583
63	0.146313	0.079853	-0.002147	0.103571	0.068599	0.219806	0.278334	0.097413	0.120207	0.144846	0.142715	0.082628	0.222549
64	0.149521	0.059103	0.05194	0.134786	0.110422	0.119775	0.249097	0.192338	0.123826	0.134323	0.202825	0.146314	0.25263
65	0.169981	0.053966	0.121133	0.273139	0.129371	0.114141	0.190808	0.208438	0.132762	0.252414	0.148025	0.186678	0.120843
66	0.196783	0.077474	0.04456	0.134593	0.126896	0.174244	0.212987	0.149791	0.31438	0.1265	0.283761	0.248058	0.264492
67	0.177078	0.074338	0.190046	0.072209	0.118231	0.201655	0.200831	0.215402	0.125928	0.117271	0.359337	0.145467	0.123097
68	0.197958	0.066416	0.12263	0.237135	0.137039	0.304768	0.205605	0.321352	0.208155	0.136068	0.233883	0.173175	0.107823
69	0.151729	0.070029	0.008504	0.128515	0.16172	0.1972	0.238317	0.123801	0.097016	0.055952	0.177195	0.176568	0.161918
70	0.182851	0.057453	0.180308	0.073968	0.119992	0.195882	0.227202	0.255589	0.171142	0.133012	0.135114	0.245388	0.17066
71	0.155014	0.083787	0.027527	0.070817	0.058859	0.17735	0.178398	0.199779	0.113658	0.296384	0.08138	0.232796	0.10784
72	0.199733	0.071479	0.12824	0.109094	0.137742	0.261708	0.248257	0.278576	0.124168	0.155127	0.189654	0.182816	0.188885
73	0.211701	0.071366	0.122042	0.170684	0.162151	0.282473	0.297023	0.327227	0.183419	0.122917	0.305305	0.154668	0.177011
74	0.167533	0.067678	0.083397	0.154228	0.091622	0.182211	0.287639	0.242198	0.062888	0.118914	0.2507	0.1599	0.157992
75	0.179032	0.072116	0.133588	0.206456	0.115286	0.226714	0.131217	0.181466	0.057962	0.112939	0.253057	0.295127	0.169952
76	0.200853	0.090758	0.115434	0.179486	0.160787	0.190242	0.239417	0.36198	0.171748	0.070323	0.145459	0.103604	0.351432
77	0.195826	0.044682	0.222865	0.178911	0.129561	0.215829	0.215954	0.229545	0.106959	0.196247	0.162461	0.274782	0.17718
78	0.183648	0.054557	0.198882	0.062365	0.189126	0.210348	0.212372	0.216836	0.07001	0.192176	0.249124	0.20459	0.186533
79	0.214912	0.068296	0.205626	0.176764	0.173546	0.360902	0.169257	0.234791	0.07423	0.183763	0.290847	0.206202	0.220853
80	0.206323	0.105024	0.122055	0.05643	0.131188	0.327838	0.156584	0.247679	0.075513	0.21472	0.385086	0.284063	0.130834
81	0.207714	0.081164	0.243523	0.092094	0.20416	0.219882	0.196572	0.418274	0.147314	0.153647	0.164201	0.151186	0.184717
82	0.171168	0.095023	-0.009831	0.097295	0.184547	0.21578	0.298656	0.111538	0.14075	0.088558	0.287154	0.158321	0.125477
83	0.152804	0.065529	0.121683	0.076156	0.211247	0.141022	0.133632	0.201219	0.090519	0.133711	0.330604	0.154689	0.133198
84	0.152715	0.064279	0.073346	0.133176	0.126815	0.193426	0.207406	0.143049	0.051427	0.09194	0.252687	0.147468	0.138634
85	0.174772	0.062362	0.12123	0.106985	0.04641	0.208557	0.205942	0.189829	0.178764	0.21491	0.199014	0.144636	0.13592
86	0.194688	0.074965	0.091034	0.160993	0.137539	0.268229	0.157344	0.208232	0.067834	0.180053	0.252116	0.235519	0.169087
87	0.200962	0.078031	0.211946	0.119482	0.092068	0.136593	0.204619	0.170992	0.134608	0.143595	0.268014	0.246283	0.279932
88	0.154775	0.068951	0.109352	0.124684	0.14555	0.088081	0.200194	0.1497	0.137772	0.106672	0.304453	0.13976	0.133437
89	0.166707	0.074865	0.102867	0.105162	0.106514	0.195636	0.259632	0.161487	0.086139	0.080293	0.195171	0.171351	0.160539
90	0.168375	0.097333	0.0572	0.072601	0.175701	0.249384	0.180256	0.073401	0.070712	0.074711	0.227425	0.183183	0.15882
91	0.181118	0.09511	0.093621	0.052812	0.183556	0.373267	0.266764	0.112633	0.068287	0.162795	0.239502	0.260078	0.134876
92	0.165503	0.089806	0.107259	0.134825	0.07809	0.250915	0.281781	0.097261	0.063697	0.1016	0.324249	0.09158	0.165822
93	0.194343	0.071362	0.177074	0.111992	0.202581	0.251202	0.283053	0.167467	0.086977	0.125882	0.344084	0.185631	0.158201
94	0.177424	0.10639	0.24697	0.161331	0.154644	0.341714	0.180171	0.159994	0.071578	0.018155	0.397509	0.078934	0.127478
95	0.180931	0.073291	0.183975	0.172544	0.155361	0.239912	0.14057	0.157855	0.114374	0.156822	0.178413	0.070967	0.18115

## Sheet: Raw fluoresence intensity
FRAP file	t (sec)	Frapped	Unfrapped	Background		FRAP file	t (sec)	Frapped	Unfrapped	Background		FRAP file	t (sec)	Frapped	Unfrapped	Background		FRAP file	t (sec)	Frapped	Unfrapped	Background		FRAP file	t (sec)	Frapped	Unfrapped	Background		FRAP file	t (sec)	Frapped	Unfrapped	Background		FRAP file	t (sec)	Frapped	Unfrapped	Background		FRAP file	t (sec)	Frapped	Unfrapped	Background		FRAP file	t (sec)
Nov10_FRAP001	0	50.1944	64.6923	5.2639		Nov10_FRAP003	0	55.4091	53.4677	2.12097		Nov10a2_FRAP001	0	72.2683	97.8189	5.93077		Nov10a2_FRAP002	0	65.8182	42.6667	10.1613		Nov15_FRAP001	0	101.588	109.853	5.10294		Nov15_FRAP002	0	105.354	118.194	11.3333		Nov15a2_FRAP002	0	84.6923	113.067	3.69643		Nov15a2_FRAP003	0	123	108.227	7.5306		Nov15a2_FRAP004	0
Nov10_FRAP001	1	50.4722	47	6.5278		Nov10_FRAP003	1	51.7727	43.0645	2.55645		Nov10a2_FRAP001	1	65.3659	91.6772	7.12308		Nov10a2_FRAP002	1	51.1667	47.7284	11.8871		Nov15_FRAP001	1	101.191	115.5	3.86765		Nov15_FRAP002	1	102.261	129.548	15.1212		Nov15a2_FRAP002	1	83.7692	118.25	7.78571		Nov15a2_FRAP003	1	110.878	110.621	9.7755		Nov15a2_FRAP004	1
Nov10_FRAP001	2	52.1944	41.1026	5.31945		Nov10_FRAP003	2	53.7273	47.6936	4.51613		Nov10a2_FRAP001	2	64.7927	88.5906	6.70769		Nov10a2_FRAP002	2	54	49.1605	10.6936		Nov15_FRAP001	2	107.118	104.206	5		Nov15_FRAP002	2	100.338	130.968	13.3636		Nov15a2_FRAP002	2	88.1538	130.967	5.03571		Nov15a2_FRAP003	2	123.796	94.0303	8.5102		Nov15a2_FRAP004	2
Nov10_FRAP001	3	6.5833	42.8205	5.41665		Nov10_FRAP003	3	5.1364	49.3226	4.98387		Nov10a2_FRAP001	3	7.8537	86.7795	6.31923		Nov10a2_FRAP002	3	15.5152	47.6667	13.9193		Nov15_FRAP001	3	18.8088	107.677	4.89706		Nov15_FRAP002	3	14.1538	122.79	12.1061		Nov15a2_FRAP002	3	9.5962	97.1	6.33929		Nov15a2_FRAP003	3	20.306	98.1061	7.102		Nov15a2_FRAP004	3
Nov10_FRAP001	4	8.6944	58.4872	3.4028		Nov10_FRAP003	4	7.7955	47.9839	3.23387		Nov10a2_FRAP001	4	10.0488	85.5118	6.88077		Nov10a2_FRAP002	4	17.6061	43.9259	12.4355		Nov15_FRAP001	4	12.3824	103.088	4.42647		Nov15_FRAP002	4	30.9385	129.113	8.7273		Nov15a2_FRAP002	4	10.0769	120.683	6.55357		Nov15a2_FRAP003	4	21.143	95.6818	6.7143		Nov15a2_FRAP004	4
Nov10_FRAP001	5	11.5556	44.3846	6.43055		Nov10_FRAP003	5	9.6591	40	3.51613		Nov10a2_FRAP001	5	8.4878	88.5906	6.76923		Nov10a2_FRAP002	5	16.5303	45.0247	11.4839		Nov15_FRAP001	5	19.75	115.971	3.27941		Nov15_FRAP002	5	15.1077	119.081	11.6515		Nov15a2_FRAP002	5	9.0192	109.017	5.39286		Nov15a2_FRAP003	5	24.796	93.1061	10.9592		Nov15a2_FRAP004	5
Nov10_FRAP001	6	10.3611	45.4359	6.8611		Nov10_FRAP003	6	5.1364	47.5645	4.21774		Nov10a2_FRAP001	6	11.8415	87.6614	7.13462		Nov10a2_FRAP002	6	19.3788	40.8889	11.1936		Nov15_FRAP001	6	18.6176	117.103	4.66176		Nov15_FRAP002	6	21.4923	132.629	12.1818		Nov15a2_FRAP002	6	15.4231	119.917	7.51786		Nov15a2_FRAP003	6	19.204	109.894	12.3265		Nov15a2_FRAP004	6
Nov10_FRAP001	7	10.5556	45.4872	3.6389		Nov10_FRAP003	7	11	41.8387	4.44355		Nov10a2_FRAP001	7	11.6829	86.4882	6.78846		Nov10a2_FRAP002	7	17.2879	46.1605	11.1129		Nov15_FRAP001	7	21.2206	105.897	6.22059		Nov15_FRAP002	7	19.6769	123.403	7.9545		Nov15a2_FRAP002	7	14.1923	100.25	5.94643		Nov15a2_FRAP003	7	13.388	94.2879	10.102		Nov15a2_FRAP004	7
Nov10_FRAP001	8	7.7222	47.6667	5.2778		Nov10_FRAP003	8	5.7045	45.9677	4.16936		Nov10a2_FRAP001	8	8.1829	79.8976	5.75769		Nov10a2_FRAP002	8	15.8939	47.4198	11.1774		Nov15_FRAP001	8	20.3529	107.25	3.19118		Nov15_FRAP002	8	19.1692	121.597	12.6667		Nov15a2_FRAP002	8	10.9808	104.183	4.66071		Nov15a2_FRAP003	8	13.714	81.9091	11.6939		Nov15a2_FRAP004	8
Nov10_FRAP001	9	11.3889	44.9231	5.0139		Nov10_FRAP003	9	8.2045	37.9677	3.79839		Nov10a2_FRAP001	9	8.8902	98.6772	6.18846		Nov10a2_FRAP002	9	15.5152	48.5185	8.1129		Nov15_FRAP001	9	19.7794	103.647	5.44118		Nov15_FRAP002	9	13.8615	104.952	9.5		Nov15a2_FRAP002	9	17.7308	108.583	6.75		Nov15a2_FRAP003	9	17.673	102.803	14.0204		Nov15a2_FRAP004	9
Nov10_FRAP001	10	12.5833	53.5897	4.69445		Nov10_FRAP003	10	6.6136	36.0323	3.95161		Nov10a2_FRAP001	10	11.4634	87.9077	5.9		Nov10a2_FRAP002	10	17.7424	40.9259	12.7097		Nov15_FRAP001	10	14.5147	105.838	4.29412		Nov15_FRAP002	10	24.8636	112.113	6.5152		Nov15a2_FRAP002	10	19.0962	138.9	8.05357		Nov15a2_FRAP003	10	23.429	100.924	9.9796		Nov15a2_FRAP004	10
Nov10_FRAP001	11	12.3333	48.6154	5.6389		Nov10_FRAP003	11	10.2273	41.9677	3.31452		Nov10a2_FRAP001	11	10.0366	93.3231	6.8		Nov10a2_FRAP002	11	15.9091	38.8519	8.6129		Nov15_FRAP001	11	17.1176	105.662	1.94118		Nov15_FRAP002	11	24.4091	110.016	8.3182		Nov15a2_FRAP002	11	15.1538	101.483	8.48214		Nov15a2_FRAP003	11	20.102	97.803	9.6122		Nov15a2_FRAP004	11
Nov10_FRAP001	12	7.4444	51.7949	7.44445		Nov10_FRAP003	12	7.3636	43.9355	3.4758		Nov10a2_FRAP001	12	12.7683	91.9462	5.48846		Nov10a2_FRAP002	12	13.9848	42.642	8.72581		Nov15_FRAP001	12	26.6765	100.485	5.55882		Nov15_FRAP002	12	27.8939	114.661	14.7576		Nov15a2_FRAP002	12	18.3654	110.167	5.96429		Nov15a2_FRAP003	12	24.49	93.4242	11.2449		Nov15a2_FRAP004	12
Nov10_FRAP001	13	7.6111	47.8205	4.4861		Nov10_FRAP003	13	7.9318	49.8871	4.46774		Nov10a2_FRAP001	13	11.4024	96.7538	5.87692		Nov10a2_FRAP002	13	17.4242	47.0247	6.04839		Nov15_FRAP001	13	21.25	77.8971	5.58824		Nov15_FRAP002	13	23.9091	118.629	10.6364		Nov15a2_FRAP002	13	13.5385	114.5	7.96429		Nov15a2_FRAP003	13	24.531	89.4091	7.5918		Nov15a2_FRAP004	13
Nov10_FRAP001	14	6.25	46.7436	7.0278		Nov10_FRAP003	14	10.7955	38.9677	2.75		Nov10a2_FRAP001	14	11.5244	96.1615	6.06154		Nov10a2_FRAP002	14	13.3636	44.4568	8.48387		Nov15_FRAP001	14	24.4559	101.412	3.54412		Nov15_FRAP002	14	26.6515	117.645	13.0455		Nov15a2_FRAP002	14	12.0385	126.967	9.875		Nov15a2_FRAP003	14	21.204	88.5758	8.8163		Nov15a2_FRAP004	14
Nov10_FRAP001	15	6.0278	47.9231	4.6389		Nov10_FRAP003	15	9.3409	43.9839	4.33871		Nov10a2_FRAP001	15	10.4512	84.3308	7.70385		Nov10a2_FRAP002	15	17.5303	43.679	11.0161		Nov15_FRAP001	15	21.7353	90.3676	5.76471		Nov15_FRAP002	15	19.7727	127.952	8.5909		Nov15a2_FRAP002	15	16.2885	110.05	6.57143		Nov15a2_FRAP003	15	23.408	99.7727	11.102		Nov15a2_FRAP004	15
Nov10_FRAP001	16	7.0556	49.9487	5.81945		Nov10_FRAP003	16	5.8864	42.4516	3.5242		Nov10a2_FRAP001	16	13.8293	86.8231	6.43461		Nov10a2_FRAP002	16	12.5909	47.8025	7.14516		Nov15_FRAP001	16	22.5735	103.456	4.22059		Nov15_FRAP002	16	27.697	119.016	13		Nov15a2_FRAP002	16	15.6731	132.317	3.48214		Nov15a2_FRAP003	16	17.98	99.9848	9.6122		Nov15a2_FRAP004	16
Nov10_FRAP001	17	9.6111	48.8205	5.3889		Nov10_FRAP003	17	4.75	43.3548	3.68548		Nov10a2_FRAP001	17	10.2073	85.9385	6.81923		Nov10a2_FRAP002	17	13.9242	42.4815	9.37097		Nov15_FRAP001	17	20.3971	100.309	3.79412		Nov15_FRAP002	17	21.7424	116.048	7.9242		Nov15a2_FRAP002	17	14.6923	119.25	8.32143		Nov15a2_FRAP003	17	19.776	86.6818	10.2041		Nov15a2_FRAP004	17
Nov10_FRAP001	18	12.2778	50.6923	5.94445		Nov10_FRAP003	18	8.5909	42.8064	4.95162		Nov10a2_FRAP001	18	10.5732	85.8769	6.64616		Nov10a2_FRAP002	18	19.1667	40.7654	7.98387		Nov15_FRAP001	18	25.3676	98.5588	3.5		Nov15_FRAP002	18	27.1212	107.564	7.803		Nov15a2_FRAP002	18	13.1538	118.717	6.14286		Nov15a2_FRAP003	18	17.429	90.5	7.7551		Nov15a2_FRAP004	18
Nov10_FRAP001	19	10.2222	55.8462	6.25		Nov10_FRAP003	19	10.6591	43.8387	1.73387		Nov10a2_FRAP001	19	10.7683	89.6538	7.42692		Nov10a2_FRAP002	19	14.2879	41.2963	9.46774		Nov15_FRAP001	19	21.5294	92.25	5.44118		Nov15_FRAP002	19	18.7424	130.694	13.1515		Nov15a2_FRAP002	19	10.0577	116	5.89286		Nov15a2_FRAP003	19	22.429	98.7727	10.7347		Nov15a2_FRAP004	19
Nov10_FRAP001	20	12.6944	53.3077	6.30555		Nov10_FRAP003	20	13.6364	43.9194	2.41129		Nov10a2_FRAP001	20	14.2927	93.3077	6.73846		Nov10a2_FRAP002	20	13.6667	47.0247	7.29032		Nov15_FRAP001	20	31.3382	89.5147	2.10294		Nov15_FRAP002	20	29.1212	114.113	10.1212		Nov15a2_FRAP002	20	12.3654	120.017	6.125		Nov15a2_FRAP003	20	17.449	88.7727	10.6531		Nov15a2_FRAP004	20
Nov10_FRAP001	21	6.8056	44.5641	4.625		Nov10_FRAP003	21	10.1136	39.3871	2.92742		Nov10a2_FRAP001	21	12.5366	94.8462	7.55384		Nov10a2_FRAP002	21	15.5758	45.4815	11.6452		Nov15_FRAP001	21	22.1471	87.2059	4.51471		Nov15_FRAP002	21	28.0303	115	9.4242		Nov15a2_FRAP002	21	10.9808	122.517	6.51786		Nov15a2_FRAP003	21	22.224	100.621	8.2041		Nov15a2_FRAP004	21
Nov10_FRAP001	22	9.2778	39.3333	2.75		Nov10_FRAP003	22	11.4545	40.371	2.89516		Nov10a2_FRAP001	22	11.8049	87.7692	8.23461		Nov10a2_FRAP002	22	14.8636	48.4938	8.48387		Nov15_FRAP001	22	18.0882	86.1176	6.08824		Nov15_FRAP002	22	25.3333	133.79	14.5909		Nov15a2_FRAP002	22	12.9038	116.017	7.66071		Nov15a2_FRAP003	22	23.449	87.697	9.9796		Nov15a2_FRAP004	22
Nov10_FRAP001	23	10.25	38.2051	4.69445		Nov10_FRAP003	23	6.9545	42.9839	2.95161		Nov10a2_FRAP001	23	17.0732	102.492	7.04231		Nov10a2_FRAP002	23	12.8939	54.6296	7.59677		Nov15_FRAP001	23	14.6471	101.618	3.07353		Nov15_FRAP002	23	24.3788	117.968	13.0152		Nov15a2_FRAP002	23	17.1154	119.517	8.17857		Nov15a2_FRAP003	23	23.776	87.2879	5.2041		Nov15a2_FRAP004	23
Nov10_FRAP001	24	6.8611	42.5385	3.2778		Nov10_FRAP003	24	5.1818	40.5806	4.30645		Nov10a2_FRAP001	24	15.0366	97.8538	8.00385		Nov10a2_FRAP002	24	20.1818	50.6667	9.72581		Nov15_FRAP001	24	15.5588	95.5147	3		Nov15_FRAP002	24	24.3636	130.258	16.8939		Nov15a2_FRAP002	24	11.5192	108.683	5.625		Nov15a2_FRAP003	24	27.612	89.9091	9.0612		Nov15a2_FRAP004	24
Nov10_FRAP001	25	8.5833	49.6923	6.3611		Nov10_FRAP003	25	8.5	39.8286	4.19355		Nov10a2_FRAP001	25	12.5976	87.5462	7.98461		Nov10a2_FRAP002	25	17.6212	43.7037	7.95161		Nov15_FRAP001	25	26.2059	87.3529	4.42647		Nov15_FRAP002	25	33.9091	123.984	9.6818		Nov15a2_FRAP002	25	12.9808	121.283	3.46429		Nov15a2_FRAP003	25	26.122	92.9394	10.8571		Nov15a2_FRAP004	25
Nov10_FRAP001	26	6.1111	37.2821	5.54165		Nov10_FRAP003	26	11.3636	44.3857	4.05645		Nov10a2_FRAP001	26	13.0122	89.4615	7.72692		Nov10a2_FRAP002	26	14.6061	48.679	9.03226		Nov15_FRAP001	26	18.6618	83.6324	7.10294		Nov15_FRAP002	26	25.197	97.2742	11.7121		Nov15a2_FRAP002	26	15.9615	122.15	5.91071		Nov15a2_FRAP003	26	26.837	85.2727	12.1633		Nov15a2_FRAP004	26
Nov10_FRAP001	27	9.7778	51.5128	5.70835		Nov10_FRAP003	27	9	41.3571	3.76613		Nov10a2_FRAP001	27	9.6341	94.6923	7.48846		Nov10a2_FRAP002	27	15.5758	45.5309	7.14516		Nov15_FRAP001	27	25.1324	94.7941	2.95588		Nov15_FRAP002	27	27.4697	122.387	10.3485		Nov15a2_FRAP002	27	12.7115	107.883	4.85714		Nov15a2_FRAP003	27	25.694	94.7576	7.898		Nov15a2_FRAP004	27
Nov10_FRAP001	28	10.9444	40.9231	3.18055		Nov10_FRAP003	28	6.6364	39.6	3.29033		Nov10a2_FRAP001	28	12.4024	99.8077	8.66539		Nov10a2_FRAP002	28	16.9394	45.8642	8.56452		Nov15_FRAP001	28	28.0147	99.9118	4.26471		Nov15_FRAP002	28	21	119.339	9.8182		Nov15a2_FRAP002	28	15.9231	119.583	8.07143		Nov15a2_FRAP003	28	17.061	95.8485	8.6327		Nov15a2_FRAP004	28
Nov10_FRAP001	29	10.5556	44.6667	3.5278		Nov10_FRAP003	29	8.6818	41.5857	3.29839		Nov10a2_FRAP001	29	14.9024	93.2	5.57308		Nov10a2_FRAP002	29	16.4091	47.4321	8.98387		Nov15_FRAP001	29	20.6029	89.2206	6.58824		Nov15_FRAP002	29	26.7121	112.161	10.6818		Nov15a2_FRAP002	29	13.8269	117.95	7.19643		Nov15a2_FRAP003	29	30.122	88.0455	9.0816		Nov15a2_FRAP004	29
Nov10_FRAP001	30	10.6389	48.3077	6.91665		Nov10_FRAP003	30	9	37.1	4.52419		Nov10a2_FRAP001	30	11.9146	95.4462	6.70385		Nov10a2_FRAP002	30	17.4848	41.4568	8.1129		Nov15_FRAP001	30	23.7647	97.0735	8.35294		Nov15_FRAP002	30	20.7576	114.855	10.5303		Nov15a2_FRAP002	30	15.25	118.3	6.82143		Nov15a2_FRAP003	30	21.796	78.3636	11.4898		Nov15a2_FRAP004	30
Nov10_FRAP001	31	9.7778	43.7436	6.7222		Nov10_FRAP003	31	5.9545	38.8571	4.02419		Nov10a2_FRAP001	31	14.0122	89.5154	7.51923		Nov10a2_FRAP002	31	16.9242	42.1481	11.2581		Nov15_FRAP001	31	22.7794	81.3235	3.29412		Nov15_FRAP002	31	25.7424	130.29	7.3788		Nov15a2_FRAP002	31	16.9231	112.75	3.55357		Nov15a2_FRAP003	31	24.429	105.349	8.0612		Nov15a2_FRAP004	31
Nov10_FRAP001	32	12.4167	50.6154	4.44445		Nov10_FRAP003	32	8.3409	36.9286	3.48387		Nov10a2_FRAP001	32	14.5732	92	5.64231		Nov10a2_FRAP002	32	17.9242	48.8889	8.32258		Nov15_FRAP001	32	23.8382	100.632	5.94118		Nov15_FRAP002	32	21.5758	123.661	10.4394		Nov15a2_FRAP002	32	11.25	110	3.03571		Nov15a2_FRAP003	32	21.796	88.2424	8.7347		Nov15a2_FRAP004	32
Nov10_FRAP001	33	10.2222	49.2821	3.7222		Nov10_FRAP003	33	12.1818	37.9286	2.06452		Nov10a2_FRAP001	33	11.4268	89.3846	6.96154		Nov10a2_FRAP002	33	16.9091	42.2963	10.2581		Nov15_FRAP001	33	19.6912	103.177	4.11765		Nov15_FRAP002	33	23.5	117.855	9.3485		Nov15a2_FRAP002	33	8.4231	102.45	1.92857		Nov15a2_FRAP003	33	22.286	93.1667	13.1429		Nov15a2_FRAP004	33
Nov10_FRAP001	34	6.9722	49.5385	4.0139		Nov10_FRAP003	34	10.7045	47.0143	4.43548		Nov10a2_FRAP001	34	11.4756	88.0846	7.06154		Nov10a2_FRAP002	34	16.7576	40.1358	8.54839		Nov15_FRAP001	34	19.8382	107.941	6		Nov15_FRAP002	34	23.6364	118.5	10.4394		Nov15a2_FRAP002	34	13.2115	126.05	7.25		Nov15a2_FRAP003	34	19.735	101.485	6.3265		Nov15a2_FRAP004	34
Nov10_FRAP001	35	9.6111	50.6923	6.875		Nov10_FRAP003	35	7.8182	44.6429	3.91129		Nov10a2_FRAP001	35	12.2927	89.4	7.07693		Nov10a2_FRAP002	35	17.2576	50.7531	7.5		Nov15_FRAP001	35	25.9706	88.2059	5.26471		Nov15_FRAP002	35	25.6212	122.613	7.6364		Nov15a2_FRAP002	35	16.1731	131.617	9.05357		Nov15a2_FRAP003	35	28.816	84.1212	14.6939		Nov15a2_FRAP004	35
Nov10_FRAP001	36	10.8056	52.8718	4.8611		Nov10_FRAP003	36	10.5682	41.6857	4.09678		Nov10a2_FRAP001	36	12.7927	87.2923	5.60769		Nov10a2_FRAP002	36	16.1364	41.9877	10.0323		Nov15_FRAP001	36	15.6765	97.3824	7.02941		Nov15_FRAP002	36	28.0606	108.726	12.5758		Nov15a2_FRAP002	36	13.6923	126.2	7.5		Nov15a2_FRAP003	36	19.837	98.5606	14.9592		Nov15a2_FRAP004	36
Nov10_FRAP001	37	10.6111	45.2821	2.8472		Nov10_FRAP003	37	7.5682	44.0429	3.15322		Nov10a2_FRAP001	37	13.8415	88.9385	8.0577		Nov10a2_FRAP002	37	16.4242	37.2222	8.09677		Nov15_FRAP001	37	22.3824	108	3.20588		Nov15_FRAP002	37	19.0303	121.839	12.4242		Nov15a2_FRAP002	37	17.9808	123.8	4.14286		Nov15a2_FRAP003	37	27.265	83.5758	10.6327		Nov15a2_FRAP004	37
Nov10_FRAP001	38	8.7222	54.8205	3.6111		Nov10_FRAP003	38	9.6136	42.7857	3.60484		Nov10a2_FRAP001	38	16.4634	95.3462	7.55769		Nov10a2_FRAP002	38	17.3182	45.9259	7.59677		Nov15_FRAP001	38	19.6029	101.073	4.32353		Nov15_FRAP002	38	27.3636	123.129	6.697		Nov15a2_FRAP002	38	16.75	101.083	9.92857		Nov15a2_FRAP003	38	22.633	91.3485	8.898		Nov15a2_FRAP004	38
Nov10_FRAP001	39	5.2222	46.0769	4.20835		Nov10_FRAP003	39	8.4545	46.2429	4.14516		Nov10a2_FRAP001	39	14.0366	91.6923	7.51539		Nov10a2_FRAP002	39	14.0758	39.5432	7.66129		Nov15_FRAP001	39	21.1471	99.0588	4.97059		Nov15_FRAP002	39	25.5	120.419	10.0303		Nov15a2_FRAP002	39	10.9808	104.283	5.53571		Nov15a2_FRAP003	39	19.367	92.697	9.2449		Nov15a2_FRAP004	39
Nov10_FRAP001	40	6.2778	49.3077	3.94445		Nov10_FRAP003	40	6.8261	36.8529	3.62097		Nov10a2_FRAP001	40	16.1098	90.6385	6.89616		Nov10a2_FRAP002	40	14.9848	39.6543	9.19355		Nov15_FRAP001	40	19.2059	96.2647	4.57353		Nov15_FRAP002	40	29.6667	116	14.7727		Nov15a2_FRAP002	40	13.6538	110.333	6.41071		Nov15a2_FRAP003	40	20.571	80.9848	12.0612		Nov15a2_FRAP004	40
Nov10_FRAP001	41	6.9722	51.2564	5.29165		Nov10_FRAP003	41	13.2826	47.7206	3.18548		Nov10a2_FRAP001	41	16.5854	87.9462	6.18846		Nov10a2_FRAP002	41	15.0606	39.6296	6.1129		Nov15_FRAP001	41	21.1324	105.132	2.86765		Nov15_FRAP002	41	26.2273	105.226	11.9848		Nov15a2_FRAP002	41	22.5962	111.533	4.03571		Nov15a2_FRAP003	41	33.612	89.7727	13.8571		Nov15a2_FRAP004	41
Nov10_FRAP001	42	8.4444	40.7949	3.69445		Nov10_FRAP003	42	13.6522	43.3529	4.90322		Nov10a2_FRAP001	42	14.4756	82.0846	6.43461		Nov10a2_FRAP002	42	18.1667	41.1605	7.04839		Nov15_FRAP001	42	20.6471	99.8529	2.60294		Nov15_FRAP002	42	25.0606	121.613	6.0152		Nov15a2_FRAP002	42	15.9615	113.967	7.5		Nov15a2_FRAP003	42	23.918	86.6364	7.4286		Nov15a2_FRAP004	42
Nov10_FRAP001	43	14.0833	55.5128	3.41665		Nov10_FRAP003	43	9.5	42.9118	3.04839		Nov10a2_FRAP001	43	15.7805	83.4462	6.30769		Nov10a2_FRAP002	43	19.0455	43.6173	13.0968		Nov15_FRAP001	43	28.2206	85.1471	7.26471		Nov15_FRAP002	43	23.303	100.081	11.8939		Nov15a2_FRAP002	43	17.5	97.6667	6.28571		Nov15a2_FRAP003	43	21.551	86.3939	11.9388		Nov15a2_FRAP004	43
Nov10_FRAP001	44	12.3611	41.359	3.45835		Nov10_FRAP003	44	9.2826	37.5294	3.33871		Nov10a2_FRAP001	44	13.0366	87.1231	7.41154		Nov10a2_FRAP002	44	17.2121	42.6049	10.3871		Nov15_FRAP001	44	19.3088	94.4412	3.27941		Nov15_FRAP002	44	23.8939	108.919	19.4545		Nov15a2_FRAP002	44	16.8846	103.933	6.19643		Nov15a2_FRAP003	44	22.51	83.9242	7.0408		Nov15a2_FRAP004	44
Nov10_FRAP001	45	6.0278	51.3333	3.2639		Nov10_FRAP003	45	8.0217	38.0441	3.5		Nov10a2_FRAP001	45	16.2195	89.1692	7.73846		Nov10a2_FRAP002	45	14.8788	41.3086	9.35484		Nov15_FRAP001	45	23.8088	102.853	6.66176		Nov15_FRAP002	45	25.4091	109.048	12.3485		Nov15a2_FRAP002	45	15.1731	108.6	10.3929		Nov15a2_FRAP003	45	17.286	77.8333	8		Nov15a2_FRAP004	45
Nov10_FRAP001	46	6.8333	45.8462	5.0972		Nov10_FRAP003	46	11.2609	36.5	3.49193		Nov10a2_FRAP001	46	15.2073	85.5846	6.92307		Nov10a2_FRAP002	46	13.9697	46.037	7.33871		Nov15_FRAP001	46	27.9706	87.6176	2.83824		Nov15_FRAP002	46	27.6515	121.677	10.2576		Nov15a2_FRAP002	46	17.1538	104.4	8.33929		Nov15a2_FRAP003	46	18.959	91.4242	13.3878		Nov15a2_FRAP004	46
Nov10_FRAP001	47	9.6944	49.1795	2.5278		Nov10_FRAP003	47	9.7391	38.6324	3.53226		Nov10a2_FRAP001	47	16	88.5923	6.86923		Nov10a2_FRAP002	47	10.8788	36.716	9.75806		Nov15_FRAP001	47	21.2059	97.5294	4.5		Nov15_FRAP002	47	32.1515	120.484	14.1212		Nov15a2_FRAP002	47	11.6923	100.75	3.42857		Nov15a2_FRAP003	47	25.388	76.4394	4.9388		Nov15a2_FRAP004	47
Nov10_FRAP001	48	9.4444	40.1282	4.43055		Nov10_FRAP003	48	8.4783	38.8088	4.29838		Nov10a2_FRAP001	48	16.6951	86	7.54231		Nov10a2_FRAP002	48	17.4091	38.9136	10.0968		Nov15_FRAP001	48	28.6176	85.8971	6.27941		Nov15_FRAP002	48	32.9848	116.645	8.4242		Nov15a2_FRAP002	48	14.0577	106	3.91071		Nov15a2_FRAP003	48	24.673	83.0758	10.6531		Nov15a2_FRAP004	48
Nov10_FRAP001	49	9.75	41.0513	4.2361		Nov10_FRAP003	49	10.4565	38.5441	3.67742		Nov10a2_FRAP001	49	18.061	95.1154	7.58462		Nov10a2_FRAP002	49	17.7576	40.8889	10.129		Nov15_FRAP001	49	29.6176	104.103	3.32353		Nov15_FRAP002	49	29	124.161	12.1515		Nov15a2_FRAP002	49	16	115.133	5.01786		Nov15a2_FRAP003	49	28.653	82.6667	13.5102		Nov15a2_FRAP004	49
Nov10_FRAP001	50	10.3611	47.9744	3.5		Nov10_FRAP003	50	8.7174	38.4118	2.93548		Nov10a2_FRAP001	50	14.7927	88.9846	6.26154		Nov10a2_FRAP002	50	19.3788	45.7531	9.46774		Nov15_FRAP001	50	24.8824	89.7353	2.51471		Nov15_FRAP002	50	27.8333	119.613	16.2273		Nov15a2_FRAP002	50	11.4615	96.2333	5.83929		Nov15a2_FRAP003	50	26.163	79.7879	16.8163		Nov15a2_FRAP004	50
Nov10_FRAP001	51	12.1944	40.2308	0.7778		Nov10_FRAP003	51	14.3043	40.5735	5.50807		Nov10a2_FRAP001	51	12.9878	95.0923	7.78846		Nov10a2_FRAP002	51	21.6212	44.2222	9.72581		Nov15_FRAP001	51	21.7941	95.4118	6.02941		Nov15_FRAP002	51	21.8485	121.468	9.1818		Nov15a2_FRAP002	51	15.1538	106.183	7.57143		Nov15a2_FRAP003	51	24	74.1515	9.4694		Nov15a2_FRAP004	51
Nov10_FRAP001	52	6.8611	43.4872	3.0278		Nov10_FRAP003	52	9.7391	32.75	3.67742		Nov10a2_FRAP001	52	15.561	95.5154	7.71539		Nov10a2_FRAP002	52	21.6667	48.3457	9.16129		Nov15_FRAP001	52	19.2794	82.2206	5.33824		Nov15_FRAP002	52	23.6212	114.274	12.7273		Nov15a2_FRAP002	52	25.2115	113.967	6.03571		Nov15a2_FRAP003	52	20.163	87.2879	17.0816		Nov15a2_FRAP004	52
Nov10_FRAP001	53	8.3056	46.0769	4.2361		Nov10_FRAP003	53	10.413	46.9853	3.20967		Nov10a2_FRAP001	53	11.439	90.6462	8.66539		Nov10a2_FRAP002	53	13.6818	41.6543	9.14516		Nov15_FRAP001	53	25.2353	89.1912	5.60294		Nov15_FRAP002	53	27.6061	121.468	10.1212		Nov15a2_FRAP002	53	21.5577	115.133	5.51786		Nov15a2_FRAP003	53	22.673	90.4848	10.5102		Nov15a2_FRAP004	53
Nov10_FRAP001	54	5.8333	40.8462	2.91665		Nov10_FRAP003	54	13.6522	44.7206	2.09678		Nov10a2_FRAP001	54	14.4024	87.4154	7.05		Nov10a2_FRAP002	54	18.7121	47.642	8.72581		Nov15_FRAP001	54	20.2059	92.9265	2.89706		Nov15_FRAP002	54	26.6667	118.484	11.1061		Nov15a2_FRAP002	54	13.0577	100.783	5.78571		Nov15a2_FRAP003	54	20.939	77.8939	11.3673		Nov15a2_FRAP004	54
Nov10_FRAP001	55	14.75	51.7949	4.6528		Nov10_FRAP003	55	9.4348	41.8382	4.56452		Nov10a2_FRAP001	55	13.2805	84.8154	7.45769		Nov10a2_FRAP002	55	18.8333	42.0864	8.82258		Nov15_FRAP001	55	18.1765	88.9265	1.66176		Nov15_FRAP002	55	17.7424	119.597	15.803		Nov15a2_FRAP002	55	14.75	112.233	5.82143		Nov15a2_FRAP003	55	27.224	90.7424	6.1837		Nov15a2_FRAP004	55
Nov10_FRAP001	56	6.6389	41.8718	4.56945		Nov10_FRAP003	56	7.3261	41.1176	2.5242		Nov10a2_FRAP001	56	12.061	89.1077	7.03846		Nov10a2_FRAP002	56	17.0303	43.5556	9		Nov15_FRAP001	56	20.6912	91.1765	7.97059		Nov15_FRAP002	56	30.0909	102.758	11.1515		Nov15a2_FRAP002	56	12.9615	96.25	5.53571		Nov15a2_FRAP003	56	25.204	80.0606	10.4898		Nov15a2_FRAP004	56
Nov10_FRAP001	57	6.3889	44.5897	5.75		Nov10_FRAP003	57	9.087	37.7353	3.43548		Nov10a2_FRAP001	57	14.0854	85.5308	6.86154		Nov10a2_FRAP002	57	18.7879	40.2346	8.46774		Nov15_FRAP001	57	29.9265	96.6176	5.86765		Nov15_FRAP002	57	29.0909	106.339	10.8182		Nov15a2_FRAP002	57	18.5577	104.75	6.83929		Nov15a2_FRAP003	57	26.959	83.2576	11.3469		Nov15a2_FRAP004	57
Nov10_FRAP001	58	9.3333	50.8205	4.93055		Nov10_FRAP003	58	8.3478	48.2059	3.33065		Nov10a2_FRAP001	58	13.6463	85.0615	9.00385		Nov10a2_FRAP002	58	21.8182	39.8642	5.79032		Nov15_FRAP001	58	19.1029	86.4265	4.51471		Nov15_FRAP002	58	32.4091	98.1936	12.3939		Nov15a2_FRAP002	58	16.1923	117.467	6.51786		Nov15a2_FRAP003	58	23.551	82.5152	13.5306		Nov15a2_FRAP004	58
Nov10_FRAP001	59	15.6111	42.4872	3.94445		Nov10_FRAP003	59	10.3696	41.0588	3.68548		Nov10a2_FRAP001	59	16.3537	88.6154	6.76539		Nov10a2_FRAP002	59	19.9848	41.6173	10.4516		Nov15_FRAP001	59	20.6912	87.4265	4.83824		Nov15_FRAP002	59	28.2273	102.258	12.303		Nov15a2_FRAP002	59	15.8846	116	5.60714		Nov15a2_FRAP003	59	19.633	67.9697	10.0816		Nov15a2_FRAP004	59
Nov10_FRAP001	60	6.9722	38.1538	4.1528		Nov10_FRAP003	60	8.3913	37	3.5242		Nov10a2_FRAP001	60	13.2561	85.8077	5.78461		Nov10a2_FRAP002	60	14.3333	43.1852	9.35484		Nov15_FRAP001	60	24.2059	102.015	7.72059		Nov15_FRAP002	60	30.7121	101.242	13.3333		Nov15a2_FRAP002	60	18.4423	115.9	8.85714		Nov15a2_FRAP003	60	21.796	85.8333	8.7755		Nov15a2_FRAP004	60
Nov10_FRAP001	61	7.3611	48.3889	4.04165		Nov10_FRAP003	61	11.3913	40.3824	3.89516		Nov10a2_FRAP001	61	13.9268	82.3846	6.55769		Nov10a2_FRAP002	61	18.9242	47.321	12.7258		Nov15_FRAP001	61	22.0294	80.9265	5.88235		Nov15_FRAP002	61	26.3636	105.258	17.4697		Nov15a2_FRAP002	61	14.4231	107.2	9.42857		Nov15a2_FRAP003	61	24.429	74.5303	12.7755		Nov15a2_FRAP004	61
Nov10_FRAP001	62	12.8333	50.2222	2.19445		Nov10_FRAP003	62	11.413	34.6912	5.30645		Nov10a2_FRAP001	62	13.7195	83.9692	7.51923		Nov10a2_FRAP002	62	20.2424	45.284	10.9839		Nov15_FRAP001	62	22.2206	90.6471	5.44118		Nov15_FRAP002	62	26.9545	118.597	12.9091		Nov15a2_FRAP002	62	13.2115	105.35	7.33929		Nov15a2_FRAP003	62	21.796	74.4394	16.7347		Nov15a2_FRAP004	62
Nov10_FRAP001	63	7.3056	46.1667	7.3889		Nov10_FRAP003	63	10.0217	47.2353	5.12097		Nov10a2_FRAP001	63	10.7561	84.9615	6.97307		Nov10a2_FRAP002	63	19.7727	47.3951	8.79032		Nov15_FRAP001	63	24.3971	81.7353	4.14706		Nov15_FRAP002	63	18.9697	109.323	11.4242		Nov15a2_FRAP002	63	13.9231	94.45	6.58929		Nov15a2_FRAP003	63	22.286	73.8333	11.9184		Nov15a2_FRAP004	63
Nov10_FRAP001	64	5.9167	37.0833	4.20835		Nov10_FRAP003	64	8.9783	38.5	3.70967		Nov10a2_FRAP001	64	13.4024	84.5462	7.37692		Nov10a2_FRAP002	64	15.8485	43.4198	10.7903		Nov15_FRAP001	64	21.8235	80.1618	4.04412		Nov15_FRAP002	64	23.3485	101.936	9.2424		Nov15a2_FRAP002	64	16.9038	116.867	7.5		Nov15a2_FRAP003	64	19.735	60.5909	12.2245		Nov15a2_FRAP004	64
Nov10_FRAP001	65	8.1667	43.4167	3.30555		Nov10_FRAP003	65	14.0652	38	3.46774		Nov10a2_FRAP001	65	14.7683	88.9769	7.29615		Nov10a2_FRAP002	65	15.3939	45.2099	10.2258		Nov15_FRAP001	65	18.7794	90.3824	3.17647		Nov15_FRAP002	65	24.5758	108.048	8.0909		Nov15a2_FRAP002	65	15.3846	110.083	5.76786		Nov15a2_FRAP003	65	28.816	80.2273	7.6327		Nov15a2_FRAP004	65
Nov10_FRAP001	66	6.5278	49.3889	4.5278		Nov10_FRAP003	66	8.8043	40.7941	3.10484		Nov10a2_FRAP001	66	14.122	82.9769	7.33462		Nov10a2_FRAP002	66	17.3636	44.1481	9.56452		Nov15_FRAP001	66	22.4853	97.3824	3.79412		Nov15_FRAP002	66	23.1364	95.7097	13.3788		Nov15a2_FRAP002	66	27.5	110.433	4.33929		Nov15a2_FRAP003	66	19.837	79.5303	9.6122		Nov15a2_FRAP004	66
Nov10_FRAP001	67	10.2778	43.5833	2.45835		Nov10_FRAP003	67	7.3043	38.8824	4.51613		Nov10a2_FRAP001	67	12.4268	81.7769	6.1		Nov10a2_FRAP002	67	19.6667	41.7407	11.871		Nov15_FRAP001	67	20.0441	90.1471	3.77941		Nov15_FRAP002	67	29.1667	118.258	10.8636		Nov15a2_FRAP002	67	13.0769	111.717	3.625		Nov15a2_FRAP003	67	27.265	91.5455	17.1837		Nov15a2_FRAP004	67
Nov10_FRAP001	68	8.5	34.2222	4.9028		Nov10_FRAP003	68	11.5217	36.25	2.54033		Nov10a2_FRAP001	68	14.939	83.5154	7.58077		Nov10a2_FRAP002	68	22.5758	39.8519	11.3226		Nov15_FRAP001	68	21.5294	98.3088	3.19118		Nov15_FRAP002	68	37.3788	115.726	10.6667		Nov15a2_FRAP002	68	21.9615	120.55	5.30357		Nov15a2_FRAP003	68	22.633	89.5455	10.1429		Nov15a2_FRAP004	68
Nov10_FRAP001	69	5.0833	48.7778	4.70835		Nov10_FRAP003	69	8.8696	39.0147	3.78226		Nov10a2_FRAP001	69	14.9146	83.7769	6.02308		Nov10a2_FRAP002	69	19.5152	46.4815	10.2742		Nov15_FRAP001	69	22.9265	89.1029	3.88235		Nov15_FRAP002	69	20.7273	121.468	9.7879		Nov15a2_FRAP002	69	16.3077	125.633	8.41071		Nov15a2_FRAP003	69	19.367	81.9242	15.0408		Nov15a2_FRAP004	69
Nov10_FRAP001	70	9.9444	36.8889	4.0139		Nov10_FRAP003	70	7.7609	43.4706	4.52419		Nov10a2_FRAP001	70	13.4024	89.5923	6.33846		Nov10a2_FRAP002	70	20.2273	48.0617	10.7742		Nov15_FRAP001	70	21.6618	83.0441	5.04412		Nov15_FRAP002	70	32.6667	115.452	11.6818		Nov15a2_FRAP002	70	17.0385	111.067	4.35714		Nov15a2_FRAP003	70	20.571	83.5758	9.1224		Nov15a2_FRAP004	70
Nov10_FRAP001	71	6.9444	46.6667	5.81945		Nov10_FRAP003	71	6.2391	44.4559	2.93548		Nov10a2_FRAP001	71	10.7195	84.3231	7.52308		Nov10a2_FRAP002	71	19.4848	45.6914	11.6774		Nov15_FRAP001	71	20.0735	99.5	4.11765		Nov15_FRAP002	71	31.0455	124.581	13.4848		Nov15a2_FRAP002	71	13.6346	101.067	6.14286		Nov15a2_FRAP003	71	33.612	78.0909	10.4286		Nov15a2_FRAP004	71
Nov10_FRAP001	72	8.9167	41	4.19445		Nov10_FRAP003	72	8.4565	44.5147	3.41935		Nov10a2_FRAP001	72	14.5	94.0538	5.91538		Nov10a2_FRAP002	72	20.2727	39.9506	10.1936		Nov15_FRAP001	72	21.4706	83.75	2.57353		Nov15_FRAP002	72	35.7424	108.839	15.0758		Nov15a2_FRAP002	72	16.3654	116.567	6.91071		Nov15a2_FRAP003	72	23.918	83.5	10.898		Nov15a2_FRAP004	72
Nov10_FRAP001	73	7.5556	43.3056	2.58335		Nov10_FRAP003	73	9.5652	32.5441	4.1129		Nov10a2_FRAP001	73	15.6707	84.2846	6.78461		Nov10a2_FRAP002	73	20.6667	36.2099	11.7097		Nov15_FRAP001	73	24.7647	79.7353	3.54412		Nov15_FRAP002	73	39.2727	126.532	8.7879		Nov15a2_FRAP002	73	17.8846	104.817	5.19643		Nov15a2_FRAP003	73	21.551	79.0909	12.0204		Nov15a2_FRAP004	73
Nov10_FRAP001	74	6.5556	47.75	2.80555		Nov10_FRAP003	74	10.2826	34.9853	5.10484		Nov10a2_FRAP001	74	12.3171	85.9615	7.21539		Nov10a2_FRAP002	74	17.5	43.5802	9.45161		Nov15_FRAP001	74	21.2206	71.1912	2.76471		Nov15_FRAP002	74	33.5	114.097	14.3939		Nov15a2_FRAP002	74	10.5	118.433	5.57143		Nov15a2_FRAP003	74	22.51	90.7576	11.6327		Nov15a2_FRAP004	74
Nov10_FRAP001	75	9.4167	37.0556	5.1528		Nov10_FRAP003	75	11.1304	38.6912	2.80645		Nov10a2_FRAP001	75	13.7805	86.0154	7.36923		Nov10a2_FRAP002	75	18.6212	42.3333	8.77419		Nov15_FRAP001	75	14.8088	83.1471	5.22059		Nov15_FRAP002	75	30.1667	129.581	13.5		Nov15a2_FRAP002	75	11.5	111.567	7.30357		Nov15a2_FRAP003	75	17.286	84.0152	7.2653		Nov15a2_FRAP004	75
Nov10_FRAP001	76	7.6111	34.4167	4.1111		Nov10_FRAP003	76	10.0435	39.9706	2.48387		Nov10a2_FRAP001	76	16.2073	84.6846	7.42307		Nov10a2_FRAP002	76	17.8182	40.7654	10.3226		Nov15_FRAP001	76	20.8382	81.4412	3.29412		Nov15_FRAP002	76	40.6212	119.71	8.8788		Nov15a2_FRAP002	76	18.5577	95.8667	8.08929		Nov15a2_FRAP003	76	18.959	84.4545	13.1633		Nov15a2_FRAP004	76
Nov10_FRAP001	77	10.8889	33.25	4.4722		Nov10_FRAP003	77	10.5435	38.0588	3.62097		Nov10a2_FRAP001	77	13.5122	89.5615	5.84231		Nov10a2_FRAP002	77	18.4848	41.4568	9.58065		Nov15_FRAP001	77	19.5294	84.2794	3.08824		Nov15_FRAP002	77	32.8636	118	13.9697		Nov15a2_FRAP002	77	13.6154	104.083	6.35714		Nov15a2_FRAP003	77	25.388	83.5303	8.3265		Nov15a2_FRAP004	77
Nov10_FRAP001	78	10.4722	41	2.8889		Nov10_FRAP003	78	6.8261	33.3088	4.83064		Nov10a2_FRAP001	78	15.5488	82.2846	5.24615		Nov10a2_FRAP002	78	18.9091	43.9753	9.53226		Nov15_FRAP001	78	19.8824	80.1471	4.89706		Nov15_FRAP002	78	31.7424	124.952	12.4394		Nov15a2_FRAP002	78	12.6923	96.1333	8.42857		Nov15a2_FRAP003	78	24.673	76.0455	10		Nov15a2_FRAP004	78
Nov10_FRAP001	79	11.8889	38.8611	4.9028		Nov10_FRAP003	79	11.9348	39.3971	5.12903		Nov10a2_FRAP001	79	14.5854	76.7308	5.89231		Nov10a2_FRAP002	79	21.6364	36.642	8.48387		Nov15_FRAP001	79	18.6618	92.0147	4.82353		Nov15_FRAP002	79	32.4091	119.339	12.5758		Nov15a2_FRAP002	79	14.5962	109.683	9.42857		Nov15a2_FRAP003	79	28.653	86.9848	12.9184		Nov15a2_FRAP004	79
Nov10_FRAP001	80	8.5	37.5556	4.45835		Nov10_FRAP003	80	5.3913	38.6912	3.13709		Nov10a2_FRAP001	80	14.4634	89.2231	6.81923		Nov10a2_FRAP002	80	25.3939	46.0617	10.1613		Nov15_FRAP001	80	17.1324	84.3824	5.55882		Nov15_FRAP002	80	32.1818	117.161	11.4697		Nov15a2_FRAP002	80	9.6154	101.733	4.51786		Nov15a2_FRAP003	80	26.163	79.3788	8.5918		Nov15a2_FRAP004	80
Nov10_FRAP001	81	12.6111	41.1111	3.43055		Nov10_FRAP003	81	8.5652	40.0147	4.93548		Nov10a2_FRAP001	81	17.1585	80.9231	6.4		Nov10a2_FRAP002	81	20.1212	43.4568	10.8387		Nov15_FRAP001	81	21.7941	90.5147	6.26471		Nov15_FRAP002	81	43.0606	112.226	8.8485		Nov15a2_FRAP002	81	16.7692	109.083	6.25		Nov15a2_FRAP003	81	24	80.4091	11.8163		Nov15a2_FRAP004	81
Nov10_FRAP001	82	5.5278	35.4722	5.81945		Nov10_FRAP003	82	7.3478	38.7647	3.49193		Nov10a2_FRAP001	82	16.0854	84.7462	5.78077		Nov10a2_FRAP002	82	19.803	43.7284	10.5323		Nov15_FRAP001	82	28.1471	88.75	4.57353		Nov15_FRAP002	82	25.8333	118.032	16.9091		Nov15a2_FRAP002	82	17.1923	106.833	7.48214		Nov15a2_FRAP003	82	20.163	94.9545	11.6327		Nov15a2_FRAP004	82
Nov10_FRAP001	83	6.4722	32.2222	2.9028		Nov10_FRAP003	83	6.2826	37.4853	3.36291		Nov10a2_FRAP001	83	16.622	77.8538	5.86923		Nov10a2_FRAP002	83	18.4545	44.1852	12.7097		Nov15_FRAP001	83	15.6324	94.4706	4.33824		Nov15_FRAP002	83	29.7879	115.806	13.5		Nov15a2_FRAP002	83	11.0577	96.05	5.35714		Nov15a2_FRAP003	83	22.673	84.0606	11.449		Nov15a2_FRAP004	83
Nov10_FRAP001	84	7.75	34.5833	5.625		Nov10_FRAP003	84	9.4783	42.7206	3.62903		Nov10a2_FRAP001	84	14.2073	81.9462	7.53461		Nov10a2_FRAP002	84	16.5909	43.2346	7.69355		Nov15_FRAP001	84	20.6912	79.5294	6.48529		Nov15_FRAP002	84	21.6061	124.177	8.5152		Nov15a2_FRAP002	84	12.6538	111.8	8.98214		Nov15a2_FRAP003	84	20.939	98.3333	11.7347		Nov15a2_FRAP004	84
Nov10_FRAP001	85	7.0556	31.3056	3.70835		Nov10_FRAP003	85	9.2609	38.5588	5.25807		Nov10a2_FRAP001	85	10.7317	83.9846	8.24615		Nov10a2_FRAP002	85	18.7121	47.642	8.01613		Nov15_FRAP001	85	20.9853	95.3971	3.17647		Nov15_FRAP002	85	26.8333	106.645	12.7273		Nov15a2_FRAP002	85	15.4038	84.15	5.66071		Nov15a2_FRAP003	85	27.224	82.1667	9.0612		Nov15a2_FRAP004	85
Nov10_FRAP001	86	6.8889	34.0556	4.16665		Nov10_FRAP003	86	11.3261	43.6618	4.18548		Nov10a2_FRAP001	86	13.9146	82.2385	6.55384		Nov10a2_FRAP002	86	21.0152	37.6049	12.1936		Nov15_FRAP001	86	17.0147	88.8971	4.57353		Nov15_FRAP002	86	27.8333	106.258	12.3636		Nov15a2_FRAP002	86	13.0577	95.8667	8.96429		Nov15a2_FRAP003	86	25.204	91.8939	7.6735		Nov15a2_FRAP004	86
Nov10_FRAP001	87	9.5	28.0278	4.5139		Nov10_FRAP003	87	8.2174	41.3971	3.07258		Nov10a2_FRAP001	87	11.4634	79.3154	6.73846		Nov10a2_FRAP002	87	14.4545	38.8025	9.22581		Nov15_FRAP001	87	18.3971	82.1324	3.26471		Nov15_FRAP002	87	24.3333	126.597	8.3333		Nov15a2_FRAP002	87	14.6154	88.3	7.01786		Nov15a2_FRAP003	87	26.959	102.318	11.9592		Nov15a2_FRAP004	87
Nov10_FRAP001	88	7.9444	38.5833	4.18055		Nov10_FRAP003	88	7.4783	35.2647	2.95161		Nov10a2_FRAP001	88	14.3537	81.3	6.67307		Nov10a2_FRAP002	88	15.4848	36.8025	12.7419		Nov15_FRAP001	88	20.6029	87.7353	5.08824		Nov15_FRAP002	88	24.2576	105.79	13.303		Nov15a2_FRAP002	88	13.9423	108.6	3.92857		Nov15a2_FRAP003	88	23.551	91.0152	14.0612		Nov15a2_FRAP004	88
Nov10_FRAP001	89	8.0833	38.8333	4.55555		Nov10_FRAP003	89	8.1957	35.1765	4.58064		Nov10a2_FRAP001	89	12.6341	77.8385	7.32308		Nov10a2_FRAP002	89	19.5606	46.6173	10.3871		Nov15_FRAP001	89	26.0588	96.6176	3.35294		Nov15_FRAP002	89	22.4091	96.9839	11.4848		Nov15a2_FRAP002	89	10.5577	106.617	4.44643		Nov15a2_FRAP003	89	19.633	93.8333	12.0408		Nov15a2_FRAP004	89
Nov10_FRAP001	90	5.9167	28.1111	4.56945		Nov10_FRAP003	90	7.087	34.8529	4.62097		Nov10a2_FRAP001	90	13.9146	73.0385	5.52693		Nov10a2_FRAP002	90	21.4394	43.716	10.8226		Nov15_FRAP001	90	20.2794	91.9265	5.70588		Nov15_FRAP002	90	19.6818	112.081	13.9848		Nov15a2_FRAP002	90	14.0577	116.5	8.76786		Nov15a2_FRAP003	90	19.551	90.5758	12.8367		Nov15a2_FRAP004	90
Nov10_FRAP001	91	6.9167	30.1667	4.5139		Nov10_FRAP003	91	5.6304	42.0882	3.33065		Nov10a2_FRAP001	91	15.9146	78.4154	6.59231		Nov10a2_FRAP002	91	23.9242	39.0988	9.74194		Nov15_FRAP001	91	22.4265	80.0441	3.20588		Nov15_FRAP002	91	20.0152	93.8871	12.7879		Nov15a2_FRAP002	91	10.4808	104.8	5.78571		Nov15a2_FRAP003	91	25	84.3333	11.2449		Nov15a2_FRAP004	91
Nov10_FRAP001	92	7.7222	33.8333	4.58335		Nov10_FRAP003	92	9.7826	41.0441	4.20162		Nov10a2_FRAP001	92	11.5244	79.7231	7.53846		Nov10a2_FRAP002	92	21.6667	46.1605	9.8871		Nov15_FRAP001	92	24.8382	81.8824	4.35294		Nov15_FRAP002	92	24.6515	115.339	17.0909		Nov15a2_FRAP002	92	10.1538	105.7	5.73214		Nov15a2_FRAP003	92	16.592	76.0909	8.6735		Nov15a2_FRAP004	92
[truncated: 13 more columns]
