# Supplementary material for: A dystroglycan–laminin–integrin axis coordinates cell shape remodeling in the developing Drosophila retina
Source: PLoS Biol. 2024 Sep 3;22(9):e3002783. doi: 10.1371/journal.pbio.3002783 (PMC11398702; doi:10.1371/journal.pbio.3002783)
Supplement: S3 Data — All measured shape parameters are given for each genotype, with each sheet labeled with the relevant genotype. These data were used to perform the PCA presented in Figs 8A–8C, 9A–9C, S13A, S13B, S14D, S14E, S15D, S15E, S16D, S16E, S17D and S17E. These data were used to generate the circle plots in S13A, S13B, S14A–S14E, S15A–S15E, S16A–S16E and S17A–S17E Figs, and also the box plots in S13C, S13D, S14F, S14G, S15F, S15G, S16F, S16G, S17F and S17G Figs. (XLSX) [file pbio.3002783.s025.xlsx]

## Sheet: Components WT
	retina_number	label	area_pixels	bbox_area	convex_area	equivalent_diameter	max_intensity	mean_intensity	min_intensity	perimeter_pixels	perimeter_crofton	solidity	extent	feret_diameter_max	local_centroid-0	local_centroid-1	major_axis_length	minor_axis_length	orientation	eccentricity	standard_deviation_intensity	aspect_ratio	roundness	circularity	index	perimeter	area	cell_shape_index	id	cell_type
ID9	tempcontrol_32h29_retina1_150823	1	8120	31772	101.679	16168	131	12.5527	1	614.458	587.906	0.255571	104.502	100.237	0.502227	191.416	151.005	115.008	-1.24561	0.648025	15.74	1.31299	0.453404	0.27026	0	1	43.3638	40.4415	6.8189	tertiary	wild_type
	tempcontrol_32h29_retina1_150823	2	8315	19630	102.893	8795	123	10.4023	1	451.286	430.528	0.423586	71.2943	61.9903	0.945424	178.676	178.737	59.8053	-0.698583	0.942361	14.7975	2.98865	0.331392	0.513059	0	2	31.8484	41.4127	4.94904	secondary	wild_type
	tempcontrol_32h29_retina1_150823	3	6077	12825	87.9629	7810	147	11.256	2	445.984	425.697	0.47384	72.0551	33.2223	0.778105	182.003	186.979	50.2744	0.258532	0.963174	14.136	3.71916	0.221317	0.383938	0	3	31.4742	30.2664	5.72103	secondary	wild_type
	tempcontrol_32h29_retina1_150823	4	2602	3762	57.5584	2697	76	12.2352	2	199.238	191.571	0.691653	30.5861	28.8213	0.964776	68.4105	66.9601	50.0769	0.427592	0.663855	11.8052	1.33715	0.738899	0.82371	0	4	14.0607	12.9592	3.90587	bristle	wild_type
	tempcontrol_32h29_retina1_150823	5	8723	14536	105.387	9872	133	12.5718	1	459.505	438.319	0.600096	33.3048	95.3452	0.88361	185.691	188.903	61.8171	1.37558	0.94494	17.6754	3.05584	0.311242	0.519154	0	5	32.4284	43.4447	4.91991	secondary	wild_type
	tempcontrol_32h29_retina1_150823	6	6690	75190	92.2929	30971	84	7.81928	2	445.381	430.488	0.0889746	444.807	66.2075	0.216009	530.19	192.912	57.5369	-0.702437	0.954487	10.1359	3.35285	0.228884	0.423812	0	6	31.4316	33.3194	5.44526	secondary	wild_type
	tempcontrol_32h29_retina1_150823	7	7824	20139	99.8089	8944	60	7.84151	1	446.843	426.315	0.3885	72.1152	73.2449	0.874776	179.402	196.234	53.9001	-0.719658	0.961538	9.50203	3.64069	0.258697	0.492413	0	7	31.5348	38.9673	5.05173	secondary	wild_type
	tempcontrol_32h29_retina1_150823	8	2758	3721	59.2587	2858	77	12.7556	2	204.267	196.339	0.741199	26.9608	30.3368	0.96501	67.4166	64.5125	55.9194	-0.949549	0.498655	12.997	1.15367	0.843757	0.83063	0	8	14.4156	13.7362	3.88957	bristle	wild_type
	tempcontrol_32h29_retina1_150823	9	1599	2401	45.1211	1731	104	36.1401	8	175.29	169.849	0.665973	23.6066	23.4584	0.923744	51.2445	46.626	44.3711	0.00494219	0.307216	17.0107	1.05082	0.93649	0.653947	0	9	12.3707	7.96378	4.38363	NA	wild_type
	tempcontrol_32h29_retina1_150823	10	1384	2379	41.9781	1588	75	20.0318	6	177.497	171.745	0.581757	15.31	31.1503	0.871537	67.1193	64.6503	29.0597	1.26497	0.893285	12.1021	2.22474	0.421605	0.552029	0	10	12.5264	6.89298	4.77116	bristle	wild_type
	tempcontrol_32h29_retina1_150823	11	1421	1989	42.5356	1523	74	16.1942	3	164.497	159.813	0.714429	17.0042	22.9078	0.933027	57.8014	55.1446	34.1861	-1.25668	0.784652	10.8701	1.61307	0.594974	0.659911	0	11	11.609	7.07726	4.36377	bristle	wild_type
	tempcontrol_32h29_retina1_150823	12	7796	25748	99.6302	12438	147	12.1178	2	533.044	508.039	0.302781	96.3025	82.6107	0.626789	173.954	127.58	119.889	1.05418	0.341966	14.0867	1.06416	0.609838	0.344791	0	12	37.6182	38.8278	6.03708	tertiary	wild_type
	tempcontrol_32h29_retina1_150823	13	8039	14240	101.171	9628	89	10.8904	2	452.421	431.997	0.564537	34.5368	83.4244	0.834961	161.505	165.693	66.7087	1.28231	0.915374	12.9706	2.48383	0.372824	0.493544	0	13	31.9285	40.0381	5.04594	secondary	wild_type
	tempcontrol_32h29_retina1_150823	14	1990	3408	50.3363	2257	61	12.2935	3	201.782	193.983	0.58392	30.6186	19.9121	0.881701	73.4983	71.2435	37.6001	-0.341877	0.849388	8.45801	1.89477	0.499198	0.614185	0	14	14.2402	9.91115	4.5233	bristle	wild_type
	tempcontrol_32h29_retina1_150823	15	2491	3570	56.3173	2608	55	9.82818	2	206.368	198.33	0.697759	26.2373	37.546	0.955138	70.2567	69.5846	46.9211	-1.42444	0.738455	9.87779	1.48301	0.655024	0.735023	0	15	14.5639	12.4064	4.1348	bristle	wild_type
	tempcontrol_32h29_retina1_150823	16	2208	3196	53.0218	2310	60	8.37726	2	197.882	190.286	0.690864	29.5838	23.3447	0.955844	70.342	63.3543	45.6695	0.183987	0.693082	7.85992	1.38723	0.700417	0.70859	0	16	13.965	10.9969	4.21121	bristle	wild_type
	tempcontrol_32h29_retina1_150823	17	7338	173121	96.6594	64942	218	15.914	2	560.002	559.139	0.0423865	209.362	55.8887	0.112993	606.531	426.214	186.998	-1.20765	0.898613	29.438	2.27925	0.0514319	0.294041	0	17	39.5207	36.5467	6.53734	secondary	wild_type
	tempcontrol_32h29_retina1_150823	18	7414	16166	97.1586	8295	97	16.0426	2	427.203	407.695	0.458617	66.8387	58.3609	0.893791	163.377	169.36	57.8688	-0.644857	0.939813	14.4515	2.92663	0.329108	0.510498	0	18	30.1488	36.9253	4.96144	secondary	wild_type
	tempcontrol_32h29_retina1_150823	19	6962	27531	94.1504	13230	123	11.4932	1	531.067	516.369	0.252879	98.6209	84.5645	0.526228	178.443	133.898	106.013	-0.747686	0.610849	14.2171	1.26303	0.494422	0.310202	0	19	37.4787	34.6741	6.36476	tertiary	wild_type
	tempcontrol_32h29_retina1_150823	20	6827	10752	93.2331	8277	112	13.3627	1	432.434	412.654	0.634952	28.6463	77.1138	0.824816	170.836	181.988	54.6214	1.47666	0.953896	15.3993	3.33181	0.262454	0.458776	0	20	30.5179	34.0017	5.23365	secondary	wild_type
	tempcontrol_32h29_retina1_150823	21	7063	18432	94.8309	8733	82	8.90245	2	439.387	419.246	0.383192	75.8505	65.8114	0.808771	173.003	191.134	53.3245	-0.74924	0.960294	10.7393	3.58436	0.246164	0.459732	0	21	31.0086	35.1771	5.2282	secondary	wild_type
	tempcontrol_32h29_retina1_150823	22	5632	14630	84.6811	7310	110	12.1749	2	394.576	382.126	0.384962	74.6232	51.0787	0.770451	174.063	136.261	58.7016	-0.424665	0.902446	14.5693	2.32125	0.386215	0.454582	0	22	27.8462	28.0501	5.25774	secondary	wild_type
	tempcontrol_32h29_retina1_150823	23	5790	22294	85.8607	10934	89	22.5936	2	512.274	489.689	0.259711	96.542	73.3285	0.529541	163.884	119.877	106.498	-0.352719	0.459089	15.1293	1.12563	0.512996	0.277258	0	23	36.1525	28.837	6.7323	tertiary	wild_type
	tempcontrol_32h29_retina1_150823	24	1792	5658	47.7666	3157	54	11.2338	2	174.61	176.267	0.31672	24.0234	34.3739	0.567627	83.9524	63.0843	38.7969	-1.33307	0.788527	8.34607	1.62601	0.573331	0.738599	0	24	12.3227	8.92502	4.12478	bristle	wild_type
	tempcontrol_32h29_retina1_150823	25	1624	2646	45.4724	1798	117	39.6447	9	182.083	175.307	0.613757	26.2001	24.3473	0.903226	56.3205	50.6077	42.1391	0.733135	0.553781	22.7211	1.20097	0.807352	0.615539	0	25	12.8501	8.0883	4.51832	NA	wild_type
	tempcontrol_32h29_retina1_150823	26	2682	4582	58.4365	3115	69	15.7274	2	198.752	193.792	0.585334	26.8139	28.6782	0.860995	84.1724	65.3072	53.0473	-1.00762	0.583277	13.6321	1.23111	0.800657	0.853187	0	26	14.0264	13.3576	3.8378	bristle	wild_type
	tempcontrol_32h29_retina1_150823	27	7421	464324	97.2045	41508	128	9.32583	1	447.588	432.384	0.0159824	573.859	65.7185	0.178785	953.138	202.003	60.5777	-0.68676	0.953975	11.3846	3.33461	0.231557	0.465496	0	27	31.5874	36.9601	5.19574	secondary	wild_type
	tempcontrol_32h29_retina1_150823	28	6050	27702	87.7673	13002	139	12.1385	2	561.014	536.29	0.218396	93.5615	82.9736	0.465313	177.688	131.015	109.385	1.01173	0.550399	14.5158	1.19775	0.448771	0.241556	0	28	39.5922	30.1319	7.21267	tertiary	wild_type
	tempcontrol_32h29_retina1_150823	29	7849	18144	99.9683	9625	75	10.0399	1	441.588	421.333	0.432595	74.492	66.6031	0.815481	171.406	185.147	59.9053	-0.683071	0.946209	12.147	3.09065	0.291537	0.505813	0	29	31.164	39.0918	4.98437	secondary	wild_type
	tempcontrol_32h29_retina1_150823	30	3796	9844	69.5213	6556	84	12.6646	2	388.818	371.304	0.385616	68.2769	45.0203	0.579012	113.217	116.315	70.9278	-0.960431	0.792564	11.5824	1.63991	0.357242	0.315531	0	30	27.4399	18.9059	6.31079	bristle	wild_type
	tempcontrol_32h29_retina1_150823	31	1396	2352	42.1597	1482	64	12.7407	3	163.882	158.052	0.593537	25.8897	23.1669	0.94197	55.7584	56.2217	32.521	0.769705	0.815724	10.6169	1.72878	0.562326	0.653178	0	31	11.5656	6.95275	4.38621	bristle	wild_type
	tempcontrol_32h29_retina1_150823	32	6255	13604	89.2419	7862	105	12.952	2	445.505	425.046	0.459791	86.835	34.0691	0.795599	190.097	197.014	46.4365	0.306364	0.971826	15.9949	4.24266	0.205184	0.396034	0	32	31.4404	31.1529	5.63298	secondary	wild_type
	tempcontrol_32h29_retina1_150823	33	7429	11859	97.2569	8576	103	12.3385	1	476.368	455.092	0.626444	30.8868	87.3753	0.866255	178.126	191.992	51.9588	1.39284	0.962684	16.4737	3.69509	0.256609	0.411392	0	33	33.6184	37	5.52684	secondary	wild_type
	tempcontrol_32h29_retina1_150823	34	7661	146510	98.7638	47062	111	11.0822	1	466.032	447.189	0.0522899	714.705	38.372	0.162785	813.173	222.994	70.9344	0.220053	0.948057	13.8767	3.14367	0.196159	0.443266	0	34	32.889	38.1554	5.32442	secondary	wild_type
	tempcontrol_32h29_retina1_150823	35	2812	4410	59.836	3005	126	14.4395	2	219.823	211.087	0.637642	32.0533	30.6757	0.935774	71.1969	71.9376	51.3362	0.403319	0.700532	18.5101	1.4013	0.691853	0.731269	0	35	15.5135	14.0051	4.1454	bristle	wild_type
	tempcontrol_32h29_retina1_150823	36	1598	2444	45.1069	1703	99	23.4706	6	168.811	162.725	0.653846	22.261	25.0695	0.938344	59.8164	55.9615	37.4873	-0.878389	0.742472	17.8356	1.49281	0.649693	0.704667	0	36	11.9134	7.9588	4.22292	bristle	wild_type
	tempcontrol_32h29_retina1_150823	37	1544	2160	44.3383	1711	80	14.3394	2	165.154	161.939	0.714815	17.9819	32.1755	0.902396	63.5689	58.3207	35.0314	1.43835	0.799499	10.3291	1.66481	0.577978	0.71134	0	37	11.6554	7.68986	4.20307	bristle	wild_type
	tempcontrol_32h29_retina1_150823	38	6360	16128	89.9878	7417	121	10.2138	2	413.931	395.113	0.394345	77.255	49.8759	0.85749	169.623	163.416	52.8972	-0.699995	0.946161	12.2305	3.08931	0.303235	0.466456	0	38	29.2121	31.6758	5.19038	secondary	wild_type
	tempcontrol_32h29_retina1_150823	39	6289	13840	89.4841	7569	100	8.72269	2	446.57	426.252	0.454408	90.9754	35.6779	0.830889	184.808	188.656	48.6411	0.365102	0.96619	11.2495	3.87853	0.224983	0.39629	0	39	31.5155	31.3222	5.63117	secondary	wild_type
	tempcontrol_32h29_retina1_150823	40	7218	21484	95.8658	9000	146	13.6162	2	475.115	458.319	0.335971	85.4223	64.0418	0.802	192.213	206.229	49.4503	-0.679764	0.970826	17.4777	4.17043	0.216086	0.401818	0	40	33.53	35.9491	5.5923	secondary	wild_type
	tempcontrol_32h29_retina1_150823	41	1512	2303	43.8764	1641	139	48.6237	19	170.255	164.486	0.656535	23.6382	21.1601	0.921389	51.0784	47.8994	41.0451	0.0361444	0.51548	22.0297	1.16699	0.839077	0.655485	0	41	12.0153	7.53048	4.37848	NA	wild_type
	tempcontrol_32h29_retina1_150823	42	6316	14880	89.676	8044	115	15.9283	2	452.505	432.075	0.424462	98.6775	34.2977	0.785182	194.247	204.561	47.2298	0.354703	0.972981	14.0626	4.33117	0.19218	0.38762	0	42	31.9344	31.4567	5.6938	secondary	wild_type
	tempcontrol_32h29_retina1_150823	43	7095	11664	95.0454	7360	103	12.0426	2	398.291	380.285	0.608282	77.9307	35.4853	0.963995	170.792	163.318	55.5882	0.311691	0.940292	14.2141	2.938	0.338684	0.562031	0	43	28.1084	35.3365	4.72851	secondary	wild_type
	tempcontrol_32h29_retina1_150823	44	8416	29583	103.516	14468	120	15.4635	1	576.571	549.697	0.284488	98.8453	92.4001	0.581698	180.936	137.923	132.382	1.02597	0.280583	15.5856	1.04185	0.563307	0.318134	0	44	40.69	41.9157	6.28492	tertiary	wild_type
	tempcontrol_32h29_retina1_150823	45	7780	28497	99.5279	13915	113	15.6716	2	569.529	542.629	0.273011	98.9305	75.7781	0.559109	190.339	142.915	117.243	-0.0719555	0.571828	16.706	1.21896	0.484995	0.30141	0	45	40.1931	38.7481	6.45693	tertiary	wild_type
	tempcontrol_32h29_retina1_150823	46	4414	9000	74.9672	6312	118	13.3185	2	376.758	362.356	0.490444	43.377	35.2533	0.699303	114.285	105.569	71.271	0.446504	0.737712	15.9848	1.48123	0.504281	0.390766	0	46	26.5888	21.9838	5.67083	bristle	wild_type
	tempcontrol_32h29_retina1_150823	47	2260	3132	53.6425	2413	67	13.3106	2	194.882	187.834	0.721584	24.335	24.4704	0.936593	68.0074	61.4506	49.826	-1.17599	0.585282	13.4948	1.2333	0.76202	0.74778	0	47	13.7533	11.2559	4.09938	bristle	wild_type
	tempcontrol_32h29_retina1_150823	48	8203	13706	102.198	9791	171	14.4068	1	460.842	440.731	0.598497	32.6623	92.9297	0.83781	179.847	197.935	59.5728	1.3555	0.953633	19.0468	3.32258	0.266585	0.485377	0	48	32.5227	40.8549	5.08821	secondary	wild_type
	tempcontrol_32h29_retina1_150823	49	6295	321300	89.5268	33481	83	8.23431	1	443.96	428.553	0.0195923	670.799	377.844	0.188017	871.271	199.286	50.892	0.298011	0.966843	9.75654	3.91587	0.201814	0.401344	0	49	31.3314	31.3521	5.5956	secondary	wild_type
	tempcontrol_32h29_retina1_150823	50	4005	10170	71.4096	5917	105	10.5099	2	341.984	328.995	0.393805	70.2122	50.6077	0.676863	116.662	110.5	60.6904	-0.63112	0.835669	11.4328	1.82072	0.417625	0.43033	0	50	24.1347	19.9468	5.40386	bristle	wild_type
	tempcontrol_32h29_retina1_150823	51	2440	3904	55.7378	2630	91	13.3623	2	210.267	202.027	0.625	31.7152	34.6684	0.927757	69.4046	67.6324	48.0892	-1.0939	0.703155	15.3506	1.4064	0.679188	0.693517	0	51	14.8391	12.1524	4.25673	bristle	wild_type
	tempcontrol_32h29_retina1_150823	52	1500	2052	43.7019	1585	92	15.28	2	167.184	161.574	0.730994	30.6733	18.6147	0.946372	58.0517	56.1091	34.9156	0.0814415	0.782795	14.8179	1.60699	0.606645	0.674393	0	52	11.7986	7.47072	4.31667	bristle	wild_type
	tempcontrol_32h29_retina1_150823	53	2086	3630	51.5362	2540	87	17.4986	2	236.219	247.495	0.574656	24.7124	25.5484	0.82126	73.6003	63.1093	46.9824	-0.119689	0.667667	16.2487	1.34325	0.666864	0.469779	0	53	16.6706	10.3893	5.172	NA	wild_type
	tempcontrol_32h29_retina1_150823	54	8406	20687	103.455	10136	70	6.83167	1	468.251	446.807	0.406342	74.0611	72.5696	0.829321	182.571	200.355	58.821	-0.670508	0.955933	8.57235	3.40618	0.266624	0.481773	0	54	33.0456	41.8659	5.10721	secondary	wild_type
	tempcontrol_32h29_retina1_150823	55	7364	18600	96.8304	8825	106	9.31939	2	471.44	451.171	0.395914	73.8517	66.3919	0.834448	173.404	183.447	55.5681	-0.635149	0.953019	11.5939	3.3013	0.278614	0.416362	0	55	33.2707	36.6762	5.49375	secondary	wild_type
	tempcontrol_32h29_retina1_150823	56	8818	28900	105.96	14949	146	20.7642	2	582.02	555.06	0.305121	97.4694	87.2723	0.589872	180.613	142.033	130.546	0.12195	0.393965	23.7465	1.08799	0.55655	0.327117	0	56	41.0746	43.9179	6.19802	tertiary	wild_type
	tempcontrol_32h29_retina1_150823	57	1204	1786	39.1533	1361	159	64.853	35	158.184	152.649	0.674132	24.0382	16.6653	0.884644	53.535	47.1176	34.0885	0.470802	0.690347	19.8293	1.38221	0.690512	0.604662	0	57	11.1634	5.9965	4.55878	NA	wild_type
	tempcontrol_32h29_retina1_150823	58	983	1554	35.3779	1139	69	24.3021	5	138.018	135.068	0.632561	20.0509	16.1445	0.863038	46.8722	40.2788	32.8791	0.712863	0.577645	13.1502	1.22506	0.771456	0.64847	0	58	9.7403	4.89581	4.4021	NA	wild_type
	tempcontrol_32h29_retina1_150823	59	2084	2915	51.5115	2207	50	11.2558	2	182.125	175.347	0.714923	26.9352	26.3954	0.944268	63.8201	62.0631	44.1885	0.96123	0.702187	9.7966	1.40451	0.688875	0.789531	0	59	12.853	10.3793	3.98952	bristle	wild_type
	tempcontrol_32h29_retina1_150823	60	4792	10165	78.1112	7275	109	12.4163	2	385.019	367.703	0.471422	52.856	67.1893	0.658694	113.217	107.385	77.7964	-0.668608	0.689311	14.094	1.38033	0.529107	0.40622	0	60	27.1718	23.8664	5.56191	bristle	wild_type
	tempcontrol_32h29_retina1_150823	61	8136	13572	101.78	9969	116	12.3441	1	470.605	449.236	0.599469	30.9898	95.5022	0.81613	177.485	192.76	62.4509	1.35378	0.946063	16.1488	3.08658	0.278797	0.461644	0	61	33.2118	40.5212	5.21736	secondary	wild_type
	tempcontrol_32h29_retina1_150823	62	7107	15120	95.1258	8776	124	8.0916	1	470.067	448.529	0.47004	95.3412	35.5074	0.809822	199.865	203.714	50.4681	0.342218	0.968827	11.2573	4.03649	0.218049	0.404182	0	62	33.1738	35.3963	5.57592	secondary	wild_type
	tempcontrol_32h29_retina1_150823	63	6429	23944	90.4746	11543	116	16.7911	2	524.215	499.669	0.268502	95.6849	77.0806	0.556961	170.88	122.323	105.645	-0.129802	0.504082	17.3849	1.15787	0.547064	0.293991	0	63	36.9952	32.0195	6.5379	tertiary	wild_type
	tempcontrol_32h29_retina1_150823	64	1219	2016	39.3964	1337	143	23.0189	2	152.882	148.016	0.604663	21.4299	20.1214	0.911743	50	44.0816	37.5954	-1.1662	0.522141	27.2433	1.17253	0.798729	0.655389	0	64	10.7893	6.0712	4.3788	NA	wild_type
	tempcontrol_32h29_retina1_150823	65	8532	13120	104.227	9701	90	12.1293	2	447.191	432.171	0.650305	36.29	82.1363	0.879497	169.944	179.5	63.9649	1.33109	0.934352	14.2086	2.80622	0.337158	0.536136	0	65	31.5594	42.4934	4.84136	secondary	wild_type
	tempcontrol_32h29_retina1_150823	66	1921	2652	49.456	2022	93	16.2415	2	180.397	174.101	0.724359	22.6778	27.0661	0.950049	60.7454	50.8101	50.2259	-1.05683	0.151209	17.2343	1.01163	0.947408	0.741786	0	66	12.7311	9.5675	4.11591	bristle	wild_type
	tempcontrol_32h29_retina1_150823	67	7754	34408	99.3615	16304	132	15.3955	2	624.642	595.664	0.225355	103.624	95.0206	0.475589	197.952	144.97	130.792	0.93131	0.431314	18.3458	1.1084	0.469762	0.249732	0	67	44.0825	38.6186	7.09362	tertiary	wild_type
	tempcontrol_32h29_retina1_150823	68	7008	15486	94.4609	8960	124	11.2233	2	465.499	445.539	0.452538	95.3102	36.4121	0.782143	186.574	196.947	52.0823	0.322651	0.9644	15.4231	3.78146	0.230041	0.406413	0	68	32.8514	34.9032	5.56059	secondary	wild_type
	tempcontrol_32h29_retina1_150823	69	3726	10200	68.8774	7780	92	12.4576	2	474.09	452.147	0.365294	41.351	46.3065	0.47892	122.784	133.798	84.5251	0.431375	0.775184	11.421	1.58294	0.265003	0.20832	0	69	33.4577	18.5573	7.76676	bristle	wild_type
	tempcontrol_32h29_retina1_150823	70	7307	12744	96.455	8204	106	16.1787	2	430.392	410.719	0.573368	87.8839	32.8448	0.890663	182.387	185.093	53.9939	0.222999	0.956506	16.1323	3.42804	0.271562	0.495702	0	70	30.3738	36.3924	5.03494	secondary	wild_type
	tempcontrol_32h29_retina1_150823	71	8954	15576	106.774	11347	118	11.7651	1	486.362	466.856	0.574859	36.7826	90.931	0.789107	185.995	201.635	69.5783	1.31192	0.938577	14.6863	2.89796	0.280411	0.475671	0	71	34.3238	44.5952	5.13986	secondary	wild_type
	tempcontrol_32h29_retina1_150823	72	6997	27348	94.3867	13302	139	13.6759	2	564.357	537.726	0.255851	99.5758	88.3799	0.526011	178.572	134.157	114.502	-0.148166	0.521103	15.7902	1.17165	0.49499	0.276066	0	72	39.8281	34.8484	6.74681	tertiary	wild_type
	tempcontrol_32h29_retina1_150823	73	1633	2632	45.5982	1810	95	37.4703	11	179.326	173.086	0.620441	25.4115	21.8285	0.90221	56.3205	50.8662	42.8116	0.0959025	0.54002	16.8286	1.18814	0.803596	0.638131	0	73	12.6555	8.13312	4.43762	NA	wild_type
	tempcontrol_32h29_retina1_150823	74	3352	4526	65.3292	3542	80	10.2357	2	249.255	238.99	0.74061	31.8338	31.9087	0.946358	82.7647	74.7272	60.3589	1.37537	0.589562	10.0665	1.23805	0.764287	0.677995	0	74	17.5905	16.6946	4.30518	bristle	wild_type
	tempcontrol_32h29_retina1_150823	75	8048	20276	101.228	9364	144	10.6626	2	464.215	442.785	0.396922	82.8849	65.126	0.859462	181.466	192.501	60.3296	-0.757877	0.949621	15.6782	3.19082	0.276524	0.469309	0	75	32.7608	40.0829	5.17458	secondary	wild_type
	tempcontrol_32h29_retina1_150823	76	2294	2728	54.0445	2335	85	13.2062	2	181.054	174.331	0.840909	29.5279	20.9294	0.982441	64.2884	64.5511	45.6009	0.0868379	0.707782	13.2443	1.41557	0.700965	0.879403	0	76	12.7774	11.4252	3.78017	bristle	wild_type
	tempcontrol_32h29_retina1_150823	77	8035	13527	101.146	9504	106	12.0015	2	443.043	423.857	0.593997	33.4106	87.9869	0.845434	167.765	178.453	62.6842	1.35289	0.936277	14.5897	2.84686	0.321252	0.514404	0	77	31.2666	40.0181	4.94257	secondary	wild_type
	tempcontrol_32h29_retina1_150823	78	2161	3060	52.4545	2255	68	12.6529	2	188.711	181.59	0.706209	23.0028	25.3841	0.958315	60.6712	56.3071	50.1894	-1.22951	0.453316	12.1566	1.12189	0.867837	0.762556	0	78	13.3178	10.7628	4.05947	bristle	wild_type
	tempcontrol_32h29_retina1_150823	79	1080	1540	37.0823	1148	54	16.4676	6	129.397	125.358	0.701299	20.387	17.6815	0.940767	45.3542	44.0098	31.5488	0.25674	0.697219	7.718	1.39498	0.709962	0.81056	0	79	9.13187	5.37892	3.93742	bristle	wild_type
	tempcontrol_32h29_retina1_150823	80	3942	7200	70.8457	4866	74	12.3184	2	308.131	295.952	0.5475	29.637	42.8062	0.810111	102.611	97.8699	58.7794	-1.40297	0.799559	12.529	1.66504	0.523996	0.521742	0	80	21.7456	19.633	4.90769	bristle	wild_type
	tempcontrol_32h29_retina1_150823	81	8001	14418	100.932	8724	168	11.7734	1	467.8	446.38	0.554931	87.8348	36.4777	0.917125	184.101	173.367	60.5527	0.28256	0.93702	18.7613	2.86307	0.33894	0.459445	0	81	33.0138	39.8488	5.22984	secondary	wild_type
	tempcontrol_32h29_retina1_150823	82	1097	1734	37.373	1179	90	21.5843	5	141.569	139.186	0.632641	13.2133	22.6345	0.93045	53	50.1576	28.9035	-1.27715	0.81727	15.8603	1.73535	0.555192	0.687833	0	82	9.99085	5.46358	4.27428	bristle	wild_type
	tempcontrol_32h29_retina1_150823	83	8848	13440	106.14	10259	131	13.2401	1	444.404	424.396	0.658333	35.117	82.2093	0.862462	168.582	177.652	67.5486	1.46481	0.924892	16.009	2.62998	0.356958	0.562988	0	83	31.3627	44.0673	4.7245	secondary	wild_type
	tempcontrol_32h29_retina1_150823	84	1601	2438	45.1493	1768	147	48.4897	16	184.083	180.44	0.656686	25.5996	21.2879	0.905543	53.6004	52.7596	39.8155	-0.488713	0.656118	24.5381	1.3251	0.732315	0.593708	0	84	12.9912	7.97374	4.60064	NA	wild_type
	tempcontrol_32h29_retina1_150823	85	6623	12375	91.8295	7674	107	13.0048	2	434.037	414.567	0.535192	77.0405	33.9429	0.863044	172.122	176.891	53.0505	0.282246	0.953969	14.187	3.33439	0.269496	0.441786	0	85	30.631	32.9857	5.33334	secondary	wild_type
	tempcontrol_32h29_retina1_150823	86	6867	22578	93.5058	11482	153	16.2145	2	513.931	492.045	0.304146	93.2844	80.9362	0.598067	168.22	136.929	99.1649	-0.332311	0.689582	18.358	1.38082	0.466324	0.326714	0	86	36.2694	34.2009	6.20185	tertiary	wild_type
	tempcontrol_32h29_retina1_150823	87	7693	14110	98.9699	9444	97	9.342	1	480.522	458.638	0.545216	36.6637	82.6414	0.814591	171.991	183.477	59.2349	1.35764	0.946451	12.1262	3.09744	0.290967	0.418677	0	87	33.9116	38.3148	5.47855	secondary	wild_type
	tempcontrol_32h29_retina1_150823	88	3008	4160	61.8862	3202	84	19.6619	3	223.196	214.285	0.723077	32.0768	34.235	0.939413	76.2168	74.3587	52.2726	-0.667744	0.711212	18.1595	1.42252	0.692666	0.758779	0	88	15.7515	14.9813	4.06956	bristle	wild_type
	tempcontrol_32h29_retina1_150823	89	737	1056	30.6329	791	51	16.0991	3	113.87	111.03	0.697917	12.905	15.0461	0.931732	39.4081	36.0019	27.2381	-0.857311	0.65391	11.6786	1.32175	0.723978	0.714263	0	89	8.03609	3.67061	4.19446	bristle	wild_type
	tempcontrol_32h29_retina1_150823	90	3615	6324	67.8437	4559	88	14.73	2	308.368	297.714	0.571632	23.9679	52.6022	0.792937	110.277	111.353	45.2955	1.29397	0.913529	13.4517	2.45837	0.371204	0.477728	0	90	21.7623	18.0044	5.12879	bristle	wild_type
	tempcontrol_32h29_retina1_150823	91	8600	20410	104.642	10006	92	6.94116	1	463.973	442.555	0.421362	85.4631	66.8664	0.859484	185	195.591	60.834	-0.715013	0.950401	9.09877	3.21517	0.286226	0.502023	0	91	32.7437	42.8321	5.00315	secondary	wild_type
	tempcontrol_32h29_retina1_150823	92	5977	22192	87.2362	11285	118	15.5443	2	515.766	491.854	0.269331	89.6441	81.2769	0.529641	163.893	123.54	104.541	-1.13219	0.532851	16.5486	1.18174	0.498627	0.28235	0	92	36.3989	29.7683	6.6713	tertiary	wild_type
	tempcontrol_32h29_retina1_150823	93	2444	3212	55.7835	2688	78	16.0139	2	222.148	216.562	0.760897	21.7312	36.1669	0.909226	76.243	74.9202	42.6106	-1.41261	0.822513	15.772	1.75825	0.554388	0.622337	0	93	15.6776	12.1723	4.49358	bristle	wild_type
	tempcontrol_32h29_retina1_150823	94	1850	2684	48.5334	1954	112	17.4973	3	180.811	174.101	0.68927	29.5184	22.4795	0.946776	67.2309	65.9398	36.9411	-0.364114	0.82834	16.0401	1.785	0.541734	0.711101	0	94	12.7603	9.21388	4.20377	bristle	wild_type
	tempcontrol_32h29_retina1_150823	95	7679	17810	98.8798	9216	127	11.6042	2	461.191	440.311	0.431162	70.5718	66.5756	0.833225	170.294	177.88	59.7077	-0.746192	0.941982	16.3158	2.97917	0.309003	0.453684	0	95	32.5474	38.2451	5.26294	secondary	wild_type
	tempcontrol_32h29_retina1_150823	96	1328	2236	41.1201	1426	81	15.6047	3	160.225	154.585	0.593918	23.0655	22.6333	0.931276	53.8516	51.2236	36.0199	-0.401188	0.711002	14.4255	1.42209	0.644417	0.650048	0	96	11.3075	6.61407	4.39676	bristle	wild_type
	tempcontrol_32h29_retina1_150823	97	2061	2756	51.2264	2148	53	12.4881	2	180.225	173.546	0.747823	27.8874	26.8869	0.959497	61.8547	56.5713	47.7613	-0.655745	0.535922	11.1662	1.18446	0.819965	0.797363	0	97	12.719	10.2648	3.96988	bristle	wild_type
	tempcontrol_32h29_retina1_150823	98	7093	13452	95.032	8221	140	13.7937	2	457.35	436.669	0.527282	89.4805	34.925	0.86279	183.521	187.151	50.7313	0.291137	0.962559	18.1495	3.68906	0.257844	0.42613	0	98	32.2764	35.3265	5.43043	secondary	wild_type
	tempcontrol_32h29_retina1_150823	99	3254	4312	64.3671	3466	126	18.3974	2	245.012	234.968	0.754638	36.8866	27.0934	0.938834	79.3095	80.7595	52.1352	0.234532	0.763708	18.145	1.54904	0.635244	0.681165	0	99	17.2911	16.2065	4.29516	bristle	wild_type
	tempcontrol_32h29_retina1_150823	100	1699	2430	46.5106	1844	158	56.2713	24	175.468	169.428	0.699177	25.6986	20.0406	0.921367	57.8014	52.1831	42.1735	0.474362	0.588931	27.983	1.23734	0.794409	0.693437	0	100	12.3832	8.46183	4.25698	NA	wild_type
	tempcontrol_32h29_retina1_150823	101	1412	2173	42.4006	1501	74	16.7365	2	168.734	163.796	0.649793	22.7571	16.3562	0.940706	53.6004	48.8963	39.3225	0.0925274	0.594355	15.6571	1.24347	0.751958	0.623217	0	101	11.908	7.03243	4.4904	bristle	wild_type
	tempcontrol_32h29_retina1_150823	102	3174	5508	63.5709	4073	104	13.9682	2	280.29	269.558	0.576253	26.3756	33.8897	0.779278	83.8153	87.9703	53.5366	-1.2098	0.793495	15.3363	1.64318	0.52221	0.507692	0	102	19.7808	15.808	4.97513	bristle	wild_type
	tempcontrol_32h29_retina1_150823	103	3815	8722	69.6951	6390	70	9.31376	2	384.836	367.529	0.4374	48.779	41.226	0.597027	107.168	106.63	70.752	-1.42443	0.748149	9.65194	1.50709	0.427218	0.323708	0	103	27.1588	19.0005	6.23057	bristle	wild_type
	tempcontrol_32h29_retina1_150823	104	7677	13376	98.8669	9730	132	10.5785	1	488.848	468.657	0.573938	33.8303	83.1992	0.789003	180.942	190.908	58.7274	1.38768	0.951509	14.9316	3.25075	0.268195	0.403696	0	104	34.4992	38.2351	5.57928	secondary	wild_type
	tempcontrol_32h29_retina1_150823	105	1709	2223	46.6473	1782	87	21.9889	2	173.355	167.033	0.768781	16.5846	26.7244	0.959035	59.4811	59.4056	38.054	-1.34184	0.767893	17.8836	1.56109	0.616591	0.714624	0	105	12.2341	8.51164	4.1934	bristle	wild_type
	tempcontrol_32h29_retina1_150823	106	7824	19140	99.8089	9302	112	10.3107	2	456.759	435.717	0.408777	74.055	69.1679	0.841109	177.654	194.263	56.5793	-0.727759	0.956647	12.469	3.43346	0.263973	0.471263	0	106	32.2347	38.9673	5.16384	secondary	wild_type
	tempcontrol_32h29_retina1_150823	107	2458	3520	55.943	2621	71	13.6941	2	207.947	204.209	0.698295	27.2937	24.8454	0.93781	68.4763	62.6863	51.6591	-0.134628	0.566459	12.1499	1.21346	0.79643	0.714308	0	107	14.6754	12.242	4.19433	bristle	wild_type
	tempcontrol_32h29_retina1_150823	108	14394	868062	135.377	165618	107	8.59038	1	796.139	760.15	0.0165818	410.432	717.692	0.0869108	1356.77	2461.14	153.741	1.06769	0.998047	10.8291	16.0084	0.00302564	0.285373	0	108	56.1855	71.689	6.63588	NA	wild_type
	tempcontrol_32h29_retina1_150823	109	5717	24472	85.3177	11828	108	17.8363	1	535.387	510.26	0.233614	91.2228	80.4247	0.483345	169.499	116.532	112.871	-0.936772	0.248665	16.7848	1.03243	0.536032	0.250636	0	109	37.7836	28.4734	7.08082	tertiary	wild_type
	tempcontrol_32h29_retina1_150823	110	1499	3477	43.6874	1705	94	18.8886	5	203.468	199.441	0.431119	39.2415	34.4663	0.879179	82.807	72.0964	30.8683	-0.774025	0.903706	15.2425	2.33561	0.367185	0.455008	0	110	14.3592	7.46574	5.25527	bristle	wild_type
	tempcontrol_32h29_retina1_150823	111	7896	21609	100.267	10186	85	9.30446	2	489.588	466.84	0.365403	81.3442	75.1131	0.775182	190.966	208.153	59.2529	-0.847298	0.958628	11.0962	3.51296	0.232035	0.413957	0	111	34.5514	39.3259	5.50969	secondary	wild_type
	tempcontrol_32h29_retina1_150823	112	2144	2856	52.2477	2328	105	14.7607	2	208.284	209.303	0.7507	20.8372	33.7309	0.920962	71.1688	66.6419	42.5849	1.4742	0.769198	14.5629	1.56492	0.614668	0.621043	0	112	14.6991	10.6781	4.49826	bristle	wild_type
	tempcontrol_32h29_retina1_150823	113	7498	25591	97.7075	13130	172	14.3524	2	542.552	525.199	0.292994	99.3862	82.5872	0.571059	177.26	133.67	109.926	-0.698908	0.568958	20.0517	1.216	0.534304	0.32009	0	113	38.2893	37.3436	6.26569	tertiary	wild_type
	tempcontrol_32h29_retina1_150823	114	8471	13770	103.854	10161	158	14.2072	1	483.7	464.135	0.615178	33.8737	84.9064	0.833678	171.549	182.349	63.3751	1.4204	0.937662	20.9475	2.87729	0.324369	0.454981	0	114	34.1359	42.1896	5.25543	secondary	wild_type
	tempcontrol_32h29_retina1_150823	115	1607	2350	45.2338	1749	131	42.6409	19	176.598	170.5	0.68383	22.8401	21.7965	0.918811	52.2015	47.0695	44.5773	0.66278	0.321075	24.2702	1.05591	0.923521	0.647522	0	115	12.463	8.00363	4.40532	NA	wild_type
	tempcontrol_32h29_retina1_150823	116	2824	4774	59.9636	3824	70	11.1059	2	276.018	265.9	0.591537	25.4448	37.8088	0.738494	86.267	87.3714	49.4819	-1.37906	0.824172	11.257	1.76572	0.471017	0.465799	0	116	19.4793	14.0649	5.19404	bristle	wild_type
	tempcontrol_32h29_retina1_150823	117	1958	2613	49.93	2077	57	12.0332	2	185.776	179.004	0.74933	33.2033	19.0342	0.942706	67.2681	69.4975	36.9334	0.135259	0.847099	10.584	1.8817	0.51616	0.712927	0	117	13.1107	9.75178	4.19839	bristle	wild_type
	tempcontrol_32h29_retina1_150823	118	8421	14175	103.547	9872	112	12.119	2	470.522	455.075	0.594074	33.4669	92.7209	0.853019	175.642	185.812	62.9788	1.37456	0.940808	16.9553	2.95038	0.310547	0.477985	0	118	33.2059	41.9406	5.12741	secondary	wild_type
	tempcontrol_32h29_retina1_150823	119	1536	1976	44.2233	1611	73	11.9766	2	157.255	151.768	0.777328	17.4518	23.1686	0.953445	56.8595	54.5698	37.8859	-1.46999	0.719719	11.2395	1.44037	0.656745	0.780536	0	119	11.0979	7.65001	4.01244	bristle	wild_type
	tempcontrol_32h29_retina1_150823	121	7921	20586	100.426	9296	138	11.9043	1	471.831	452.686	0.384776	77.1505	73.4914	0.852087	180.48	190.752	56.7824	-0.709993	0.954667	16.2746	3.35935	0.277173	0.447114	0	121	33.2983	39.4504	5.30147	secondary	wild_type
	tempcontrol_32h29_retina1_150823	122	7471	872490	97.5314	147498	114	11.4223	2	663.458	642.798	0.00856285	587.669	1113.54	0.0506515	1443.43	1317.22	131.848	1.09728	0.994978	13.1422	9.99042	0.00548241	0.213286	0	122	46.8219	37.2091	7.67581	tertiary	wild_type
	tempcontrol_32h29_retina1_150823	123	6484	14933	90.8608	8147	86	11.1141	1	417.161	398.175	0.434206	67.8325	57.1141	0.795876	161.645	174.577	56.0192	-0.63759	0.947118	10.9885	3.11638	0.270881	0.468214	0	123	29.4401	32.2934	5.18063	secondary	wild_type
	tempcontrol_32h29_retina1_150823	124	2944	3850	61.2243	3067	95	13.3417	2	223.154	214.245	0.764675	26.1936	36.1206	0.959896	71.0211	70.0979	54.0848	1.42347	0.636154	16.0262	1.29607	0.762849	0.742911	0	124	15.7486	14.6625	4.11279	bristle	wild_type
	tempcontrol_32h29_retina1_150823	125	6862	13475	93.4718	8366	137	14.2679	2	448.735	428.109	0.509239	89.6905	32.296	0.820225	181.32	185.031	52.4677	0.278747	0.958954	19.8324	3.52657	0.255195	0.428233	0	125	31.6684	34.176	5.41707	secondary	wild_type
	tempcontrol_32h29_retina1_150823	126	7408	14596	97.1193	8671	95	11.1728	2	457.812	437.304	0.507536	90.6438	35.9471	0.854342	184.101	187.038	53.6011	0.330051	0.958057	12.1856	3.48945	0.269619	0.444157	0	126	32.309	36.8954	5.31908	secondary	wild_type
	tempcontrol_32h29_retina1_150823	127	1577	2340	44.8096	1696	126	43.922	12	173.77	167.818	0.673932	23.5231	20.1497	0.929835	52.469	49.3431	41.7028	-0.427991	0.534514	26.2018	1.18321	0.824687	0.656288	0	127	12.2634	7.85421	4.3758	NA	wild_type
	tempcontrol_32h29_retina1_150823	128	8670	14362	105.067	10079	114	12.817	2	470.25	448.506	0.603676	39.5258	83.7639	0.860204	170.062	173.572	67.4307	1.30903	0.921454	16.6088	2.57408	0.366413	0.492688	0	128	33.1867	43.1807	5.05032	secondary	wild_type
	tempcontrol_32h29_retina1_150823	129	2354	3584	54.7467	2494	112	15.9571	2	207.125	199.441	0.656808	28.5786	26.9295	0.943865	66.7608	62.4499	49.5342	-0.0873774	0.608983	16.3978	1.26074	0.768516	0.689528	0	129	14.6173	11.724	4.26903	bristle	wild_type
	tempcontrol_32h29_retina1_150823	130	2252	2850	53.5475	2304	73	10.0999	2	179.196	172.57	0.790175	25.1994	29.5555	0.977431	60.1664	58.4722	49.6418	1.46659	0.528423	11.0816	1.17788	0.838648	0.881296	0	130	12.6463	11.216	3.7761	bristle	wild_type
	tempcontrol_32h29_retina1_150823	131	3140	4221	63.2295	3227	82	11.3844	2	213.238	204.843	0.7439	30.229	33.7373	0.97304	68.2422	66.6585	60.4464	1.05329	0.421547	12.0921	1.10277	0.899763	0.867785	0	131	15.0487	15.6387	3.80539	bristle	wild_type
	tempcontrol_32h29_retina1_150823	132	9781	16019	111.596	11474	109	12.6754	1	502.948	479.899	0.610587	33.2218	104.828	0.852449	195.801	205.179	66.1357	1.41868	0.946627	15.8278	3.10239	0.295821	0.4859	0	132	35.4943	48.7141	5.08548	secondary	wild_type
	tempcontrol_32h29_retina1_150823	133	4924	11495	79.1797	8764	86	13.6608	2	510.339	487.658	0.42836	51.1444	70.842	0.561844	125.24	119.603	95.609	-1.40018	0.600819	13.6504	1.25096	0.438271	0.23758	0	133	36.0159	24.5239	7.27277	bristle	wild_type
	tempcontrol_32h29_retina1_150823	134	6952	13760	94.0827	8170	146	12.4656	2	429.848	410.203	0.505233	87.6049	33.0291	0.850918	180.278	189.68	50.2818	0.297638	0.964224	15.3592	3.77233	0.246024	0.472814	0	134	30.3354	34.6243	5.15537	secondary	wild_type
	tempcontrol_32h29_retina1_150823	135	6554	24806	91.3499	12629	123	15.7406	2	543.73	518.17	0.26421	101.041	85.6921	0.518964	171.825	128.421	110.337	-0.744102	0.511673	16.0082	1.1639	0.505991	0.27858	0	135	38.3724	32.6421	6.7163	tertiary	wild_type
	tempcontrol_32h29_retina1_150823	136	8802	21216	105.863	10191	114	12.8759	1	483.688	464.484	0.414876	82.4007	68.3445	0.863703	182.981	192.486	62.8015	-0.723374	0.945278	18.2478	3.06499	0.302478	0.472781	0	136	34.1351	43.8382	5.15555	secondary	wild_type
	tempcontrol_32h29_retina1_150823	137	6043	24640	87.7165	12225	122	19.8171	2	533.772	508.729	0.245252	88.9846	78.2131	0.494315	170.188	127.069	116.461	1.0764	0.399995	19.1656	1.09109	0.476525	0.266533	0	137	37.6696	30.097	6.8664	tertiary	wild_type
	tempcontrol_32h29_retina1_150823	138	1001	1782	35.7003	1129	56	17.3167	3	147.154	142.193	0.561728	16.7772	25.0609	0.886625	56.6127	54.4713	26.0099	1.32479	0.878633	11.1626	2.09425	0.429546	0.580895	0	138	10.385	4.98546	4.6511	bristle	wild_type
	tempcontrol_32h29_retina1_150823	139	3677	10304	68.423	7393	62	12.8096	2	452.44	434.662	0.356852	59.13	51.9731	0.497362	118.152	144.156	80.7277	0.390971	0.82849	10.3746	1.7857	0.22529	0.225726	0	139	31.9298	18.3132	7.46129	bristle	wild_type
	tempcontrol_32h29_retina1_150823	140	7476	16020	97.564	9708	113	11.8946	1	483.404	460.977	0.466667	85.622	37.7967	0.770087	190.906	200.728	58.7458	0.355428	0.956215	15.694	3.41689	0.236245	0.40203	0	140	34.115	37.2341	5.59082	secondary	wild_type
	tempcontrol_32h29_retina1_150823	141	8143	14320	101.823	9618	119	11.9854	2	485.108	462.985	0.568645	88.9422	34.4454	0.846642	185.068	191.083	59.0439	0.235398	0.951063	15.8931	3.23629	0.283956	0.434829	0	141	34.2353	40.556	5.37583	secondary	wild_type
	tempcontrol_32h29_retina1_150823	142	8599	21252	104.635	10726	102	8.68834	1	491.795	469.521	0.404621	71.9724	74.0745	0.801697	183.371	202.853	63.9432	-0.67875	0.949019	11.9171	3.1724	0.266068	0.446776	0	142	34.7072	42.8271	5.30347	secondary	wild_type
	tempcontrol_32h29_retina1_150823	143	3154	3886	63.3703	3272	57	11.7226	2	219.64	210.913	0.811631	28.3662	33.5358	0.963936	72.4707	70.1079	57.713	-1.368	0.567748	11.6526	1.21477	0.817031	0.821581	0	143	15.5005	15.7084	3.91093	bristle	wild_type
	tempcontrol_32h29_retina1_150823	144	1610	2475	45.276	1738	130	47.3509	17	176.841	170.73	0.650505	24.4627	20.672	0.926352	55.5788	50.9325	41.2072	0.162167	0.587733	23.6956	1.23601	0.790218	0.646951	0	144	12.4801	8.01857	4.40726	NA	wild_type
	tempcontrol_32h29_retina1_150823	145	1336	2064	41.2438	1489	71	13.3061	2	156.811	151.348	0.647287	21.3997	20.5045	0.897246	50.4777	50.3569	36.7665	1.2269	0.683321	11.8105	1.36964	0.670807	0.682751	0	145	11.0666	6.65392	4.29016	bristle	wild_type
	tempcontrol_32h29_retina1_150823	146	4225	11772	73.3446	7038	92	11.5387	2	417.499	400.032	0.358902	60.1725	54.5425	0.600313	115.521	141.392	62.8599	-0.854685	0.89574	11.3942	2.24933	0.269082	0.304598	0	146	29.4639	21.0425	6.42305	bristle	wild_type
	tempcontrol_32h29_retina1_150823	147	5677	8217	85.0187	6593	97	14.5959	2	352.054	336.842	0.690885	37.9579	46.0837	0.861065	107.541	106.624	72.8698	-1.39509	0.730017	15.7099	1.46321	0.6358	0.575587	0	147	24.8453	28.2742	4.6725	bristle	wild_type
	tempcontrol_32h29_retina1_150823	148	8600	12567	104.642	9847	113	11.4763	2	477.427	457.796	0.684332	33.7019	87.1334	0.873362	178.664	189.015	60.9272	1.42439	0.946624	15.0341	3.10232	0.306489	0.474126	0	148	33.6932	42.8321	5.14823	secondary	wild_type
	tempcontrol_32h29_retina1_150823	149	5840	18980	86.2306	9792	103	15.8205	2	474.032	452.092	0.307692	91.0594	74.4404	0.596405	157.267	119.608	101.256	-0.565228	0.532284	16.9873	1.18124	0.519761	0.326594	0	149	33.4536	29.086	6.20299	tertiary	wild_type
	tempcontrol_32h29_retina1_150823	150	9453	16200	109.708	9889	133	10.1955	1	451.96	431.56	0.583519	87.9748	45.4316	0.955911	189.423	187.581	64.5703	0.335521	0.938887	14.7619	2.90507	0.342059	0.581539	0	150	31.896	47.0805	4.64853	secondary	wild_type
	tempcontrol_32h29_retina1_150823	151	7354	19110	96.7647	9320	119	9.91678	2	472.812	453.028	0.384825	73.8021	67.2468	0.789056	172.887	189.041	57.6972	-0.693728	0.952285	13.1809	3.27644	0.262011	0.413386	0	151	33.3675	36.6264	5.51349	secondary	wild_type
	tempcontrol_32h29_retina1_150823	152	3169	135800	63.5208	37212	95	16.8447	3	453.511	436.463	0.0233358	140.993	514.018	0.0851607	694.519	990.567	72.3844	1.31816	0.997327	11.2678	13.6848	0.00411211	0.193623	0	152	32.0054	15.7831	8.05613	NA	wild_type
	tempcontrol_32h29_retina1_150823	153	6854	14875	93.4173	8185	111	10.5865	2	456.534	436.288	0.460773	88.8731	35.5258	0.837385	184.808	188.647	49.3074	0.364561	0.965238	14.791	3.82594	0.245219	0.413245	0	153	32.2187	34.1362	5.51444	secondary	wild_type
	tempcontrol_32h29_retina1_150823	154	1667	2397	46.0705	1804	120	41.6191	13	171.947	166.842	0.695453	25.2322	21.5489	0.924058	54.6443	51.5647	41.678	0.466942	0.588817	18.253	1.23722	0.798253	0.708525	0	154	12.1347	8.30246	4.21141	NA	wild_type
	tempcontrol_32h29_retina1_150823	155	2103	4745	51.7458	2407	81	12.9544	2	233.16	228.898	0.443203	42.4584	38.8222	0.873702	92.0054	81.6128	36.6284	-0.796973	0.893629	12.9459	2.22813	0.402007	0.486115	0	155	16.4547	10.4739	5.08435	bristle	wild_type
	tempcontrol_32h29_retina1_150823	156	8492	531750	103.982	141716	96	9.42569	1	653.428	629.43	0.0159699	305.835	1298.93	0.0599227	1466.49	906.568	131.61	1.3499	0.989406	11.6242	6.8883	0.0131559	0.249933	0	156	46.1141	42.2942	7.09076	tertiary	wild_type
	tempcontrol_32h29_retina1_150823	157	8412	27054	103.492	14063	123	18.7286	2	561.973	535.465	0.310934	99.185	86.3186	0.598165	172.43	137.125	128.324	-1.33723	0.352486	19.8047	1.06859	0.569607	0.334718	0	157	39.6598	41.8958	6.12725	tertiary	wild_type
	tempcontrol_32h29_retina1_150823	158	2108	2856	51.8072	2162	65	11.5759	2	177.196	170.674	0.738095	22.6992	26.7045	0.975023	61.6117	57.4601	47.7688	-0.916817	0.555766	11.7544	1.20288	0.812921	0.84367	0	158	12.5052	10.4988	3.85939	bristle	wild_type
	tempcontrol_32h29_retina1_150823	159	8277	12480	102.658	9104	83	10.0272	2	424.084	404.935	0.663221	36.5514	75.2727	0.909161	160.702	164.233	68.0609	1.40072	0.910087	12.0466	2.41303	0.390716	0.578334	0	159	29.9287	41.2234	4.66139	secondary	wild_type
	tempcontrol_32h29_retina1_150823	160	1958	2912	49.93	2090	79	15.3871	3	182.539	176.132	0.67239	23.7998	27.118	0.936842	56.1427	52.0797	49.2934	0.543307	0.322706	14.4497	1.05652	0.919148	0.738432	0	160	12.8822	9.75178	4.12524	bristle	wild_type
	tempcontrol_32h29_retina1_150823	161	8752	13035	105.562	9982	126	12.5743	1	454.836	433.893	0.671423	37.0394	80.3697	0.876778	169.641	176.141	67.153	1.4174	0.924474	15.858	2.62298	0.359165	0.531629	0	161	32.0989	43.5891	4.86184	secondary	wild_type
	tempcontrol_32h29_retina1_150823	162	2382	3525	55.0714	2506	94	19.3657	2	218.497	210.223	0.675745	22.144	36.6423	0.950519	76.1183	71.1974	43.107	-1.25851	0.795877	16.9537	1.65164	0.598307	0.626987	0	162	15.4199	11.8635	4.47688	bristle	wild_type
	tempcontrol_32h29_retina1_150823	163	7871	23769	100.108	11507	103	12.6579	1	513.014	493.695	0.331146	77.1979	87.0357	0.684018	173.787	126.465	110.422	1.4569	0.487467	15.7304	1.14529	0.626609	0.375821	0	163	36.2047	39.2013	5.78248	tertiary	wild_type
	tempcontrol_32h29_retina1_150823	164	6881	14720	93.6011	9341	112	13.8968	2	502.99	479.939	0.467459	80.8654	34.5341	0.736645	193.352	189.338	58.921	0.266118	0.950346	17.0632	3.21342	0.244393	0.341777	0	164	35.4973	34.2707	6.06364	secondary	wild_type
	tempcontrol_32h29_retina1_150823	165	1690	2450	46.3872	1799	128	40.4124	18	178.184	171.61	0.689796	22.4657	21.8254	0.939411	54.6443	52.0048	42.7586	0.932376	0.569192	20.9078	1.21624	0.795629	0.668899	0	165	12.5749	8.41701	4.33436	NA	wild_type
	tempcontrol_32h29_retina1_150823	166	2940	281088	61.1827	33234	117	25.1466	3	355.593	343.664	0.0104594	201.667	348.169	0.0884636	816.62	1519.3	38.3368	-1.11844	0.999682	18.7605	39.6304	0.00162169	0.29218	0	166	25.0951	14.6426	6.55812	NA	wild_type
	tempcontrol_32h29_retina1_150823	167	3708	7650	68.7108	4949	77	11.0089	2	307.321	294.825	0.484706	62.7778	43.3207	0.749242	103.368	98.9765	59.5767	-0.416116	0.798551	11.9298	1.66133	0.481932	0.493362	0	167	21.6884	18.4676	5.04687	bristle	wild_type
	tempcontrol_32h29_retina1_150823	168	9133	14480	107.836	10849	136	11.2619	1	494.99	472.354	0.630732	36.1566	88.9824	0.841829	183.308	188.739	65.1721	1.39499	0.938491	15.2205	2.896	0.326439	0.468415	0	168	34.9327	45.4867	5.17952	secondary	wild_type
	tempcontrol_32h29_retina1_150823	169	9800	22440	111.704	11843	96	10.4947	1	499.973	476.685	0.43672	85.1653	71.4589	0.827493	194.859	214.333	67.9631	-0.61556	0.948395	12.19	3.15366	0.271619	0.492656	0	169	35.2843	48.8087	5.05049	secondary	wild_type
	tempcontrol_32h29_retina1_150823	170	9288	15575	108.747	11133	120	12.9826	2	493.741	471.759	0.59634	37.8901	86.8961	0.834276	175.73	185.312	70.0036	1.36201	0.925903	16.5861	2.64717	0.344371	0.478777	0	170	34.8445	46.2587	5.12316	secondary	wild_type
	tempcontrol_32h29_retina1_150823	171	3328	7905	65.0949	5023	69	12.5986	2	329.771	317.253	0.420999	39.8218	54.1385	0.662552	104.809	110.833	55.0339	-0.576394	0.86801	9.58771	2.01391	0.344948	0.384565	0	171	23.2727	16.575	5.71637	bristle	wild_type
	tempcontrol_32h29_retina1_150823	172	987	1276	35.4498	1022	83	17.8723	5	122.083	118.424	0.773511	20.5248	14.1185	0.965753	45.3542	44.9151	28.2111	-0.0292052	0.778135	11.6146	1.59211	0.622934	0.832175	0	172	8.61572	4.91573	3.88595	bristle	wild_type
	tempcontrol_32h29_retina1_150823	173	1396	2160	42.1597	1464	40	9.37607	2	155.64	150.237	0.646296	20.7042	23.8345	0.953552	52.8015	52.0444	35.2991	0.575848	0.734831	7.16644	1.47438	0.656216	0.724194	0	173	10.9839	6.95275	4.1656	bristle	wild_type
	tempcontrol_32h29_retina1_150823	174	1153	2052	38.3151	1303	106	22.9757	6	159.604	154.585	0.561891	22.752	22.8196	0.884881	60.9016	60.1577	27.7931	0.435777	0.886878	16.2559	2.16449	0.405655	0.568789	0	174	11.2637	5.74249	4.70034	bristle	wild_type
	tempcontrol_32h29_retina1_150823	175	8500	21760	104.031	10664	121	10.3608	1	488.895	470.957	0.390625	85.3219	73.0444	0.797074	183.371	196.212	63.3004	-0.662948	0.946531	12.939	3.0997	0.281112	0.446886	0	175	34.5026	42.3341	5.30282	secondary	wild_type
	tempcontrol_32h29_retina1_150823	176	1718	2376	46.7699	1826	88	14.5949	2	155.882	153.149	0.723064	29.1903	21.7951	0.940854	56.6127	52.5435	42.1757	-0.297537	0.59641	14.0709	1.24583	0.792309	0.888464	0	176	11.001	8.55646	3.76084	bristle	wild_type
	tempcontrol_32h29_retina1_150823	177	8054	16875	101.265	9297	77	9.6074	1	425.617	406.585	0.477274	70.8696	68.2353	0.866301	157.433	161.884	69.5764	-0.701235	0.902928	9.43401	2.3267	0.391305	0.558705	0	177	30.0369	40.1128	4.74257	secondary	wild_type
	tempcontrol_32h29_retina1_150823	178	2980	4464	61.5975	3132	112	17.3651	2	229.095	219.878	0.667563	37.3248	30.5131	0.951469	74.9466	70.7548	54.5327	0.266808	0.637165	20.5986	1.29748	0.757904	0.713499	0	178	16.1678	14.8418	4.1967	bristle	wild_type
	tempcontrol_32h29_retina1_150823	179	7481	15416	97.5966	8389	126	10.7737	1	471.877	450.442	0.485275	90.3183	37.8595	0.891763	197.342	193.942	50.9451	0.28905	0.964882	15.9089	3.80688	0.253236	0.422193	0	179	33.3016	37.259	5.45568	secondary	wild_type
	tempcontrol_32h29_retina1_150823	180	1875	3162	48.8603	2059	145	57.5984	25	193.504	186.723	0.592979	30.5755	24.0613	0.910636	62.8013	55.2653	44.9311	0.323663	0.582253	22.0362	1.23	0.78164	0.629264	0	180	13.656	9.3384	4.46877	NA	wild_type
	tempcontrol_32h29_retina1_150823	181	6993	14175	94.3598	8808	103	12.0578	2	459.427	439.39	0.493333	90.7918	34.1233	0.793937	183.412	185.84	53.7692	0.292425	0.957229	14.4983	3.45626	0.257807	0.416332	0	181	32.4229	34.8285	5.49396	secondary	wild_type
	tempcontrol_32h29_retina1_150823	182	1391	2193	42.0842	1513	126	38.2092	13	161.74	156.021	0.634291	25.2265	21.0705	0.919365	53.7587	50.7496	35.7869	0.562423	0.709043	15.0946	1.41811	0.687656	0.668192	0	182	11.4144	6.92784	4.33665	NA	wild_type
	tempcontrol_32h29_retina1_150823	183	6562	24624	91.4057	11533	95	12.0453	2	517.008	498.003	0.266488	99.5027	78.5763	0.568976	172.07	126.403	106.287	0.734455	0.541249	13.9172	1.18926	0.522917	0.308497	0	183	36.4866	32.6819	6.38233	tertiary	wild_type
	tempcontrol_32h29_retina1_150823	184	9851	15416	111.994	11234	130	10.9432	1	499.055	477.352	0.639011	40.5613	92.6012	0.876892	189.842	197.993	67.2084	1.42021	0.940625	15.5967	2.94596	0.319956	0.497043	0	184	35.2195	49.0627	5.02815	secondary	wild_type
	tempcontrol_32h29_retina1_150823	185	1326	2014	41.0891	1410	57	10.5407	2	155.912	150.888	0.658391	17.5626	23.2579	0.940426	55.0273	53.5287	32.8192	-1.30101	0.789994	8.65474	1.63102	0.589224	0.685482	0	185	11.0031	6.60411	4.28161	bristle	wild_type
	tempcontrol_32h29_retina1_150823	186	1968	2574	50.0573	2113	70	18.1596	2	186.776	180.9	0.764569	19.7759	29.5234	0.931377	68.1542	66.1084	39.1759	1.46256	0.805496	14.0883	1.68748	0.573353	0.708915	0	186	13.1812	9.80158	4.21025	bristle	wild_type
	tempcontrol_32h29_retina1_150823	187	2466	3770	56.034	2589	82	12.3459	2	205.888	198.465	0.654111	28.719	30.708	0.952491	66.0984	64.0807	50.4183	0.37471	0.617217	13.5614	1.27098	0.764624	0.731037	0	187	14.5301	12.2819	4.14606	bristle	wild_type
	tempcontrol_32h29_retina1_150823	188	2634	3828	57.9113	2793	70	13.5539	2	208.439	200.686	0.688088	30.1249	34.1614	0.943072	66.7533	66.7576	51.7194	-1.33467	0.632286	12.7429	1.29076	0.752532	0.76185	0	188	14.71	13.1186	4.06135	bristle	wild_type
	tempcontrol_32h29_retina1_150823	189	7876	14320	100.14	9055	126	11.0706	1	467.179	445.595	0.55	33.3177	94.0879	0.869796	183.134	191.371	54.9353	1.32739	0.957912	17.1292	3.48357	0.273819	0.453471	0	189	32.97	39.2262	5.26417	secondary	wild_type
	tempcontrol_32h29_retina1_150823	190	6692	24300	92.3067	11772	102	14.3184	2	521.759	501.43	0.275391	98.9474	78.1402	0.568468	173.104	128.957	109.27	-0.0106371	0.531062	14.8475	1.18017	0.512357	0.308905	0	190	36.8219	33.3294	6.37812	tertiary	wild_type
	tempcontrol_32h29_retina1_150823	191	9671	19817	110.966	10827	98	9.50233	2	462.073	447.688	0.488015	73.5963	65.5258	0.89323	181.838	182.85	69.2217	-0.727987	0.925572	11.5193	2.64151	0.368293	0.569193	0	191	32.6097	48.1662	4.69867	secondary	wild_type
	tempcontrol_32h29_retina1_150823	192	5307	17446	82.2015	9098	111	22.3659	3	466.132	441.921	0.304196	87.4878	63.5986	0.583315	148.762	119.068	94.904	-0.107632	0.603901	15.3629	1.25461	0.476619	0.306931	0	192	32.8961	26.4314	6.39859	tertiary	wild_type
	tempcontrol_32h29_retina1_150823	193	2772	7614	59.4089	4411	61	11.2255	2	311.179	297.697	0.364066	55.2457	47.2983	0.628429	100.305	106.316	51.3157	-0.627732	0.875802	9.29255	2.0718	0.312252	0.359736	0	193	21.9607	13.8059	5.91035	bristle	wild_type
	tempcontrol_32h29_retina1_150823	194	6798	13728	93.0348	8804	137	11.0371	2	457.99	436.883	0.495192	79.7524	32.5091	0.772149	184.394	186.361	54.2903	0.223363	0.956626	14.2524	3.43267	0.24922	0.407267	0	194	32.3215	33.8573	5.55476	secondary	wild_type
	tempcontrol_32h29_retina1_150823	195	2782	3300	59.516	2879	66	10.8533	2	208.912	200.742	0.84303	27.8929	26.1905	0.966308	68.0147	62.9122	57.127	-0.234653	0.418877	11.9422	1.10127	0.894947	0.801017	0	195	14.7434	13.8557	3.96081	bristle	wild_type
	tempcontrol_32h29_retina1_150823	196	11621	228604	121.64	56973	134	16.9705	1	675.209	646.646	0.0508346	194.483	640.633	0.203974	885.014	1124.43	64.7524	1.30999	0.99834	23.1506	17.365	0.0117028	0.320315	0	196	47.6512	57.8781	6.26349	NA	wild_type
	tempcontrol_32h29_retina1_150823	197	8231	27547	102.372	14113	103	9.46179	1	566.694	542.494	0.298798	102.083	93.1428	0.583221	178.997	138.587	118.118	-0.761611	0.523052	12.2536	1.1733	0.545655	0.322081	0	197	39.993	40.9943	6.2463	tertiary	wild_type
	tempcontrol_32h29_retina1_150823	198	8808	15980	105.899	10588	118	12.6345	1	470.576	448.815	0.551189	41.6375	82.7582	0.831885	172.754	189.023	65.3343	1.2992	0.938366	17.1181	2.89316	0.313877	0.499837	0	198	33.2097	43.868	5.01408	secondary	wild_type
	tempcontrol_32h29_retina1_150823	199	2614	4556	57.691	2973	74	12.1752	2	219.516	212.333	0.573749	28.9338	35.7249	0.879247	70.5762	70.5818	51.0421	0.453234	0.690678	13.3087	1.38282	0.668082	0.681685	0	199	15.4918	13.019	4.29351	bristle	wild_type
	tempcontrol_32h29_retina1_150823	200	1300	1749	40.6843	1405	69	9.47615	2	148.426	144.184	0.743282	24.5131	15.8415	0.925267	54.1295	54.0715	31.7271	-0.0270751	0.809759	9.426	1.70427	0.56613	0.741534	0	200	10.4748	6.47462	4.11661	bristle	wild_type
	tempcontrol_32h29_retina1_150823	201	10558	386382	115.943	86860	139	11.3384	1	700.387	670.55	0.0273253	312.311	217.829	0.121552	973.635	1264.28	128.794	-1.16059	0.994798	13.7933	9.81631	0.00841017	0.270468	0	201	49.4281	52.5839	6.81628	NA	wild_type
	tempcontrol_32h29_retina1_150823	202	7479	27556	97.5836	14050	136	15.2905	2	569.286	542.399	0.271411	100.918	81.4333	0.532313	176.511	136.184	116.647	-1.01362	0.516086	17.3905	1.16749	0.513451	0.289996	0	202	40.176	37.249	6.58278	tertiary	wild_type
	tempcontrol_32h29_retina1_150823	203	2118	2646	51.93	2185	118	14.2847	2	177.776	171.42	0.800454	24.3296	24.601	0.969336	63.6003	57.3975	47.9748	1.09758	0.548982	19.1349	1.19641	0.818559	0.842154	0	203	12.5461	10.5487	3.86286	bristle	wild_type
	tempcontrol_32h29_retina1_150823	204	3201	4875	63.8407	3390	54	12.1509	2	233.238	223.805	0.656615	34.7844	41.2865	0.944248	77.3692	76.1812	55.0562	-1.02314	0.691161	11.3706	1.3837	0.702264	0.739432	0	204	16.4602	15.9425	4.12245	bristle	wild_type
	tempcontrol_32h29_retina1_150823	205	6976	13667	94.245	8696	108	13.0139	1	439.161	419.033	0.510427	87.5044	33.9976	0.802208	179.011	191.409	54.5805	0.309067	0.958482	14.2904	3.50691	0.242434	0.454536	0	205	30.9927	34.7438	5.25801	secondary	wild_type
	tempcontrol_32h29_retina1_150823	206	8496	21172	104.007	10331	84	10.4413	1	475.387	453.377	0.401285	87.7737	71.0674	0.822379	188.404	203.221	59.1673	-0.716644	0.956678	13.2957	3.43469	0.261931	0.472422	0	206	33.5492	42.3141	5.15751	secondary	wild_type
	tempcontrol_32h29_retina1_150823	207	3901	10185	70.4763	6618	89	12.4181	2	381.635	364.886	0.383014	57.7526	48.9633	0.589453	111.041	121.033	63.366	1.20565	0.852	11.7112	1.91007	0.33906	0.336582	0	207	26.9329	19.4288	6.11026	bristle	wild_type
	tempcontrol_32h29_retina1_150823	208	1770	2652	47.4725	1904	107	36.7706	8	186.912	179.885	0.667421	24.5661	23.0915	0.929622	56.3028	51.7426	44.787	0.991423	0.500781	19.3223	1.1553	0.841758	0.636664	0	208	13.1908	8.81545	4.44273	NA	wild_type
	tempcontrol_32h29_retina1_150823	209	8907	31620	106.493	15385	117	11.334	1	597.778	571.896	0.281689	98.0516	90.6439	0.578941	191.846	143.934	126.62	1.25238	0.475516	14.5041	1.13674	0.547411	0.313229	0	209	42.1867	44.3611	6.33394	tertiary	wild_type
	tempcontrol_32h29_retina1_150823	210	2408	3534	55.3711	2531	114	22.9236	2	210.332	202.678	0.681381	26.4763	33.6632	0.951403	69.3542	65.4696	47.9635	1.00231	0.680651	27.065	1.36499	0.715299	0.683999	0	210	14.8437	11.993	4.28625	bristle	wild_type
	tempcontrol_32h29_retina1_150823	211	8571	12551	104.465	9590	92	11.4886	2	445.315	426.403	0.682894	37.3603	78.3107	0.893743	163.196	166.371	68.3764	1.43401	0.911642	12.1165	2.43317	0.394261	0.543134	0	211	31.427	42.6877	4.81007	secondary	wild_type
	tempcontrol_32h29_retina1_150823	212	9087	14705	107.564	10471	106	11.2267	2	469.534	448.22	0.617953	38.3515	86.9646	0.867825	174.152	181.665	67.4991	1.35644	0.92841	13.4888	2.69137	0.35058	0.51796	0	212	33.1362	45.2576	4.92557	secondary	wild_type
	tempcontrol_32h29_retina1_150823	213	1930	3410	49.5717	2061	70	15.3295	2	194.439	187.414	0.565982	32.1922	23.4808	0.936439	65.7875	62.2466	41.5629	0.788842	0.744418	13.4522	1.49765	0.634214	0.641508	0	213	13.722	9.61232	4.42592	bristle	wild_type
	tempcontrol_32h29_retina1_150823	214	1328	2600	41.1201	1511	45	9.31852	2	169.504	163.97	0.510769	29.3547	21.4315	0.878888	58.8303	57.7346	31.5749	0.901796	0.8372	7.74928	1.8285	0.507265	0.580832	0	214	11.9623	6.61407	4.65136	bristle	wild_type
	tempcontrol_32h29_retina1_150823	215	7354	13908	96.7647	9490	126	14.1712	2	468.96	447.284	0.52876	91.8371	32.9557	0.774921	190.421	207.984	55.1409	0.25185	0.964215	17.703	3.77186	0.216459	0.420205	0	215	33.0957	36.6264	5.46858	secondary	wild_type
	tempcontrol_32h29_retina1_150823	216	7869	19404	100.096	9288	86	8.71051	2	465.902	444.777	0.405535	74.5731	71.8723	0.847222	173.113	182.079	59.1756	-0.630896	0.945714	11.2916	3.07692	0.302212	0.455555	0	216	32.8798	39.1914	5.25212	secondary	wild_type
	tempcontrol_32h29_retina1_150823	217	5922	12384	86.8339	7569	84	12.2367	2	428.132	408.576	0.478198	76.73	30.0223	0.782402	179.12	173.325	51.3001	0.251461	0.955196	14.1858	3.37866	0.250988	0.405997	0	217	30.2143	29.4944	5.56344	secondary	wild_type
	tempcontrol_32h29_retina1_150823	218	1571	2205	44.7243	1661	115	36.4838	11	163.497	157.687	0.712472	22.7085	22.7078	0.945816	53.4135	49.3026	41.2115	0.680273	0.548897	22.1034	1.19633	0.8229	0.738523	0	218	11.5384	7.82433	4.12499	NA	wild_type
	tempcontrol_32h29_retina1_150823	219	6137	24327	88.3961	12193	123	16.0688	2	535.63	510.49	0.252271	91.9013	85.0393	0.503322	163.273	119.76	113.873	1.04549	0.309665	17.7576	1.0517	0.544811	0.268805	0	219	37.8007	30.5652	6.83733	tertiary	wild_type
	tempcontrol_32h29_retina1_150823	220	1731	2552	46.9465	1910	68	18.6638	4	170.368	164.2	0.678292	20.3304	27.2114	0.906283	62.0322	62.8874	37.515	-1.30737	0.802581	11.4394	1.67633	0.557288	0.749434	0	220	12.0233	8.62121	4.09485	bristle	wild_type
	tempcontrol_32h29_retina1_150823	221	9922	14691	112.397	12044	138	14.1118	1	498.848	477.908	0.675379	35.7638	86.7542	0.823813	177.913	190.046	74.094	1.4521	0.920868	17.3927	2.56493	0.349779	0.501041	0	221	35.2049	49.4163	5.00805	secondary	wild_type
	tempcontrol_32h29_retina1_150823	222	2702	4392	58.654	3075	65	15.6595	2	228.167	218.997	0.615209	41.1532	27.5118	0.878699	72.8354	70.5201	52.3955	0.384454	0.669306	14.2325	1.34592	0.691783	0.652216	0	222	16.1023	13.4573	4.38944	bristle	wild_type
	tempcontrol_32h29_retina1_150823	223	9195	15088	108.201	10863	88	10.2899	1	479.984	457.931	0.609425	33.4703	94.68	0.846451	184.391	197.485	64.3102	1.38678	0.945492	12.3061	3.07082	0.300189	0.501543	0	223	33.8737	45.7955	5.00554	secondary	wild_type
	tempcontrol_32h29_retina1_150823	224	8404	22010	103.442	10247	93	11.3363	1	476.6	454.527	0.381826	81.9027	75.9597	0.820142	186.561	203.192	58.7479	-0.729481	0.957291	13.9615	3.45871	0.259169	0.46493	0	224	33.6349	41.8559	5.1989	secondary	wild_type
	tempcontrol_32h29_retina1_150823	225	8826	21460	106.008	10826	123	11.6892	2	484.931	464.158	0.411277	74.7082	79.0529	0.81526	181.218	192.142	65.7755	-0.696953	0.939581	15.024	2.92118	0.304389	0.471643	0	225	34.2228	43.9577	5.16176	secondary	wild_type
	tempcontrol_32h29_retina1_150823	226	2422	3306	55.5318	2529	78	12.6263	2	196.024	188.524	0.732607	24.1829	26.6614	0.957691	66.8506	60.8739	52.4731	-0.85311	0.506913	12.7891	1.1601	0.832189	0.79207	0	226	13.8339	12.0627	3.98312	bristle	wild_type
	tempcontrol_32h29_retina1_150823	227	6091	13148	88.0642	7475	100	11.8169	2	437.747	417.692	0.463264	76.6296	33.7913	0.814849	178.757	171.238	52.2009	0.264503	0.952402	14.3508	3.28036	0.264485	0.39944	0	227	30.8929	30.3361	5.60892	secondary	wild_type
	tempcontrol_32h29_retina1_150823	228	1853	2961	48.5728	2054	135	58.1819	24	185.575	178.814	0.625802	32.5855	22.7911	0.902142	63.1981	56.6912	43.0198	0.297092	0.651272	21.4346	1.31779	0.734098	0.676158	0	228	13.0965	9.22883	4.31103	NA	wild_type
	tempcontrol_32h29_retina1_150823	229	7444	13937	97.355	8621	126	13.9021	2	480.457	459.558	0.534118	87.1666	36.3684	0.863473	189.763	188.302	53.3274	0.293769	0.959061	12.9455	3.53106	0.267304	0.405235	0	229	33.907	37.0747	5.56867	secondary	wild_type
	tempcontrol_32h29_retina1_150823	230	1857	2907	48.6252	2037	135	51.3215	19	181.539	174.791	0.638803	27.9359	22.9063	0.911635	58.3095	53.7171	45.6702	0.322007	0.526464	26.5766	1.1762	0.819401	0.708078	0	230	12.8117	9.24875	4.21274	NA	wild_type
	tempcontrol_32h29_retina1_150823	231	4452	12075	75.2892	8525	77	10.5442	2	489.138	468.736	0.368696	37.1539	61.2248	0.522229	126.657	136.589	88.2935	-1.20921	0.762983	9.52233	1.54698	0.303834	0.233831	0	231	34.5197	22.1731	7.33084	bristle	wild_type
	tempcontrol_32h29_retina1_150823	232	7537	22050	97.9612	10874	97	17.3329	2	498.274	475.075	0.341814	83.1385	70.5855	0.693121	162.693	145.382	96.9064	0.86019	0.745447	14.5417	1.50023	0.454034	0.38148	0	232	35.1645	37.5379	5.73943	tertiary	wild_type
	tempcontrol_32h29_retina1_150823	233	9408	16340	109.447	11118	110	11.8882	1	487.505	464.865	0.575765	37.0463	96.404	0.846195	191.387	203.908	63.5133	1.32606	0.950253	15.9608	3.21048	0.288096	0.49745	0	233	34.4044	46.8563	5.02609	secondary	wild_type
	tempcontrol_32h29_retina1_150823	234	2717	3360	58.8166	2779	46	17.0291	4	196.024	188.524	0.808631	26.7107	29.4509	0.97769	63.1269	61.0105	56.976	-1.39339	0.357607	9.76003	1.07081	0.929374	0.888545	0	234	13.8339	13.532	3.76067	bristle	wild_type
	tempcontrol_32h29_retina1_150823	235	7710	24048	99.0791	12320	96	17.0306	2	528.653	507.539	0.320609	96.0166	72.7214	0.625812	174.324	124.55	120.286	-0.027146	0.259427	14.9209	1.03545	0.632816	0.346675	0	235	37.3084	38.3995	6.02065	tertiary	wild_type
	tempcontrol_32h29_retina1_150823	236	1840	2430	48.4021	1923	76	11.1033	2	165.882	159.948	0.757202	27.4147	22.0739	0.956838	55.5428	55.3271	43.4505	0.105643	0.619066	12.3408	1.27334	0.765337	0.840287	0	236	11.7067	9.16408	3.86715	bristle	wild_type
	tempcontrol_32h29_retina1_150823	237	8511	15570	104.099	9794	118	10.0781	1	447.789	427.212	0.546628	90.1369	40.1851	0.869001	184.396	190.185	61.6322	0.352374	0.946035	13.3515	3.0858	0.299598	0.533389	0	237	31.6016	42.3888	4.85381	secondary	wild_type
	tempcontrol_32h29_retina1_150823	238	1835	2700	48.3363	1980	119	48.4223	15	186.912	179.885	0.67963	29.5106	21.5074	0.926768	62.6418	57.9002	41.1167	0.327394	0.704069	19.9725	1.40819	0.696925	0.660044	0	238	13.1908	9.13918	4.36333	NA	wild_type
	tempcontrol_32h29_retina1_150823	239	2261	2880	53.6544	2312	70	10.5378	2	180.368	173.681	0.785069	21.9982	30.7298	0.977941	62.0967	61.4204	47.5027	1.41985	0.633915	9.70434	1.29299	0.763108	0.873361	0	239	12.729	11.2609	3.79322	bristle	wild_type
	tempcontrol_32h29_retina1_150823	240	9460	14705	109.749	11322	119	10.7328	1	488.434	465.746	0.643319	38.7097	85.1469	0.835541	174.385	189.69	69.8413	1.4043	0.929752	14.5768	2.71601	0.334745	0.498299	0	240	34.47	47.1153	5.02181	secondary	wild_type
	tempcontrol_32h29_retina1_150823	241	2880	88088	60.5552	57450	52	9.13924	2	353.936	341.308	0.0326946	36.9497	490.813	0.0501305	968.273	1844.6	59.5941	1.54459	0.999478	7.24471	30.9527	0.0010777	0.288903	0	241	24.9782	14.3438	6.59521	NA	wild_type
	tempcontrol_32h29_retina1_150823	242	2687	4500	58.491	2975	64	11.7454	2	232.61	223.21	0.597111	32.7964	31.9509	0.903193	77.7946	77.2427	48.6781	0.295082	0.776435	11.1644	1.5868	0.573407	0.624051	0	242	16.4159	13.3825	4.4874	bristle	wild_type
	tempcontrol_32h29_retina1_150823	243	1270	2040	40.2121	1308	37	8.93858	2	144.024	139.225	0.622549	20.4299	22.2551	0.970948	54.231	52.9276	31.9206	1.03692	0.797665	6.86995	1.6581	0.577232	0.769381	0	243	10.1642	6.32521	4.04142	bristle	wild_type
	tempcontrol_32h29_retina1_150823	244	3541	4745	67.1457	3628	70	10.4578	2	233.338	223.9	0.746259	32.0426	34.0511	0.97602	81.9878	79.0504	57.8971	-0.995175	0.680866	10.3127	1.36536	0.721486	0.817268	0	244	16.4673	17.6359	3.92123	bristle	wild_type
	tempcontrol_32h29_retina1_150823	245	1551	1932	44.4387	1646	71	19.2005	5	159.355	153.76	0.802795	18.9697	21.0245	0.942284	57.3149	49.8804	41.5557	-1.15875	0.55311	12.6922	1.20032	0.793712	0.767518	0	245	11.2461	7.72472	4.04632	bristle	wild_type
	tempcontrol_32h29_retina1_150823	246	8462	19600	103.799	10041	76	8.49622	1	458.659	437.517	0.431735	76.361	75.6822	0.842745	179.636	189.909	64.5594	-0.821158	0.940444	10.7066	2.94161	0.29874	0.505479	0	246	32.3687	42.1448	4.98601	secondary	wild_type
	tempcontrol_32h29_retina1_150823	247	6684	12775	92.2515	8290	102	9.86969	2	452.948	432.496	0.523209	85.7763	31.459	0.806273	181.463	180.1	53.8868	0.232745	0.954189	13.436	3.34218	0.262374	0.409401	0	247	31.9657	33.2895	5.54026	secondary	wild_type
	tempcontrol_32h29_retina1_150823	248	1767	2601	47.4322	1900	123	34.0838	8	177.154	170.634	0.679354	23.4369	23.7459	0.93	56.8243	52.134	44.8626	0.905631	0.509408	19.6832	1.16208	0.827762	0.707527	0	248	12.5022	8.8005	4.21438	NA	wild_type
	tempcontrol_32h29_retina1_150823	249	1228	1833	39.5416	1272	30	8.0399	2	138.125	133.632	0.66994	17.1498	25.228	0.965409	51.0784	50.4905	31.6715	1.04275	0.778797	5.51966	1.5942	0.613323	0.808843	0	249	9.74782	6.11603	3.9416	bristle	wild_type
	tempcontrol_32h29_retina1_150823	250	2628	3782	57.8453	2764	84	15.3037	2	205.681	197.68	0.69487	32.6948	26.1743	0.950796	67.2309	63.135	55.8484	1.16918	0.466375	16.7077	1.13047	0.839451	0.780631	0	250	14.5154	13.0887	4.01219	bristle	wild_type
	tempcontrol_32h29_retina1_150823	251	7572	25912	98.1884	13399	109	12.6027	2	556.588	533.664	0.29222	102.5	80.5572	0.565117	180	142.207	110.598	-0.596596	0.628606	14.0154	1.2858	0.476734	0.307152	0	251	39.2798	37.7122	6.39629	tertiary	wild_type
	tempcontrol_32h29_retina1_150823	252	2099	2700	51.6965	2167	60	12.2001	2	178.468	171.88	0.777407	26.7913	19.9104	0.96862	62.3618	60.3719	45.4562	-0.133973	0.658092	10.7531	1.32813	0.733252	0.828136	0	252	12.5949	10.454	3.89542	bristle	wild_type
	tempcontrol_32h29_retina1_150823	253	7658	13284	98.7445	8949	92	12.9055	1	426.09	406.641	0.576483	34.5606	85.2942	0.855738	166.373	174.86	60.0833	1.32508	0.939113	14.3888	2.91029	0.318892	0.530056	0	253	30.0703	38.1405	4.86905	secondary	wild_type
	tempcontrol_32h29_retina1_150823	254	1620	2679	45.4164	1777	152	46.213	16	178.225	172.435	0.604703	26.2784	21.9463	0.911649	59.4811	52.9516	40.481	0.2961	0.644634	25.2218	1.30806	0.735643	0.640893	0	254	12.5778	8.06837	4.42805	NA	wild_type
	tempcontrol_32h29_retina1_150823	255	1598	2016	45.1069	1652	103	12.7378	3	158.326	152.784	0.792659	15.597	26.4224	0.967312	57.9741	58.2525	36.3294	-1.54985	0.7817	12.4906	1.60345	0.599595	0.801093	0	255	11.1735	7.9588	3.96062	bristle	wild_type
	tempcontrol_32h29_retina1_150823	256	6484	13206	90.8608	7907	71	8.26619	2	464.291	442.857	0.490989	93.2785	31.2222	0.820033	193.961	187.899	48.4478	0.283874	0.966188	9.8613	3.87838	0.233832	0.377982	0	256	32.7662	32.2934	5.76593	secondary	wild_type
	tempcontrol_32h29_retina1_150823	257	3393	6972	65.7275	4334	73	12.3569	2	299.959	291.835	0.486661	33.6428	42.6988	0.78288	89.8888	80.9417	62.7649	-0.0708482	0.631429	12.2143	1.2896	0.6594	0.47388	0	257	21.1689	16.8988	5.14957	bristle	wild_type
	tempcontrol_32h29_retina1_150823	258	1463	2350	43.1596	1612	120	31.093	10	178.083	172.856	0.622553	22.0109	24.8366	0.907568	52.6972	50.3071	38.3495	1.0471	0.647213	17.8036	1.3118	0.736032	0.579706	0	258	12.5678	7.28644	4.65587	NA	wild_type
	tempcontrol_32h29_retina1_150823	259	4033	5427	71.6587	4295	55	22.3848	3	268.433	258.316	0.743136	35.994	33.7654	0.938999	94.578	83.3515	62.7915	0.606926	0.657638	12.7098	1.32743	0.739114	0.703344	0	259	18.944	20.0863	4.22689	bristle	wild_type
	tempcontrol_32h29_retina1_150823	260	2824	3480	59.9636	2880	69	9.38244	2	200.024	192.317	0.811494	28.2794	29.6696	0.980556	66.2193	62.6595	57.6169	-1.12341	0.393037	10.6707	1.08752	0.915799	0.886969	0	260	14.1162	14.0649	3.76401	bristle	wild_type
	tempcontrol_32h29_retina1_150823	261	10828	20989	117.417	11688	119	9.94163	1	490.168	468.371	0.515889	73.8567	66.9229	0.92642	175.071	179.387	78.0242	-0.724786	0.900455	13.2684	2.29912	0.428426	0.566329	0	261	34.5924	53.9286	4.71054	secondary	wild_type
	tempcontrol_32h29_retina1_150823	262	8376	12696	103.27	10083	95	10.281	1	482.877	461.263	0.659735	31.2894	89.8714	0.830705	188.088	197.74	58.6589	1.4633	0.954987	11.9693	3.37102	0.272745	0.451412	0	262	34.0779	41.7165	5.27616	secondary	wild_type
	tempcontrol_32h29_retina1_150823	263	6588	24948	91.5866	12341	98	12.944	2	536.588	515.258	0.264069	101.707	83.8499	0.53383	174.917	129.564	106.669	-0.630553	0.567619	13.9773	1.21464	0.499682	0.287529	0	263	37.8683	32.8114	6.61095	tertiary	wild_type
	tempcontrol_32h29_retina1_150823	264	9637	22410	110.771	11825	83	7.94023	1	508.759	485.016	0.430031	81.8409	76.5224	0.814968	186.078	201.377	68.0797	-0.577004	0.941121	10.158	2.95796	0.302574	0.467872	0	264	35.9044	47.9969	5.18253	secondary	wild_type
	tempcontrol_32h29_retina1_150823	265	8602	21150	104.654	10346	89	9.94641	1	472.801	450.925	0.406714	81.7018	71.1442	0.831432	185.348	197.816	60.7844	-0.789366	0.95162	12.0874	3.25439	0.279889	0.483562	0	265	33.3668	42.8421	5.09775	secondary	wild_type
	tempcontrol_32h29_retina1_150823	266	4680	10058	77.193	7663	61	11.9846	2	450.475	429.759	0.465301	56.0103	58.7722	0.610727	112.201	115.584	87.7975	1.55038	0.650389	10.2746	1.31648	0.446029	0.28981	0	266	31.7912	23.3086	6.58488	bristle	wild_type
	tempcontrol_32h29_retina1_150823	267	4096	9300	72.2163	7153	76	14.1968	2	413.304	394.518	0.44043	53.1245	48.4016	0.572627	103.586	119.132	84.8036	-1.39962	0.702338	11.5623	1.4048	0.367461	0.301322	0	267	29.1679	20.4	6.45787	bristle	wild_type
	tempcontrol_32h29_retina1_150823	268	7542	16020	97.9937	8686	84	9.16972	1	459.576	438.779	0.470787	88.537	39.1165	0.868294	189.433	187.101	54.1422	0.349115	0.957216	11.3956	3.45574	0.274311	0.448727	0	268	32.4334	37.5628	5.29193	secondary	wild_type
	tempcontrol_32h29_retina1_150823	269	2868	5712	60.4289	4316	61	14.681	2	309.451	298.348	0.502101	39.7646	28.9637	0.664504	105.262	109.514	49.9568	0.0338261	0.889894	10.5907	2.19218	0.304473	0.376362	0	269	21.8387	14.284	5.77833	bristle	wild_type
	tempcontrol_32h29_retina1_150823	270	1793	2688	47.7799	1945	126	47.3045	14	176.953	171.229	0.667039	27.618	21.6949	0.921851	56.2228	52.9452	43.7773	0.506139	0.562434	23.2123	1.20942	0.814399	0.719569	0	270	12.488	8.93	4.17896	NA	wild_type
	tempcontrol_32h29_retina1_150823	271	1590	2805	44.9939	1873	118	38.8013	15	185.776	179.004	0.566845	22.6289	23.8956	0.848905	57.4282	50.1055	43.6824	0.839051	0.489849	18.366	1.14704	0.806372	0.578934	0	271	13.1107	7.91896	4.65897	NA	wild_type
	tempcontrol_32h29_retina1_150823	272	7822	17298	99.7962	9813	103	7.29596	1	493.747	470.783	0.452191	95.0813	40.1806	0.797106	197.223	206.472	56.0245	0.361827	0.962483	9.29204	3.68538	0.233618	0.403198	0	272	34.845	38.9573	5.58272	secondary	wild_type
	tempcontrol_32h29_retina1_150823	273	3234	6237	64.169	4054	48	10.0708	2	285.261	274.27	0.518519	28.3463	32.5507	0.797731	90.7359	90.3419	53.906	-0.816873	0.802473	9.45599	1.67591	0.504513	0.499419	0	273	20.1316	16.1069	5.01617	bristle	wild_type
	tempcontrol_32h29_retina1_150823	274	4220	9960	73.3012	8039	53	10.636	2	447.446	426.887	0.423695	48.927	74.1021	0.524941	124.92	123.59	81.4285	-1.52182	0.752265	8.96849	1.51777	0.351769	0.264875	0	274	31.5774	21.0176	6.88786	bristle	wild_type
	tempcontrol_32h29_retina1_150823	275	7935	28891	100.514	13781	92	14.2434	1	564.6	537.956	0.274653	96.9451	83.994	0.575793	184.459	132.482	122.379	0.806112	0.383025	15.5925	1.08256	0.575626	0.312806	0	275	39.8452	39.5201	6.33822	tertiary	wild_type
	tempcontrol_32h29_retina1_150823	276	2582	3712	57.3368	2800	72	10.782	2	218.746	210.262	0.695582	29.9353	28.1057	0.922143	68.0074	68.0199	50.1312	0.248672	0.675884	12.3352	1.35684	0.71055	0.678086	0	276	15.4375	12.8596	4.30489	bristle	wild_type
	tempcontrol_32h29_retina1_150823	277	3010	5040	61.9068	4259	54	8.15681	2	298.675	289.114	0.597222	23.3804	44.4259	0.706739	95.7549	97.5404	49.3633	1.47341	0.862486	7.70343	1.97597	0.402817	0.424012	0	277	21.0783	14.9912	5.44397	bristle	wild_type
	tempcontrol_32h29_retina1_150823	278	7786	13167	99.5663	9169	128	13.1349	2	453.492	433.012	0.591327	30.9025	93.5727	0.849166	171.657	181.901	59.4416	1.3263	0.945101	15.5057	3.06017	0.299608	0.475756	0	278	32.0041	38.778	5.1394	secondary	wild_type
	tempcontrol_32h29_retina1_150823	279	3159	5775	63.4205	3656	67	11.4723	2	260.64	254.754	0.547013	33.56	40.7056	0.864059	77.0584	69.3445	60.2985	1.32037	0.493845	10.9337	1.15002	0.836443	0.584358	0	279	18.394	15.7333	4.6373	bristle	wild_type
	tempcontrol_32h29_retina1_150823	280	9213	24585	108.307	11136	109	8.88581	1	517.428	493.234	0.374741	85.8678	76.9597	0.827317	190.066	209.423	61.36	-0.749411	0.956114	11.5176	3.41302	0.267462	0.432424	0	280	36.5162	45.8851	5.39076	secondary	wild_type
	tempcontrol_32h29_retina1_150823	281	3463	8670	66.402	6884	55	15.8605	2	438.333	418.247	0.399423	45.4649	63.1247	0.503051	106.452	112.732	88.0013	-1.22509	0.625005	10.9107	1.28103	0.346948	0.226493	0	281	30.9343	17.2474	7.44866	bristle	wild_type
	tempcontrol_32h29_retina1_150823	282	1590	3080	44.9939	1761	49	10.422	2	191.018	184.923	0.516234	22.4704	23.2	0.902896	62.8013	61.3867	35.7196	-0.703609	0.813276	8.84257	1.71857	0.537229	0.547592	0	282	13.4806	7.91896	4.79045	bristle	wild_type
	tempcontrol_32h29_retina1_150823	283	7058	12948	94.7973	8320	106	9.82814	1	415.605	396.7	0.545103	82.4353	32.2827	0.848317	173.081	173.434	56.6231	0.263222	0.945203	13.0557	3.06295	0.298762	0.513487	0	283	29.3303	35.1522	4.94698	secondary	wild_type
	tempcontrol_32h29_retina1_150823	284	2238	2600	53.3808	2312	56	11.5013	2	185.355	178.409	0.860769	23.5871	24.6028	0.967993	63.0317	56.2128	51.8221	-0.994063	0.387451	10.3396	1.08473	0.901777	0.818577	0	284	13.081	11.1463	3.9181	bristle	wild_type
	tempcontrol_32h29_retina1_150823	285	1765	2650	47.4054	1898	109	41.9416	13	180.497	174.197	0.666038	26.5569	23.4255	0.929926	54.5619	49.9471	46.2392	-0.307331	0.378104	22.8593	1.08019	0.900812	0.680789	0	285	12.7382	8.79054	4.29634	NA	wild_type
	tempcontrol_32h29_retina1_150823	286	3793	5850	69.4939	3937	63	12.4292	2	260.409	249.565	0.648376	39.1152	37.72	0.963424	85	84.5647	57.5582	-0.710177	0.732616	11.0989	1.4692	0.675329	0.702878	0	286	18.3777	18.891	4.22829	bristle	wild_type
	tempcontrol_32h29_retina1_150823	287	2981	4002	61.6078	3059	73	9.95102	2	207.238	199.155	0.744878	28.8766	34.9604	0.974501	70.6116	68.0671	55.9431	1.34545	0.56966	11.6664	1.21672	0.819213	0.872238	0	287	14.6253	14.8468	3.79566	bristle	wild_type
	tempcontrol_32h29_retina1_150823	288	3656	121550	68.2273	43629	71	13.9748	2	561.316	618.362	0.0300782	76.6792	60.6357	0.0837975	493.061	305.575	129.78	1.10523	0.905331	11.398	2.35457	0.0498517	0.145815	0	288	39.6135	18.2086	9.28334	bristle	wild_type
	tempcontrol_32h29_retina1_150823	289	9387	30788	109.325	15512	116	9.40173	1	599.15	577.449	0.304892	112.87	90.855	0.605144	194.805	148.458	121.534	-0.87532	0.574304	11.6782	1.22153	0.542285	0.328598	0	289	42.2835	46.7517	6.18404	tertiary	wild_type
	tempcontrol_32h29_retina1_150823	290	1317	2394	40.9494	1446	86	22.7115	2	172.497	166.612	0.550125	20.0319	25.8664	0.910788	61.0983	59.4161	29.4066	1.10618	0.868935	20.2769	2.0205	0.474993	0.556199	0	290	12.1736	6.55929	4.75324	NA	wild_type
	tempcontrol_32h29_retina1_150823	291	10000	15738	112.838	11479	103	11.6934	1	489.499	468.848	0.635405	37.3543	92.4848	0.871156	184.201	194.979	69.5559	1.38266	0.934205	16.2505	2.80319	0.334915	0.524454	0	291	34.5451	49.8048	4.89499	secondary	wild_type
	tempcontrol_32h29_retina1_150823	292	6719	25758	92.4927	12586	118	16.2654	2	550.18	525.429	0.260851	98.9037	82.6608	0.533847	168.671	128.577	116.191	-0.453251	0.428223	18.538	1.10659	0.517477	0.278936	0	292	38.8276	33.4638	6.71201	tertiary	wild_type
	tempcontrol_32h29_retina1_150823	293	1502	3456	43.7311	1845	35	10.7896	2	208.497	202.638	0.434606	20.8129	25.1451	0.814092	72.9452	71.2663	30.0565	-0.922334	0.906713	6.8498	2.37108	0.37654	0.434188	0	293	14.7142	7.48068	5.3798	bristle	wild_type
	tempcontrol_32h29_retina1_150823	294	2242	2914	53.4285	2411	75	14.6798	2	206.391	198.941	0.769389	27.7043	20.8854	0.929905	67.4166	64.4722	45.8622	-0.238426	0.70284	12.9789	1.40578	0.686752	0.6614	0	294	14.5655	11.1662	4.35886	bristle	wild_type
	tempcontrol_32h29_retina1_150823	295	2254	3306	53.5713	2437	96	26.0319	7	210.74	202.868	0.681791	26.421	27.5013	0.924908	66.6108	59.9566	49.3626	0.800736	0.567598	15.3675	1.21462	0.798343	0.637778	0	295	14.8725	11.226	4.43885	NA	wild_type
	tempcontrol_32h29_retina1_150823	296	2868	9114	60.4289	6178	78	14.0565	2	385.789	368.432	0.314681	65.1632	55.0352	0.464228	102.201	107.214	71.0654	-0.984566	0.748763	10.2834	1.50867	0.317678	0.242153	0	296	27.2261	14.284	7.20378	bristle	wild_type
	tempcontrol_32h29_retina1_150823	297	3531	1204602	67.0508	69611	100	14.1988	3	449.055	437.439	0.00293126	672.916	451.138	0.0507247	1570.56	2948.54	40.9767	-0.634575	0.999903	12.3903	71.9566	0.000517122	0.220044	0	297	31.6909	17.5861	7.55702	NA	wild_type
	tempcontrol_32h29_retina1_150823	298	8254	17766	102.515	9950	111	10.816	1	494.641	472.775	0.464595	101.937	43.6145	0.829548	202.608	205.008	57.6015	0.373502	0.959716	15.375	3.55907	0.250054	0.423931	0	298	34.908	41.1089	5.44449	secondary	wild_type
	tempcontrol_32h29_retina1_150823	299	8428	16554	103.59	10567	85	7.25712	1	494.191	471.204	0.509122	37.6436	93.6786	0.797577	188.743	209.392	59.0507	1.29681	0.959411	9.05697	3.54597	0.244745	0.433656	0	299	34.8763	41.9755	5.3831	secondary	wild_type
	tempcontrol_32h29_retina1_150823	300	3674	9234	68.395	7274	56	13.2118	2	499.866	478.677	0.397877	68.6274	41.9396	0.505087	115.918	124.023	85.4356	0.0620781	0.724884	9.69206	1.45165	0.304121	0.184774	0	300	35.2768	18.2983	8.24677	bristle	wild_type
	tempcontrol_32h29_retina1_150823	301	1883	3240	48.9644	2078	114	41.3611	12	199.397	191.722	0.581173	28.085	25.0993	0.90616	62.6418	56.5908	44.4442	0.475162	0.619037	22.545	1.2733	0.748633	0.595145	0	301	14.0719	9.37824	4.59508	NA	wild_type
	tempcontrol_32h29_retina1_150823	302	1773	2700	47.5127	1920	92	15.8821	3	180.811	174.101	0.656667	27.6266	18.9543	0.923438	63.9062	56.8991	41.3465	0.0730438	0.686994	15.0523	1.37615	0.697281	0.681503	0	302	12.7603	8.83039	4.29409	bristle	wild_type
	tempcontrol_32h29_retina1_150823	303	4132	11424	72.5329	7966	59	12.3691	2	453.99	433.091	0.361695	42.3105	39.4146	0.518704	120.441	140.893	82.1948	-0.584689	0.812196	9.41002	1.71414	0.265028	0.251929	0	303	32.0392	20.5793	7.06262	bristle	wild_type
	tempcontrol_32h29_retina1_150823	304	9314	20250	108.899	10529	84	8.24952	1	461.144	439.874	0.459951	77.1047	68.1823	0.884604	180.812	191.841	66.7249	-0.755249	0.937564	10.6478	2.8751	0.322228	0.550393	0	304	32.5441	46.3882	4.77825	secondary	wild_type
	tempcontrol_32h29_retina1_150823	305	9497	15750	109.963	11173	71	9.173	1	485.7	463.35	0.602984	38.1954	90.7115	0.849996	178.844	190.919	67.564	1.3511	0.935288	11.1482	2.82575	0.331741	0.505896	0	305	34.277	47.2996	4.98396	secondary	wild_type
	tempcontrol_32h29_retina1_150823	306	2802	3575	59.7295	2862	83	10.6884	2	202.61	194.768	0.783776	27.8126	29.8779	0.979036	68.0294	65.5268	54.8216	1.24172	0.54777	13.3707	1.19527	0.830883	0.85774	0	306	14.2987	13.9553	3.82761	bristle	wild_type
	tempcontrol_32h29_retina1_150823	307	1829	2907	48.2572	1948	120	41.9087	10	186.983	180.345	0.629171	26.696	23.1788	0.938912	60.4152	56.417	42.8286	0.620818	0.650924	23.9278	1.31727	0.73165	0.657386	0	307	13.1958	9.10929	4.37215	NA	wild_type
	tempcontrol_32h29_retina1_150823	308	3710	9483	68.7293	6126	51	12.6593	2	356.877	341.022	0.391226	68.1248	48.3811	0.605615	115.953	123.419	62.2765	-0.739502	0.863357	8.95941	1.98179	0.310113	0.366055	0	308	25.1857	18.4776	5.85911	bristle	wild_type
	tempcontrol_32h29_retina1_150823	309	2599	3721	57.5252	2680	66	12.8573	2	198.995	191.341	0.698468	31.7499	33.965	0.969776	70.4557	69.2338	48.6829	-0.662991	0.711026	13.9758	1.42214	0.690367	0.824768	0	309	14.0436	12.9443	3.90336	bristle	wild_type
	tempcontrol_32h29_retina1_150823	310	1284	2052	40.4331	1360	64	11.4572	2	150.953	145.794	0.625731	24.2025	19.5888	0.944118	60.0833	59.23	28.8594	0.359551	0.873267	12.1914	2.05237	0.466006	0.708092	0	310	10.6532	6.39493	4.2127	bristle	wild_type
	tempcontrol_32h29_retina1_150823	311	8872	14418	106.283	10162	99	9.83307	1	464.913	444.428	0.615342	37.2186	88.9634	0.873056	178.101	190.043	63.6149	1.4219	0.942311	12.1218	2.9874	0.312773	0.515809	0	311	32.8101	44.1868	4.93584	secondary	wild_type
	tempcontrol_32h29_retina1_150823	312	2418	7680	55.486	6119	54	16.9165	3	393.505	375.747	0.314844	37.4826	50.2626	0.395163	100.319	111.248	73.6583	0.170301	0.749407	10.5709	1.51032	0.248762	0.19623	0	312	27.7706	12.0428	8.00243	bristle	wild_type
	tempcontrol_32h29_retina1_150823	313	2601	3416	57.5473	2745	80	16.4087	2	213.048	204.86	0.761417	30.4218	29.4229	0.947541	71.8401	65.9423	51.4796	0.644558	0.624935	15.7198	1.28094	0.761591	0.720106	0	313	15.0353	12.9542	4.17741	bristle	wild_type
	tempcontrol_32h29_retina1_150823	314	1002	1363	35.7181	1061	45	9.7525	2	129.048	125.223	0.735143	22.2764	12.5968	0.944392	47.5184	46.921	28.5342	0.00652244	0.793835	7.6515	1.64438	0.579486	0.756096	0	314	9.10722	4.99044	4.07677	bristle	wild_type
	tempcontrol_32h29_retina1_150823	315	9163	14440	108.012	10765	113	8.42104	1	474.576	452.607	0.634557	32.0839	94.9605	0.851184	191.606	206.089	62.1792	1.4518	0.9534	10.8341	3.31444	0.274687	0.511254	0	315	33.492	45.6361	4.95777	secondary	wild_type
	tempcontrol_32h29_retina1_150823	316	3394	9072	65.7372	7144	51	13.9269	2	464.032	442.611	0.374118	48.1532	65.8592	0.475084	109.882	126.036	84.4789	-1.22294	0.742111	8.95151	1.49192	0.272041	0.198074	0	316	32.7479	16.9037	7.96511	bristle	wild_type
	tempcontrol_32h29_retina1_150823	317	1265	1950	40.1329	1308	47	10.9154	2	142.953	138.21	0.648718	18.2814	27.8435	0.967125	52.5547	50.3507	33.5943	1.20512	0.744874	8.40384	1.49879	0.635315	0.777879	0	317	10.0886	6.3003	4.01929	bristle	wild_type
																												5.0295	wild_type	secondary
ID10	tempcontrol_32h29_retina6_150823	1	8717	28161	105.351	14919	114	10.3949	1	583.671	556.036	0.309542	46.157	89.2798	0.584288	189.13	147.353	129.728	1.49488	0.474256	13.9721	1.13586	0.511161	0.321544	0	1	41.1911	43.4148	6.25151	tertiary	wild_type
	tempcontrol_32h29_retina6_150823	2	7572	393336	98.1884	69045	87	10.8261	1	571.63	547.302	0.0192507	508.576	85.7277	0.109668	822.48	149.642	132.437	-1.15362	0.465536	12.4246	1.12991	0.430543	0.2912	0	2	40.3413	37.7122	6.56915	tertiary	wild_type
	tempcontrol_32h29_retina6_150823	3	3505	6786	66.8035	4101	65	9.16491	1	276.037	264.773	0.516505	38.295	42.8913	0.85467	89.7385	88.4718	54.7511	0.640335	0.785507	9.8968	1.61589	0.570149	0.578049	0	3	19.4806	17.4566	4.66254	bristle	wild_type
	tempcontrol_32h29_retina6_150823	4	1629	2688	45.5424	1770	38	11.3137	2	188.391	181.876	0.606027	27.6212	28.1529	0.920339	57.6281	54.4	41.0931	0.720496	0.655279	8.96596	1.32382	0.700864	0.576781	0	4	13.2952	8.1132	4.66766	bristle	wild_type
	tempcontrol_32h29_retina6_150823	5	1310	1886	40.8405	1431	70	16.7435	2	162.663	158.988	0.694592	24.5878	22.158	0.915444	49.93	44.3443	40.4481	-0.373588	0.409882	12.9292	1.09632	0.848216	0.622163	0	5	11.4795	6.52443	4.49421	bristle	wild_type
	tempcontrol_32h29_retina6_150823	6	1532	2220	44.1656	1700	106	11.1671	1	175.426	169.944	0.69009	30.3877	18.3564	0.901176	67.7422	61.9328	32.9118	-0.263795	0.847114	14.3899	1.88178	0.508542	0.625574	0	6	12.3803	7.63009	4.48194	bristle	wild_type
	tempcontrol_32h29_retina6_150823	7	3006	6138	61.8656	3879	49	8.94711	2	293.054	280.514	0.489736	41.7425	40.341	0.774942	102.215	101.481	42.6216	1.25626	0.907527	8.41233	2.38098	0.371645	0.439849	0	7	20.6815	14.9713	5.34506	bristle	wild_type
	tempcontrol_32h29_retina6_150823	8	2352	3480	54.7235	2489	48	10.534	2	200.368	192.642	0.675862	32.9443	30.3248	0.944958	65.5134	65.0908	47.2945	-0.687206	0.687069	9.06034	1.37629	0.70682	0.736194	0	8	14.1404	11.7141	4.13151	bristle	wild_type
	tempcontrol_32h29_retina6_150823	9	2029	3348	50.8272	2159	44	9.18038	2	194.16	188.294	0.606033	29.7565	26.2247	0.939787	62.8013	57.6763	46.7577	1.27198	0.585473	8.37461	1.23351	0.7766	0.676348	0	9	13.7024	10.1054	4.31042	bristle	wild_type
	tempcontrol_32h29_retina6_150823	10	2534	3906	56.8013	2674	51	11.6263	2	210.267	202.027	0.648746	30.1448	32.6539	0.947644	70.1783	70.9988	46.6908	0.855068	0.753342	11.1598	1.52061	0.640052	0.720235	0	10	14.8391	12.6205	4.17703	bristle	wild_type
	tempcontrol_32h29_retina6_150823	11	1972	2544	50.1082	2039	60	12.2525	2	172.811	166.517	0.775157	25.4569	23.4163	0.967141	61.9112	58.8841	42.9626	0.54608	0.683861	12.2725	1.37059	0.724137	0.829799	0	11	12.1957	9.8215	3.89151	bristle	wild_type
	tempcontrol_32h29_retina6_150823	12	2167	4095	52.5272	2398	51	11.9262	2	215.853	207.716	0.529182	35.743	35.4282	0.90367	70.8025	70.7268	41.7853	-0.806894	0.806819	11.0861	1.69262	0.551571	0.584458	0	12	15.2333	10.7927	4.63691	bristle	wild_type
	tempcontrol_32h29_retina6_150823	13	1669	2805	46.0981	1857	64	13.0683	3	184.569	182.241	0.595009	26.414	28.9299	0.898761	58.8727	53.9123	41.5523	0.54399	0.63715	10.6815	1.29745	0.731124	0.615674	0	13	13.0255	8.31242	4.51783	bristle	wild_type
	tempcontrol_32h29_retina6_150823	14	2893	4158	60.6917	3031	63	10.0439	2	228.61	219.418	0.695767	34.7933	35.1922	0.95447	71.5891	70.354	53.9196	-0.947626	0.642358	10.0463	1.30479	0.744185	0.695612	0	14	16.1336	14.4085	4.25032	bristle	wild_type
	tempcontrol_32h29_retina6_150823	15	2184	3445	52.7329	2330	93	11.3068	2	195.61	190.42	0.633962	29.0417	30.3988	0.937339	65.3758	62.8089	45.6167	1.07932	0.687401	12.9035	1.37688	0.704889	0.717265	0	15	13.8047	10.8774	4.18567	bristle	wild_type
	tempcontrol_32h29_retina6_150823	16	7483	29106	97.6097	14511	125	12.248	1	584.364	562.97	0.257095	50.3905	87.2467	0.515678	189.381	145.202	109.159	-1.55939	0.659421	14.8775	1.33019	0.451898	0.275372	0	16	41.24	37.2689	6.75531	tertiary	wild_type
	tempcontrol_32h29_retina6_150823	17	1496	2150	43.6436	1611	47	16.512	3	167.805	162.36	0.695814	21.6397	19.1417	0.928616	53.8145	50.8043	38.7823	-0.351005	0.645964	10.6862	1.30998	0.737975	0.667623	0	17	11.8424	7.45079	4.3385	bristle	wild_type
	tempcontrol_32h29_retina6_150823	18	1863	3225	48.7036	2084	216	38.9082	2	203.882	197.315	0.577674	37.1326	24.9377	0.893954	75.1665	71.3204	36.1982	-0.0219187	0.861626	46.0984	1.97027	0.466332	0.563202	0	18	14.3885	9.27863	4.7236	NA	wild_type
	tempcontrol_32h29_retina6_150823	19	1010	1470	35.8605	1151	102	34.2287	17	146.012	143.399	0.687075	19.5188	16.402	0.877498	44.9444	38.95	34.3959	-0.795279	0.469226	18.6777	1.1324	0.847649	0.595323	0	19	10.3044	5.03028	4.5944	NA	wild_type
	tempcontrol_32h29_retina6_150823	20	7852	13608	99.9874	10579	85	8.32972	1	509.54	487.848	0.577014	40.6824	96.3095	0.742225	189.763	209.432	59.5047	1.55189	0.958788	9.89125	3.51959	0.22793	0.380044	0	20	35.9595	39.1067	5.75027	secondary	wild_type
	tempcontrol_32h29_retina6_150823	21	6548	9900	91.3081	8336	70	7.33598	1	456.735	435.694	0.661414	28.7112	89.6755	0.785509	181.108	200.614	48.1951	1.5603	0.970714	9.422	4.16255	0.207155	0.394448	0	21	32.2329	32.6122	5.6443	secondary	wild_type
	tempcontrol_32h29_retina6_150823	22	1161	1748	38.4478	1219	47	12.2696	2	144.497	140.066	0.664188	20.9647	20.2877	0.95242	51.7397	50.6336	29.9176	1.03216	0.80677	8.2847	1.69243	0.576586	0.69875	0	22	10.1975	5.78233	4.24076	bristle	wild_type
	tempcontrol_32h29_retina6_150823	23	3614	8568	67.8343	6341	64	13.3968	2	368.57	357.667	0.421802	52.2272	44.2626	0.569942	114.826	114.209	62.5751	-1.37772	0.836545	10.6771	1.82516	0.352773	0.334317	0	23	26.0109	17.9994	6.13092	bristle	wild_type
	tempcontrol_32h29_retina6_150823	24	1319	1850	40.9805	1394	129	56.113	17	153.598	148.302	0.712973	24.768	17.0576	0.946198	55.4707	50.5641	34.3327	-0.406206	0.734144	23.1672	1.47277	0.656855	0.70256	0	24	10.8398	6.56925	4.22925	NA	wild_type
	tempcontrol_32h29_retina6_150823	25	6601	10030	91.6769	7865	107	10.6326	1	429.421	409.798	0.658126	33.2681	87.657	0.839288	171.058	181.644	51.8798	-1.51496	0.958345	12.6895	3.50125	0.254728	0.449834	0	25	30.3053	32.8761	5.28541	secondary	wild_type
	tempcontrol_32h29_retina6_150823	26	7616	19539	98.4733	8859	87	8.7693	1	460.902	439.644	0.389785	75.3501	62.9582	0.859691	185.27	196.515	53.1871	0.594794	0.962677	11.0358	3.69479	0.2511	0.450527	0	26	32.527	37.9313	5.28135	secondary	wild_type
	tempcontrol_32h29_retina6_150823	27	7557	180729	98.0911	30106	97	8.14199	1	451.245	433.17	0.041814	311.458	50.4225	0.251013	596.932	193.456	60.5273	-0.548421	0.949795	10.2887	3.19618	0.257096	0.466375	0	27	31.8455	37.6375	5.19084	secondary	wild_type
	tempcontrol_32h29_retina6_150823	28	7443	18056	97.3485	8896	70	6.18877	1	438.416	418.326	0.412218	73.345	61.4287	0.836668	178.6	191.022	52.5163	0.650472	0.961466	7.40478	3.63738	0.259713	0.486614	0	28	30.9401	37.0697	5.08174	secondary	wild_type
	tempcontrol_32h29_retina6_150823	29	7247	11040	96.0581	8688	133	11.0867	1	461.262	439.985	0.656431	30.284	86.813	0.834139	186.118	190.766	53.4169	-1.56938	0.959996	14.0106	3.57127	0.253551	0.428029	0	29	32.5524	36.0935	5.41837	secondary	wild_type
	tempcontrol_32h29_retina6_150823	30	6799	15606	93.0417	7984	89	10.0143	2	430.09	410.433	0.435666	68.8128	47.7989	0.851578	176.006	179.11	53.1696	-0.535138	0.954922	12.3374	3.36864	0.269847	0.461887	0	30	30.3526	33.8623	5.216	secondary	wild_type
	tempcontrol_32h29_retina6_150823	31	7456	22338	97.4334	11751	77	11.8401	1	519.588	495.282	0.333781	49.2996	72.6992	0.634499	166.964	130.723	112.651	0.423743	0.507332	11.1185	1.16043	0.555536	0.347055	0	31	36.6686	37.1344	6.01736	tertiary	wild_type
	tempcontrol_32h29_retina6_150823	32	7712	18304	99.092	9672	130	13.7659	1	474.002	455.138	0.421329	89.7063	57.536	0.797353	189.781	201.788	56.9597	0.430326	0.959333	17.2558	3.54264	0.241151	0.431337	0	32	33.4515	38.4094	5.39755	secondary	wild_type
	tempcontrol_32h29_retina6_150823	33	7123	16324	95.2328	8573	87	9.0862	1	443.404	423.055	0.436351	74.8329	47.0723	0.830864	179.569	184.34	55.2159	-0.569624	0.954086	10.7506	3.33854	0.26689	0.455275	0	33	31.2921	35.4759	5.25374	secondary	wild_type
	tempcontrol_32h29_retina6_150823	34	9139	97750	107.871	51175	83	14.3052	1	591.186	563.161	0.0934936	54.1949	486.042	0.178583	578.441	141.861	133.158	0.165573	0.344862	15.0584	1.06536	0.57821	0.328595	0	34	41.7215	45.5166	6.18407	tertiary	wild_type
	tempcontrol_32h29_retina6_150823	35	7625	19980	98.5315	9410	97	11.8497	1	456.31	440.064	0.381632	81.1069	48.2786	0.810308	202.359	193.806	54.4191	-0.509968	0.959769	13.6282	3.56136	0.258473	0.460183	0	35	32.2029	37.9761	5.22564	secondary	wild_type
	tempcontrol_32h29_retina6_150823	36	6704	21164	92.3894	11379	85	12.9038	2	501.085	477.74	0.316764	62.229	62.8708	0.589155	151.822	131.346	107.698	0.928393	0.572424	11.1467	1.21958	0.494779	0.335522	0	36	35.3628	33.3891	6.11991	tertiary	wild_type
	tempcontrol_32h29_retina6_150823	37	3088	8360	62.7038	3642	104	15.1758	1	296.291	283.583	0.369378	40.7458	54.5415	0.847886	120.416	117.042	37.743	-0.941955	0.946578	14.1503	3.10103	0.287013	0.442027	0	37	20.91	15.3797	5.33188	NA	wild_type
	tempcontrol_32h29_retina6_150823	38	6825	16583	93.2194	8820	99	9.79531	1	458.475	437.343	0.411566	77.6787	54.7237	0.77381	178.533	200.869	52.606	0.475117	0.965097	12.1433	3.81836	0.215372	0.408019	0	38	32.3557	33.9918	5.54964	secondary	wild_type
	tempcontrol_32h29_retina6_150823	39	3211	6138	63.9404	4811	38	10.4578	2	312.978	299.403	0.523135	44.1127	35.3619	0.667429	101	103.789	53.663	0.102963	0.855963	6.63417	1.9341	0.379528	0.41193	0	39	22.0876	15.9923	5.52323	bristle	wild_type
	tempcontrol_32h29_retina6_150823	40	8403	29548	103.436	15044	129	12.7269	1	599.914	571.435	0.284385	59.5502	76.0525	0.558562	194.833	148.851	129.779	-0.761138	0.489738	14.4668	1.14696	0.482882	0.293404	0	40	42.3374	41.851	6.54443	tertiary	wild_type
	tempcontrol_32h29_retina6_150823	41	6265	15656	89.3132	7808	90	10.7717	1	443.398	424.031	0.400166	69.6316	47.8281	0.802382	176.173	182.571	52.0478	-0.589318	0.958503	12.1347	3.50775	0.239314	0.400446	0	41	31.2917	31.2027	5.60187	secondary	wild_type
	tempcontrol_32h29_retina6_150823	42	2779	3776	59.4839	2880	51	7.90536	2	208.06	200.131	0.735964	31.688	29.892	0.964931	65.521	65.3033	54.4172	0.363848	0.552822	8.17834	1.20005	0.829713	0.806718	0	42	14.6833	13.8407	3.94679	bristle	wild_type
	tempcontrol_32h29_retina6_150823	43	2535	4030	56.8125	2654	52	10.1688	2	208.581	200.821	0.629032	31.5968	32.8517	0.955162	65.6201	62.4266	52.6843	0.741872	0.536436	9.81328	1.18492	0.828227	0.732216	0	43	14.7201	12.6255	4.14272	bristle	wild_type
	tempcontrol_32h29_retina6_150823	44	3498	5180	66.7367	3607	60	11.5389	2	232.037	223.059	0.67529	38.4068	35.0835	0.969781	75.505	68.9889	65.2921	0.179978	0.322952	12.0371	1.05662	0.935776	0.816426	0	44	16.3754	17.4217	3.92326	bristle	wild_type
	tempcontrol_32h29_retina6_150823	45	3604	7546	67.7404	5437	73	9.9606	2	336.616	325.64	0.477604	47.5699	48.919	0.662866	103.774	102.881	57.1813	-0.0387196	0.831315	10.517	1.7992	0.433537	0.399691	0	45	23.7559	17.9496	5.60716	bristle	wild_type
	tempcontrol_32h29_retina6_150823	46	1267	1887	40.1646	1352	39	10.1468	2	152.669	147.421	0.671436	28.0063	17.2052	0.93713	51.3517	49.2293	34.3019	0.172615	0.717287	7.34668	1.43518	0.66564	0.6831	0	46	10.7742	6.31027	4.28907	bristle	wild_type
	tempcontrol_32h29_retina6_150823	47	2590	3648	57.4255	2756	76	13.4158	2	219.983	211.238	0.709978	38.9849	22.629	0.939768	77.4661	72.0342	46.2233	-0.12848	0.766968	12.4646	1.5584	0.635524	0.672562	0	47	15.5247	12.8994	4.32254	bristle	wild_type
	tempcontrol_32h29_retina6_150823	48	6311	10070	89.6405	7973	104	15.0849	2	459.404	438.224	0.626713	26.1838	93.3137	0.791546	190.672	203.068	44.8281	1.5654	0.975329	16.8514	4.52992	0.194862	0.375767	0	48	32.4213	31.4318	5.7829	secondary	wild_type
	tempcontrol_32h29_retina6_150823	49	2000	3965	50.4627	2262	87	11.576	2	210.752	203.828	0.504414	25.8345	35.248	0.884173	75.8024	71.4898	37.6727	0.980118	0.849886	12.1326	1.89765	0.498255	0.565842	0	49	14.8733	9.96096	4.71256	bristle	wild_type
	tempcontrol_32h29_retina6_150823	50	1220	2016	39.4126	1307	37	11.2779	3	157.255	152.554	0.605159	24.3016	19.9959	0.933435	52.2015	49.9776	33.2107	1.00324	0.747278	6.98093	1.50486	0.621899	0.619957	0	50	11.0979	6.07618	4.50219	bristle	wild_type
	tempcontrol_32h29_retina6_150823	51	3089	5162	62.7139	3682	47	13.0936	2	282.374	273.659	0.598411	47.2884	30.8362	0.838946	89.9444	88.81	50.8557	-0.0243803	0.81981	9.49345	1.74631	0.49866	0.486832	0	51	19.9278	15.3847	5.0806	bristle	wild_type
	tempcontrol_32h29_retina6_150823	52	1725	2820	46.8651	1940	42	10.6771	3	195.569	191.396	0.611702	19.7536	34.9809	0.889175	63.5689	51.8406	45.7735	1.32449	0.469434	7.86086	1.13254	0.817259	0.566762	0	52	13.8018	8.59132	4.70874	NA	wild_type
	tempcontrol_32h29_retina6_150823	53	1331	2256	41.1665	1479	45	9.47107	2	156.196	151.157	0.589982	26.1165	24.7844	0.899932	54.2033	50.2151	36.8053	-0.442765	0.680279	8.75725	1.36434	0.672078	0.685565	0	53	11.0231	6.62902	4.28135	bristle	wild_type
	tempcontrol_32h29_retina6_150823	54	2696	3843	58.5889	2770	71	9.68138	2	200.066	192.356	0.701535	32.0404	32.9473	0.973285	64.622	63.2331	55.6035	-0.633534	0.476192	10.8442	1.13722	0.858502	0.846415	0	54	14.1192	13.4274	3.85313	bristle	wild_type
	tempcontrol_32h29_retina6_150823	55	2809	8464	59.8041	5649	32	8.60377	2	360.492	344.45	0.331876	64.2122	47.142	0.497256	111.521	111.202	58.2425	-1.09494	0.85187	6.17278	1.9093	0.289225	0.271625	0	55	25.4409	13.9902	6.80174	bristle	wild_type
	tempcontrol_32h29_retina6_150823	56	2359	3060	54.8049	2421	42	9.9788	2	187.539	180.48	0.770915	29.0839	22.7821	0.974391	61	59.651	51.2141	0.238808	0.512708	8.3154	1.16474	0.844118	0.842857	0	56	13.2351	11.7489	3.86125	bristle	wild_type
	tempcontrol_32h29_retina6_150823	57	2146	2684	52.2721	2207	35	7.55545	2	179.054	172.435	0.799553	22.1086	30.6403	0.972361	65.5515	63.772	43.562	-1.45275	0.730334	6.84341	1.46394	0.671863	0.841148	0	57	12.6363	10.6881	3.86517	bristle	wild_type
	tempcontrol_32h29_retina6_150823	58	3329	5698	65.1046	3636	80	15.6864	1	261.681	250.771	0.58424	39.2794	31.6609	0.915567	80.6226	74.1224	64.4525	-1.1955	0.493859	15.5681	1.15003	0.771482	0.610912	0	58	18.4675	16.58	4.5354	bristle	wild_type
	tempcontrol_32h29_retina6_150823	59	7054	26550	94.7704	13545	98	10.6089	2	570.943	543.97	0.265687	55.6555	88.6402	0.520783	177.634	129.647	114.431	0.960845	0.470062	12.2011	1.13297	0.534346	0.271931	0	59	40.2929	35.1323	6.79791	tertiary	wild_type
	tempcontrol_32h29_retina6_150823	60	3619	6237	67.8812	4195	60	9.66897	1	277.238	265.519	0.580247	44.0191	46.8809	0.862694	90.7359	83.8169	59.9047	-0.617415	0.699422	9.98207	1.39917	0.655898	0.59169	0	60	19.5653	18.0243	4.60848	bristle	wild_type
	tempcontrol_32h29_retina6_150823	61	1047	1462	36.5114	1134	75	24.7593	8	135.255	130.911	0.716142	21.8367	17.4059	0.92328	45.8803	43.7479	31.3072	-0.144122	0.698481	11.7545	1.39737	0.696534	0.719202	0	61	9.54527	5.21456	4.18003	NA	wild_type
	tempcontrol_32h29_retina6_150823	62	2516	4165	56.5992	2910	78	11.4634	1	236.853	227.232	0.604082	26.0624	46.7397	0.864605	85.8429	81.958	42.9925	-1.51316	0.851368	12.8242	1.90633	0.476912	0.56359	0	62	16.7153	12.5309	4.72197	bristle	wild_type
	tempcontrol_32h29_retina6_150823	63	7091	28320	95.0186	14516	128	10.5216	1	584.736	562.28	0.250388	54.354	81.4019	0.488495	183.576	136.727	113.533	1.05832	0.557222	13.4313	1.20429	0.48296	0.260614	0	63	41.2663	35.3166	6.94394	tertiary	wild_type
	tempcontrol_32h29_retina6_150823	64	9316	13455	108.911	10578	70	7.57063	1	472.718	450.846	0.692382	34.2983	91.5342	0.880696	195.433	200.303	62.9495	-1.52315	0.949333	8.44532	3.18196	0.295641	0.523884	0	64	33.3609	46.3981	4.89764	secondary	wild_type
	tempcontrol_32h29_retina6_150823	65	7503	15700	97.74	8211	116	10.4472	1	420.274	401.126	0.477898	75.7009	51.8994	0.913774	172.699	178.107	54.7225	0.504091	0.95163	13.4544	3.25473	0.301151	0.533801	0	65	29.6598	37.3685	4.85194	secondary	wild_type
	tempcontrol_32h29_retina6_150823	66	8268	13724	102.602	10130	100	14.4871	2	486.09	464.31	0.602448	40.693	91.6439	0.81619	188.597	194.302	59.9856	1.54911	0.951152	16.4799	3.23914	0.278841	0.43972	0	66	34.3046	41.1786	5.34585	secondary	wild_type
	tempcontrol_32h29_retina6_150823	67	1185	1734	38.8431	1264	77	14.2591	3	147.841	142.843	0.683391	14.2059	25.8574	0.9375	51.6236	49.2635	32.1333	1.51958	0.757983	14.3666	1.5331	0.621696	0.681304	0	67	10.4335	5.90187	4.29472	bristle	wild_type
	tempcontrol_32h29_retina6_150823	68	6422	15290	90.4254	8026	71	8.43164	2	414.078	399.667	0.420013	65.6621	53.6179	0.80015	146.578	150.845	60.2202	0.614914	0.916856	7.65551	2.5049	0.359349	0.470669	0	68	29.2225	31.9846	5.1671	secondary	wild_type
	tempcontrol_32h29_retina6_150823	69	7368	12040	96.8567	9328	101	10.7478	1	462.865	441.898	0.61196	40.5882	84.9577	0.78988	174.597	189.755	58.5621	1.51694	0.951186	12.5587	3.24024	0.260538	0.432166	0	69	32.6655	36.6962	5.39237	secondary	wild_type
	tempcontrol_32h29_retina6_150823	70	1222	2030	39.4449	1330	44	11.9403	3	157.947	153.569	0.60197	16.9043	22.6538	0.918797	58.4209	52.7403	31.7244	-1.52931	0.798857	7.89356	1.66245	0.559367	0.615541	0	70	11.1467	6.08614	4.51831	bristle	wild_type
	tempcontrol_32h29_retina6_150823	71	8161	17985	101.936	9487	96	9.44798	1	480.67	461.819	0.453767	80.744	52.4425	0.86023	188.82	192.114	57.4872	-0.519868	0.95418	11.6534	3.34186	0.281537	0.443873	0	71	33.9221	40.6457	5.32078	secondary	wild_type
	tempcontrol_32h29_retina6_150823	72	7324	28960	96.5671	14702	106	9.91589	1	592.364	566.763	0.252901	53.263	83.1425	0.498164	183.087	138.826	118.874	-1.52718	0.51651	12.0888	1.16784	0.483854	0.26229	0	72	41.8046	36.477	6.92172	tertiary	wild_type
	tempcontrol_32h29_retina6_150823	73	6507	11844	91.0218	8554	70	7.39849	1	463.99	442.572	0.549392	34.5184	85.5525	0.760697	189.169	197.879	52.1679	1.53919	0.964623	8.58063	3.79312	0.211588	0.379816	0	73	32.7449	32.408	5.75199	secondary	wild_type
	tempcontrol_32h29_retina6_150823	74	1167	1672	38.547	1225	123	51.9143	23	134.811	130.491	0.697967	20.6607	18.7001	0.952653	49.1935	46.9298	32.4934	-0.684433	0.721529	20.2892	1.44429	0.674659	0.806917	0	74	9.51396	5.81222	3.9463	NA	wild_type
	tempcontrol_32h29_retina6_150823	75	7242	18603	96.025	9480	81	7.03563	1	465.653	444.737	0.389292	78.6581	67.4957	0.763924	182.236	192.599	56.2528	0.525437	0.956396	8.4772	3.42381	0.248577	0.419705	0	75	32.8623	36.0686	5.47184	secondary	wild_type
	tempcontrol_32h29_retina6_150823	76	6046	14700	87.7383	7905	97	10.1824	1	417.747	398.731	0.411293	66.809	57.1249	0.764832	167.765	178.282	53.1268	0.506157	0.954568	10.4326	3.35578	0.242194	0.435362	0	76	29.4815	30.112	5.37254	secondary	wild_type
	tempcontrol_32h29_retina6_150823	77	7722	17982	99.1562	9435	96	11.5739	1	457.103	436.042	0.429429	74.976	61.0534	0.818442	182.214	196.843	56.7569	0.533877	0.957529	14.2759	3.46817	0.253748	0.464421	0	77	32.2589	38.4592	5.20174	secondary	wild_type
	tempcontrol_32h29_retina6_150823	78	6944	16830	94.0286	8379	78	10.3269	1	435.103	415.185	0.412597	69.9211	48.9592	0.828739	179.246	187.017	53.5558	-0.591202	0.95812	12.0101	3.49201	0.252788	0.460931	0	78	30.7063	34.5844	5.2214	secondary	wild_type
	tempcontrol_32h29_retina6_150823	79	7989	13167	100.856	9937	68	6.96921	1	463.889	442.476	0.606744	43.6259	79.8599	0.803965	175.684	179.212	68.3102	-1.4931	0.924505	7.66016	2.62351	0.316714	0.466523	0	79	32.7378	39.789	5.19001	secondary	wild_type
	tempcontrol_32h29_retina6_150823	80	6160	19035	88.5616	10214	70	8.9776	1	483.546	461.112	0.323614	47.7416	76.0847	0.603094	167.815	132.663	93.3429	0.596406	0.710588	8.39711	1.42124	0.445647	0.331066	0	80	34.1251	30.6797	6.16095	tertiary	wild_type
	tempcontrol_32h29_retina6_150823	81	7945	11844	100.578	8402	52	12.5367	2	399.723	382.983	0.670804	68.052	48.5503	0.945608	126.194	118.034	87.2265	-0.435947	0.673709	8.34101	1.35319	0.726092	0.624864	0	81	28.2094	39.5699	4.48448	NA	wild_type
	tempcontrol_32h29_retina6_150823	82	6894	17440	93.6895	8219	99	9.23455	1	443.588	423.229	0.395298	77.9935	55.9096	0.838788	176.819	192.944	49.5012	0.529409	0.966529	12.0745	3.89777	0.235786	0.440273	0	82	31.3051	34.3354	5.34249	secondary	wild_type
	tempcontrol_32h29_retina6_150823	83	2376	3392	55.002	2478	64	9.12542	2	199.989	192.872	0.700472	27.0484	33.1056	0.958838	70.7107	68.9598	44.8694	1.20709	0.75937	9.90979	1.5369	0.636157	0.746526	0	83	14.1137	11.8336	4.10282	bristle	wild_type
	tempcontrol_32h29_retina6_150823	84	6506	13884	91.0148	7639	96	10.2528	1	414.96	396.089	0.468597	75.7393	39.4802	0.851682	173.528	168.806	53.476	-0.486477	0.948496	12.8512	3.15667	0.290701	0.4748	0	84	29.2848	32.403	5.14458	secondary	wild_type
	tempcontrol_32h29_retina6_150823	85	7763	14112	99.4191	8736	61	8.09326	1	411.019	392.352	0.550099	70.9746	40.6233	0.888622	164.73	166.863	63.722	-0.461194	0.924211	8.80952	2.6186	0.354994	0.577451	0	85	29.0067	38.6634	4.66496	secondary	wild_type
	tempcontrol_32h29_retina6_150823	86	7014	26832	94.5013	14156	59	8.70245	1	578.014	550.673	0.261404	47.0265	73.695	0.495479	181.108	135.919	120.147	1.44443	0.467572	9.62548	1.13128	0.483408	0.263814	0	86	40.7919	34.9331	6.90169	tertiary	wild_type
	tempcontrol_32h29_retina6_150823	87	7175	24716	95.5798	12462	118	7.01031	1	543.05	519.455	0.290298	55.8156	77.7259	0.57575	169.198	135.187	112.507	-1.38975	0.554433	8.89937	1.20159	0.499875	0.30574	0	87	38.3244	35.7349	6.41104	tertiary	wild_type
	tempcontrol_32h29_retina6_150823	88	5673	11040	84.9888	7823	73	11.085	2	404.67	387.315	0.513859	51.4585	53.8576	0.725169	125.1	118.219	74.642	-0.28784	0.775466	10.398	1.58381	0.516835	0.435332	0	88	28.5586	28.2543	5.37273	bristle	wild_type
	tempcontrol_32h29_retina6_150823	89	3135	5092	63.1792	3426	71	10.2351	1	218.894	216.68	0.615672	42.5627	32.726	0.915061	80.9938	73.2797	54.855	-0.853149	0.663055	11.4964	1.33588	0.743327	0.822201	0	89	15.4479	15.6138	3.90945	bristle	wild_type
	tempcontrol_32h29_retina6_150823	90	2166	3213	52.5151	2294	56	12.259	2	189.924	182.741	0.674136	26.7932	32.8569	0.944202	68.1542	64.2491	43.8018	1.11224	0.731586	10.3062	1.46682	0.668089	0.754587	0	90	13.4034	10.7877	4.08085	bristle	wild_type
	tempcontrol_32h29_retina6_150823	91	8343	18170	103.066	9388	58	6.88769	1	439.973	419.802	0.459163	75.4379	57.8809	0.888688	174.471	185.696	59.7345	0.57027	0.946849	8.16699	3.10869	0.308055	0.541603	0	91	31.05	41.5521	4.81687	secondary	wild_type
	tempcontrol_32h29_retina6_150823	92	4313	10192	74.1045	7194	54	7.81243	2	391.563	373.907	0.423175	40.8022	73.4802	0.599527	123.434	110.641	72.5173	0.788447	0.755259	7.72098	1.52572	0.448595	0.353496	0	92	27.6336	21.4808	5.96228	bristle	wild_type
	tempcontrol_32h29_retina6_150823	93	1882	2464	48.9514	1947	55	12.0441	2	166.711	160.733	0.763799	29.8124	22.195	0.966615	56.5685	54.7119	44.3215	0.136447	0.586308	10.4032	1.23443	0.800508	0.850947	0	93	11.7652	9.37326	3.84285	bristle	wild_type
	tempcontrol_32h29_retina6_150823	94	2719	3692	58.8382	2790	50	9.25451	2	199.374	193.792	0.736457	37.9467	25.6451	0.974552	71.2531	67.9837	51.273	0.187611	0.656651	9.28753	1.32592	0.749048	0.859575	0	94	14.0703	13.5419	3.82352	bristle	wild_type
	tempcontrol_32h29_retina6_150823	95	1923	2508	49.4817	2119	38	9.76703	2	183.154	176.323	0.766746	21.9449	29.1524	0.907504	61.9112	61.7009	41.9912	-1.415	0.732692	8.59149	1.46938	0.64314	0.720369	0	95	12.9257	9.57746	4.17664	bristle	wild_type
	tempcontrol_32h29_retina6_150823	96	7719	30590	99.137	15418	110	12.8465	2	605.127	576.378	0.252337	57.9567	91.8818	0.500649	190.672	147.414	122.089	1.17748	0.560427	13.061	1.20743	0.452268	0.264898	0	96	42.7053	38.4443	6.88757	tertiary	wild_type
	tempcontrol_32h29_retina6_150823	97	7912	26040	100.369	13881	127	12.9474	1	563.529	536.941	0.30384	53.1141	75.909	0.569988	176.298	137.137	125.566	-0.309145	0.402025	14.2657	1.09215	0.535661	0.313086	0	97	39.7697	39.4055	6.33539	tertiary	wild_type
	tempcontrol_32h29_retina6_150823	98	3288	4284	64.7025	3582	68	8.10827	2	239.882	230.104	0.767507	35.7138	31.122	0.917923	78.032	74.5988	59.2967	-0.227883	0.606773	9.26038	1.25806	0.752278	0.718035	0	98	16.9291	16.3758	4.18343	bristle	wild_type
	tempcontrol_32h29_retina6_150823	99	2468	3894	56.0567	2605	70	9.63371	2	210.196	204.249	0.633796	31.69	34.9303	0.947409	69.6348	68.0341	47.0302	-0.90617	0.722592	10.163	1.4466	0.678894	0.70195	0	99	14.8341	12.2918	4.23109	bristle	wild_type
	tempcontrol_32h29_retina6_150823	100	5984	22946	87.2873	12038	74	10.1048	2	534.316	509.245	0.260786	51.7176	65.0737	0.497093	168.345	127.051	114.331	0.210391	0.436125	10.1784	1.11125	0.472004	0.263394	0	100	37.708	29.8032	6.9072	tertiary	wild_type
	tempcontrol_32h29_retina6_150823	101	3248	6164	64.3077	4703	43	7.42888	1	304.238	296.087	0.526931	39.3282	46.7328	0.690623	103.446	98.6206	50.2787	1.39092	0.860282	7.06479	1.96148	0.425197	0.440961	0	101	21.4708	16.1766	5.33832	bristle	wild_type
	tempcontrol_32h29_retina6_150823	102	845	1584	32.8007	1148	101	36.6391	16	143.361	150.467	0.53346	23.684	17.5704	0.736063	47.5079	46.5757	25.4667	-0.408469	0.837276	17.8798	1.82889	0.495961	0.516656	0	102	10.1174	4.2085	4.93178	NA	wild_type
	tempcontrol_32h29_retina6_150823	103	700	1155	29.8541	771	49	20.8714	8	118.184	114.727	0.606061	18.7443	14.2343	0.907912	39.2046	36.0703	26.6409	0.831662	0.674161	8.27806	1.35394	0.685028	0.629785	0	103	8.34052	3.48633	4.46693	NA	wild_type
	tempcontrol_32h29_retina6_150823	104	7216	788049	95.8525	94618	72	7.5765	1	507.286	490.323	0.00915679	646.812	72.8465	0.0762646	1239.21	136.083	113.242	1.43634	0.554536	7.80231	1.20169	0.496137	0.352371	0	104	35.8005	35.9391	5.9718	tertiary	wild_type
	tempcontrol_32h29_retina6_150823	105	7517	11692	97.8312	8566	96	9.71185	1	411.605	392.908	0.642918	38.0563	79.1467	0.877539	160.031	160.726	63.5442	-1.41314	0.918527	11.7127	2.52935	0.370496	0.557562	0	105	29.048	37.4383	4.74743	secondary	wild_type
	tempcontrol_32h29_retina6_150823	106	7821	12720	99.7898	10257	108	10.7776	1	516.718	492.561	0.614858	27.3822	105.367	0.762504	212.398	236.848	49.1219	-1.53176	0.978257	13.6064	4.82164	0.177514	0.3681	0	106	36.4661	38.9523	5.84282	secondary	wild_type
	tempcontrol_32h29_retina6_150823	107	6132	122549	88.3601	30346	57	10.742	2	504.759	483.905	0.0500371	90.5104	296.81	0.202069	503.289	662.403	71.6629	-0.987365	0.994131	9.11294	9.24332	0.0177938	0.302443	0	107	35.6221	30.5403	6.4459	NA	wild_type
	tempcontrol_32h29_retina6_150823	108	3258	55420	64.4066	20676	146	19.4791	2	322.942	349.662	0.0587874	125.777	55.8923	0.157574	340.993	318.137	67.9818	-1.12958	0.976902	26.1303	4.67974	0.0409858	0.392565	0	108	22.7908	16.2264	5.65782	bristle	wild_type
	tempcontrol_32h29_retina6_150823	109	7464	11529	97.4857	9189	109	11.2007	1	468.777	447.895	0.647411	32.7938	90.7724	0.812276	189.855	199.804	53.9322	1.55696	0.962881	14.0909	3.70473	0.238052	0.426825	0	109	33.0827	37.1743	5.42601	secondary	wild_type
	tempcontrol_32h29_retina6_150823	110	3	3	1.95441	3	31	30	29	1	6.47375	1	0	1	1	3	3.26599	0	1.5708	1	0.816497	inf	0.358099	37.6991	0	110	0.0705725	0.0149414	0.57735	NA	wild_type
	tempcontrol_32h29_retina6_150823	111	6986	10187	94.3125	8565	131	10.1487	1	432.386	412.805	0.685776	33.0952	81.7741	0.815645	167.967	185.667	53.9205	1.52386	0.956901	14.0162	3.44335	0.25803	0.469565	0	111	30.5145	34.7936	5.17317	secondary	wild_type
	tempcontrol_32h29_retina6_150823	112	7269	11084	96.2038	8307	78	7.99161	1	415.706	396.795	0.65581	32.5716	83.345	0.875045	163.049	169.178	57.2557	-1.57065	0.94099	8.59703	2.95478	0.323369	0.528582	0	112	29.3374	36.2031	4.87583	secondary	wild_type
	tempcontrol_32h29_retina6_150823	113	8895	15985	106.421	9771	85	9.75582	1	444.35	427.974	0.556459	76.5065	60.6111	0.910347	152.977	135.539	92.8563	0.520275	0.728458	10.3404	1.45966	0.616494	0.566115	0	113	31.3589	44.3013	4.71143	tertiary	wild_type
	tempcontrol_32h29_retina6_150823	114	6576	16983	91.5031	8228	78	8.87774	1	465.842	444.523	0.387211	75.9278	61.2669	0.799222	186.231	189.958	50.6531	-0.577494	0.963792	11.0438	3.75019	0.232036	0.380798	0	114	32.8756	32.7516	5.74457	secondary	wild_type
	tempcontrol_32h29_retina6_150823	116	1239	1763	39.7183	1339	129	44.7659	23	144.876	142.518	0.702779	21.3713	23.2268	0.925317	49.6488	43.9451	36.9181	-0.856751	0.542437	17.8402	1.19034	0.816884	0.741801	0	116	10.2243	6.17081	4.11587	NA	wild_type
	tempcontrol_32h29_retina6_150823	117	2988	3906	61.6801	3065	51	8.20382	1	211.439	203.138	0.764977	28.7835	33.0415	0.974878	67.1193	62.9075	61.6165	-0.376872	0.201552	9.2576	1.02095	0.961358	0.839889	0	117	14.9218	14.8817	3.86807	bristle	wild_type
	tempcontrol_32h29_retina6_150823	118	7381	15660	96.9422	8860	88	8.67538	1	434.362	414.876	0.471328	62.9595	47.2566	0.83307	171.143	178.448	60.6591	-0.570281	0.940452	10.4132	2.94181	0.295124	0.49161	0	118	30.654	36.7609	5.05586	secondary	wild_type
	tempcontrol_32h29_retina6_150823	119	8416	17480	103.516	9526	64	9.47909	1	436.174	416.2	0.481465	74.4628	61.8208	0.883477	170.95	184.145	63.131	0.541927	0.939396	9.89145	2.91687	0.316007	0.5559	0	119	30.7819	41.9157	4.75452	secondary	wild_type
	tempcontrol_32h29_retina6_150823	120	6746	16275	92.6783	8716	89	9.67225	1	441.818	421.944	0.414501	79.0818	46.7935	0.773979	175.445	189.585	54.3797	-0.469345	0.95798	11.9097	3.48633	0.238972	0.434279	0	120	31.1802	33.5983	5.37924	secondary	wild_type
	tempcontrol_32h29_retina6_150823	123	7862	22797	100.051	12162	67	11.7816	1	521.144	496.757	0.34487	50.7828	74.0112	0.64644	165.484	134.989	113.332	0.519625	0.543255	12.3903	1.19109	0.54935	0.36377	0	123	36.7785	39.1565	5.87748	tertiary	wild_type
	tempcontrol_32h29_retina6_150823	124	6049	11625	87.76	7034	99	12.0193	1	360.434	344.394	0.520344	55.8456	41.3219	0.859966	141.156	140.237	60.3599	-0.61488	0.902631	12.0026	2.32334	0.391624	0.585117	0	124	25.4367	30.1269	4.63429	secondary	wild_type
	tempcontrol_32h29_retina6_150823	126	2699	3363	58.6214	2803	59	9.61282	2	203.882	195.974	0.802557	30.2023	28.7758	0.962897	66.2193	61.9954	55.9157	-0.69967	0.431876	10.169	1.10873	0.894116	0.815932	0	126	14.3885	13.4423	3.92444	bristle	wild_type
	tempcontrol_32h29_retina6_150823	128	4506	9720	75.7444	6804	60	11.7168	2	381.321	366.323	0.46358	61.7634	30.9816	0.662257	108.227	108.655	74.25	0.545891	0.730085	8.93649	1.46336	0.485963	0.389422	0	128	26.9108	22.442	5.68061	bristle	wild_type
	tempcontrol_32h29_retina6_150823	129	1833	2576	48.3099	1891	35	8.88107	2	165.439	159.527	0.711568	26.2766	22.1609	0.969328	56.5685	56.9866	41.6006	0.333784	0.68344	6.75267	1.36985	0.718665	0.841586	0	129	11.6754	9.12922	3.86416	bristle	wild_type
	tempcontrol_32h29_retina6_150823	130	8830	13468	106.032	10352	89	10.4508	2	470.99	449.601	0.655628	41.8451	92.1342	0.852975	184.545	194.543	61.7932	-1.45373	0.948214	10.4424	3.14829	0.297057	0.500204	0	130	33.2389	43.9776	5.01223	secondary	wild_type
	tempcontrol_32h29_retina6_150823	131	1536	1989	44.2233	1634	89	30.5339	6	158.912	153.339	0.772247	25.4889	18.8535	0.940024	52.3927	52.251	38.0169	0.0732498	0.686021	17.5359	1.37442	0.716327	0.764345	0	131	11.2148	7.65001	4.05471	NA	wild_type
	tempcontrol_32h29_retina6_150823	132	1306	1848	40.7781	1355	72	15.2979	3	147.054	142.097	0.70671	13.304	26.1975	0.963838	56.3205	55.2027	31.7328	-1.52518	0.818265	12.8502	1.73961	0.545672	0.758928	0	132	10.378	6.5045	4.06916	NA	wild_type
	tempcontrol_32h29_retina6_150823	133	8273	13932	102.633	8934	78	8.8732	2	462.794	441.438	0.593813	43.0173	81.658	0.926013	172.105	168.596	67.7011	-1.46728	0.915834	10.9874	2.4903	0.370577	0.485398	0	133	32.6605	41.2035	5.08811	secondary	wild_type
	tempcontrol_32h29_retina6_150823	134	1930	2891	49.5717	2000	52	8.77979	2	175.681	169.238	0.667589	31.6943	24.744	0.965	62.9682	62.2215	40.7676	-0.479616	0.755455	8.31153	1.52625	0.634727	0.785808	0	134	12.3983	9.61232	3.99896	bristle	wild_type
	tempcontrol_32h29_retina6_150823	136	1171	1763	38.613	1327	97	22.8429	6	151.361	150.562	0.664209	22.2639	19.3424	0.882442	44.8219	40.5017	37.8264	-1.27071	0.357412	16.506	1.07072	0.90891	0.642298	0	136	10.682	5.83214	4.4232	NA	wild_type
	tempcontrol_32h29_retina6_150823	137	7033	16704	94.6292	8628	79	12.1307	1	476.735	454.655	0.421037	74.9246	42.6922	0.815137	189.362	193.258	53.808	-0.487787	0.960458	14.4056	3.59163	0.239758	0.388863	0	137	33.6444	35.0277	5.68469	secondary	wild_type
	tempcontrol_32h29_retina6_150823	138	4	4	2.25676	4	30	28.25	26	4	6.47375	1	0.5	0.5	1	2.23607	2	2	0.785398	0	1.47902	1	1.27324	3.14159	0	138	0.28229	0.0199219	2	NA	wild_type
	tempcontrol_32h29_retina6_150823	139	3153	5874	63.3603	4399	52	10.131	2	289.901	279.617	0.536772	36.8846	40.8417	0.716754	98.8433	89.6449	55.4329	-1.43456	0.785894	8.94663	1.61718	0.499554	0.47145	0	139	20.459	15.7034	5.16282	bristle	wild_type
	tempcontrol_32h29_retina6_150823	141	1890	3132	49.0553	1990	70	9.39894	2	178.995	172.379	0.603448	29.8693	27.6937	0.949749	58.0775	52.0068	48.0464	-0.756571	0.382758	10.4014	1.08243	0.889716	0.741293	0	141	12.6321	9.4131	4.11727	bristle	wild_type
	tempcontrol_32h29_retina6_150823	142	2348	4088	54.6769	2503	61	8.88373	2	212.581	204.613	0.574364	30.8744	40.6261	0.938074	73.437	71.4112	43.9209	-1.07013	0.788495	9.53621	1.62591	0.58624	0.65292	0	142	15.0024	11.6942	4.38707	bristle	wild_type
	tempcontrol_32h29_retina6_150823	143	5037	22648	80.0831	11241	84	15.1155	2	490.44	478.407	0.222404	47.1628	83.6768	0.448092	165.895	115.766	95.5494	0.619496	0.5646	10.583	1.21159	0.47854	0.263154	0	143	34.6116	25.0867	6.91034	tertiary	wild_type
	tempcontrol_32h29_retina6_150823	144	7551	11151	98.0522	8986	108	9.38551	1	470.836	449.062	0.677159	30.412	95.5556	0.840307	190.163	203.101	52.2833	-1.5192	0.966298	12.0004	3.88462	0.233072	0.428032	0	144	33.228	37.6076	5.41835	secondary	wild_type
	tempcontrol_32h29_retina6_150823	145	10261	19434	114.301	11533	96	10.1735	1	478.96	454.083	0.527992	75.7146	61.3409	0.889708	183.861	180.161	74.3823	0.605875	0.910792	11.1759	2.42209	0.402512	0.562083	0	145	33.8014	51.1047	4.7283	secondary	wild_type
	tempcontrol_32h29_retina6_150823	147	7948	25440	100.597	12678	70	9.57386	2	537.73	512.482	0.312421	51.8284	78.9425	0.626913	176.706	136.725	115.18	-0.69726	0.538817	9.82685	1.18705	0.541343	0.345413	0	147	37.949	39.5848	6.03164	tertiary	wild_type
	tempcontrol_32h29_retina6_150823	148	7702	17034	99.0277	8974	84	7.74864	1	445.517	425.451	0.452155	79.4747	49.2764	0.858257	183.48	189.851	55.087	-0.534281	0.956978	9.72077	3.44638	0.272076	0.487624	0	148	31.4412	38.3596	5.07648	secondary	wild_type
	tempcontrol_32h29_retina6_150823	149	6845	15392	93.3559	8621	65	6.86282	1	424.404	405.435	0.444712	64.3927	58.2709	0.793991	165.846	177.145	56.4236	0.566822	0.947917	8.10101	3.13954	0.277733	0.477556	0	149	29.9513	34.0914	5.12971	secondary	wild_type
	tempcontrol_32h29_retina6_150823	150	7847	11780	99.9555	9308	94	8.18325	1	424.777	405.395	0.666129	40.8852	71.3665	0.843038	157.003	169.465	65.542	1.50306	0.922181	9.86263	2.5856	0.347899	0.546503	0	150	29.9776	39.0818	4.79522	secondary	wild_type
	tempcontrol_32h29_retina6_150823	151	3658	6955	68.246	4734	70	7.55878	2	329.125	315.104	0.525953	57.2039	31.9852	0.772708	108.342	105.003	55.5123	0.0622099	0.848826	7.88608	1.89153	0.422424	0.424358	0	151	23.2272	18.2186	5.44175	bristle	wild_type
	tempcontrol_32h29_retina6_150823	152	1690	3237	46.3872	1956	70	15.9183	6	215.219	210.548	0.522088	46.9811	16.1225	0.864008	83.0542	65.9331	35.5827	0.0421811	0.841871	8.08398	1.85295	0.494983	0.458495	0	152	15.1886	8.41701	5.23526	bristle	wild_type
	tempcontrol_32h29_retina6_150823	153	9753	16986	111.436	9942	115	10.6681	1	423.245	403.943	0.574179	71.1552	58.5649	0.98099	173.442	169.642	73.6164	0.626502	0.900937	14.3278	2.30441	0.431499	0.684171	0	153	29.8694	48.5746	4.28571	secondary	wild_type
	tempcontrol_32h29_retina6_150823	154	7611	19097	98.441	9095	123	11.8125	1	468.138	447.093	0.398544	77.1732	55.2276	0.836833	197.061	198.472	51.918	-0.517882	0.96518	15.802	3.8228	0.24601	0.436419	0	154	33.0377	37.9064	5.36603	secondary	wild_type
	tempcontrol_32h29_retina6_150823	155	8759	18083	105.604	9163	102	9.47631	1	452.209	434.281	0.484378	79.5321	54.9441	0.95591	197.061	179.427	63.2735	-0.550332	0.935759	11.5832	2.83574	0.346407	0.538252	0	155	31.9135	43.624	4.83184	tertiary	wild_type
	tempcontrol_32h29_retina6_150823	156	9559	32470	110.322	17534	84	12.2866	1	636.843	606.446	0.294395	52.2666	90.0069	0.545169	194.258	158.948	137.583	1.44437	0.500763	12.5088	1.15529	0.48174	0.296182	0	156	44.9436	47.6084	6.51367	bristle	wild_type
	tempcontrol_32h29_retina6_150823	157	4436	9396	75.1538	6806	74	10.4795	1	371.262	354.66	0.472116	38.7665	57.4044	0.651778	110.693	113.448	71.2638	-1.46743	0.778081	9.50524	1.59194	0.438842	0.404427	0	157	26.2009	22.0934	5.57423	secondary	wild_type
	tempcontrol_32h29_retina6_150823	158	7711	17169	99.0856	8884	94	11.8039	2	486.599	465.151	0.449123	85.9531	49.0538	0.867965	201.358	192.995	52.5934	-0.443014	0.962153	10.281	3.66958	0.263589	0.40924	0	158	34.3405	38.4045	5.54135	secondary	wild_type
	tempcontrol_32h29_retina6_150823	159	8298	18258	102.788	9953	83	7.3825	1	482.09	460.517	0.454486	84.6586	54.8161	0.833718	197.307	204.731	57.6479	0.491456	0.959538	9.41589	3.5514	0.252068	0.448669	0	159	34.0223	41.328	5.29227	secondary	wild_type
	tempcontrol_32h29_retina6_150823	160	6873	15147	93.5466	8334	74	8.441	1	438.777	421.349	0.453753	71.0323	43.4206	0.824694	174.063	180.788	56.8412	-0.517802	0.949288	9.49285	3.18059	0.267742	0.44861	0	160	30.9656	34.2308	5.29262	secondary	wild_type
	tempcontrol_32h29_retina6_150823	161	8062	18080	101.316	9655	76	8.97718	1	457.203	436.137	0.445907	75.388	61.8446	0.835008	186.955	187.71	60.2803	0.592045	0.947033	9.73933	3.11396	0.291325	0.484657	0	161	32.266	40.1526	5.09199	bristle	wild_type
	tempcontrol_32h29_retina6_150823	162	1503	2688	43.7456	1715	69	8.19494	2	152.225	149.682	0.559152	34.6094	25.4391	0.876385	58.2409	48.8734	41.6156	1.35911	0.524357	4.87637	1.1744	0.80117	0.815069	0	162	10.7429	7.48566	3.92652	NA	wild_type
	tempcontrol_32h29_retina6_150823	165	1401	2160	42.2352	1513	39	10.3276	2	164.012	158.568	0.648611	23.7009	25.6431	0.925975	50.1199	49.3113	37.66	-1.18672	0.64555	6.47967	1.30938	0.733592	0.654479	0	165	11.5748	6.97765	4.38185	bristle	wild_type
	tempcontrol_32h29_retina6_150823	167	1925	3024	49.5074	2022	48	8.55792	2	185.261	180.805	0.636574	29.8982	24.8551	0.952028	56.7186	55.2198	45.6512	0.846287	0.562617	6.98878	1.2096	0.803806	0.704811	0	167	13.0743	9.58742	4.22249	tertiary	wild_type
	tempcontrol_32h29_retina6_150823	168	9150	29440	107.936	15157	105	11.9307	1	580.742	553.26	0.310802	102.761	97.486	0.603681	186.118	157.948	120.922	-1.27161	0.643339	14.3847	1.3062	0.466985	0.340929	0	168	40.9844	45.5714	6.07118	bristle	wild_type
	tempcontrol_32h29_retina6_150823	169	2106	2548	51.7826	2196	37	9.67189	2	182.426	175.633	0.826531	26.1695	26.0764	0.959016	59.5483	55.7439	49.5617	-0.140421	0.457721	7.37827	1.12474	0.862927	0.79523	0	169	12.8743	10.4889	3.9752	bristle	wild_type
	tempcontrol_32h29_retina6_150823	170	1387	1950	42.0236	1476	31	6.65681	2	155.048	149.872	0.711282	23.403	17.1413	0.939702	50.9902	49.6709	37.6168	0.112582	0.653041	4.7614	1.32044	0.715786	0.725029	0	170	10.9421	6.90792	4.1632	bristle	wild_type
	tempcontrol_32h29_retina6_150823	172	2924	4488	61.016	3099	73	8.58824	2	224.238	215.665	0.651515	36.9224	29.1002	0.94353	72.9178	64.6665	59.541	-0.719395	0.39018	9.97439	1.08608	0.890283	0.730753	0	172	15.825	14.5629	4.14686	bristle	wild_type
	tempcontrol_32h29_retina6_150823	173	2187	3315	52.7691	2314	40	11.5405	2	198.125	190.516	0.659729	34.7622	22.5834	0.945117	68.1542	65.4388	45.4444	0.444107	0.719535	9.49375	1.43998	0.650262	0.700133	0	173	13.9822	10.8923	4.23657	NA	wild_type
	tempcontrol_32h29_retina6_150823	174	1374	2320	41.8262	1606	34	9.38792	2	168.64	162.955	0.592241	27.9076	19.5771	0.855542	60.5392	61.0451	32.4997	-0.228638	0.8465	6.85439	1.87833	0.469457	0.607124	0	174	11.9013	6.84318	4.54953	bristle	wild_type
	tempcontrol_32h29_retina6_150823	175	2288	3304	53.9738	2384	59	8.6333	2	193.681	186.303	0.692494	29.5245	31.2006	0.959732	62.0322	60.0011	49.3606	-0.961016	0.56853	8.67063	1.21557	0.809186	0.766462	0	175	13.6686	11.3953	4.04911	bristle	wild_type
	tempcontrol_32h29_retina6_150823	176	9711	16212	111.195	12027	92	9.34487	2	507.99	489.649	0.599001	47.5044	100.065	0.807433	193.752	213.303	67.5375	-1.4135	0.94855	10.4036	3.15829	0.271756	0.472894	0	176	35.8501	48.3654	5.15493	secondary	wild_type
	tempcontrol_32h29_retina6_150823	177	1195	1881	39.0067	1337	35	14.0996	4	156.734	155.101	0.6353	34.923	17.3967	0.893792	59.4811	51.3478	31.8797	-0.0516101	0.783923	6.75681	1.61068	0.577077	0.611296	0	177	11.0611	5.95167	4.53398	bristle	wild_type
	tempcontrol_32h29_retina6_150823	178	1140	1419	38.0985	1201	89	22.943	4	136.698	132.673	0.803383	20.707	15.8807	0.949209	45.8039	43.3936	33.7907	-0.183892	0.627393	16.4575	1.28419	0.77084	0.766633	0	178	9.64715	5.67774	4.04866	NA	wild_type
	tempcontrol_32h29_retina6_150823	179	3771	7884	69.292	5907	59	8.65049	2	342.978	327.845	0.478311	43.1294	63.1992	0.638395	117	108.745	60.436	-1.53322	0.831345	8.3526	1.79935	0.406017	0.402842	0	179	24.2048	18.7814	5.58519	bristle	wild_type
	tempcontrol_32h29_retina6_150823	180	9360	13192	109.167	10471	73	10.1757	1	495.427	472.965	0.709521	34.0905	93.0689	0.893897	196.515	197.687	62.9519	-1.5474	0.947942	12.973	3.14028	0.304952	0.47921	0	180	34.9636	46.6173	5.12085	secondary	wild_type
	tempcontrol_32h29_retina6_150823	181	5674	13446	84.9962	7585	89	9.12055	1	469.984	455.154	0.421984	79.4061	43.69	0.748055	169.541	185.532	51.4251	0.389172	0.960819	10.6294	3.60781	0.209876	0.3228	0	181	33.1679	28.2592	6.23933	secondary	wild_type
	tempcontrol_32h29_retina6_150823	182	5191	21903	81.2981	10999	65	10.5246	1	519.772	495.456	0.236999	58.8016	71.1352	0.471952	168.324	114.961	105.269	-0.514181	0.40187	10.1612	1.09206	0.500104	0.241455	0	182	36.6816	25.8537	7.21418	tertiary	wild_type
	tempcontrol_32h29_retina6_150823	183	3059	5208	62.4087	4231	48	9.7375	2	288.989	280.879	0.587366	31.846	48.2099	0.722997	98.4886	98.888	46.3401	1.55459	0.883404	8.32819	2.13396	0.398293	0.460285	0	183	20.3947	15.2353	5.22506	bristle	wild_type
	tempcontrol_32h29_retina6_150823	184	10950	21771	118.076	12146	84	10.3568	2	518.475	496.353	0.502963	90.0097	62.4532	0.901531	208.019	196.123	73.3468	-0.548625	0.927435	10.0254	2.67392	0.362465	0.51188	0	184	36.5901	54.5362	4.95474	secondary	wild_type
	tempcontrol_32h29_retina6_150823	185	1631	2842	45.5703	1753	65	10.8731	2	175.989	170.118	0.573892	27.802	25.9755	0.930405	60.4649	56.9899	37.9598	0.915629	0.74588	10.6531	1.50132	0.639394	0.661749	0	185	12.42	8.12316	4.35771	bristle	wild_type
	tempcontrol_32h29_retina6_150823	186	7731	18093	99.214	8866	66	6.06765	1	457.617	438.263	0.427292	75.6284	55.9634	0.871983	182.85	188.885	54.3718	0.551085	0.957673	7.52788	3.47395	0.275901	0.463917	0	186	32.2952	38.5041	5.20457	secondary	wild_type
	tempcontrol_32h29_retina6_150823	188	10192	15470	113.916	11491	129	8.89286	1	504.658	482.272	0.658824	47.5468	92.943	0.886955	184.621	184.184	73.1194	1.49095	0.917822	13.2439	2.51895	0.382531	0.502892	0	188	35.615	50.761	4.99882	secondary	wild_type
	tempcontrol_32h29_retina6_150823	189	9043	12596	107.303	9431	92	10.6729	1	452.836	431.997	0.717926	32.2666	92.1504	0.958859	189.552	186.705	62.322	-1.47726	0.942644	12.7937	2.99581	0.330303	0.554168	0	189	31.9577	45.0385	4.76194	secondary	wild_type
	tempcontrol_32h29_retina6_150823	190	8656	30589	104.982	15373	84	14.1637	2	598.299	569.904	0.282978	64.7575	83.9879	0.563065	194.363	141.878	126.886	-0.785209	0.447406	11.1403	1.11815	0.54752	0.303872	0	190	42.2234	43.111	6.43072	tertiary	wild_type
	tempcontrol_32h29_retina6_150823	191	8666	19722	105.042	10835	97	9.93619	1	494.919	471.894	0.439408	83.9712	49.5077	0.799815	193.706	202.979	63.4413	-0.554263	0.949901	11.9566	3.19948	0.26781	0.444591	0	191	34.9277	43.1608	5.31649	secondary	wild_type
	tempcontrol_32h29_retina6_150823	192	8853	13510	106.17	10552	79	10.7923	1	488.877	466.166	0.655292	36.1926	99.2191	0.838988	194.139	205.853	60.6378	-1.54631	0.95563	12.3125	3.3948	0.266002	0.46548	0	192	34.5013	44.0922	5.19583	secondary	wild_type
	tempcontrol_32h29_retina6_150823	193	1409	2214	42.3556	1611	121	39.0781	13	178.533	175.212	0.636405	28.4627	19.4436	0.874612	56.921	49.0822	38.7193	-0.216747	0.614564	18.7878	1.26764	0.744686	0.5555	0	193	12.5995	7.01749	4.75623	NA	wild_type
	tempcontrol_32h29_retina6_150823	194	9404	18204	109.424	10277	110	11.6657	1	457.588	439.184	0.51659	80.7248	55.0925	0.915053	187.302	179.747	67.8271	0.562941	0.926071	15.0606	2.65007	0.370596	0.564382	0	194	32.2931	46.8364	4.71865	secondary	wild_type
	tempcontrol_32h29_retina6_150823	195	1731	2550	46.9465	1828	52	10.2917	2	173.569	167.628	0.678824	24.3391	27.2785	0.946937	52.8015	49.3686	45.4879	-0.533494	0.388632	11.1885	1.08531	0.904284	0.722046	0	195	12.2492	8.62121	4.17179	bristle	wild_type
	tempcontrol_32h29_retina6_150823	196	7168	21358	95.5331	9156	88	8.68401	1	496.487	476.455	0.335612	94.2524	52.7659	0.782875	213.909	209.909	51.333	-0.529587	0.969637	10.7144	4.08916	0.207132	0.365419	0	196	35.0384	35.7001	5.86421	secondary	wild_type
	tempcontrol_32h29_retina6_150823	197	1093	1558	37.3048	1258	66	20.1107	3	144.634	140.392	0.70154	22.7521	19.129	0.868839	44.3847	39.0713	37.313	-1.13585	0.296616	10.7753	1.04712	0.91162	0.656587	0	197	10.2071	5.44366	4.37481	NA	wild_type
	tempcontrol_32h29_retina6_150823	198	7519	16830	97.8442	8535	66	8.88509	1	421.931	405.379	0.446762	68.4007	53.2919	0.880961	170.391	168.65	60.9169	0.67963	0.932487	10.3757	2.76853	0.336586	0.530746	0	198	29.7767	37.4482	4.86588	secondary	wild_type
	tempcontrol_32h29_retina6_150823	199	8259	24249	102.546	12760	111	9.83533	2	534.985	509.879	0.340591	55.2512	82.3278	0.647257	178.757	142.102	115.04	1.44524	0.587033	11.344	1.23523	0.520762	0.362622	0	199	37.7552	41.1338	5.88678	tertiary	wild_type
	tempcontrol_32h29_retina6_150823	200	7363	14832	96.8239	8682	58	8.94432	1	420.676	401.508	0.496427	62.0645	47.7827	0.848076	170.581	165.882	62.1995	-0.613439	0.92704	10.0516	2.66694	0.340696	0.52284	0	200	29.6882	36.6713	4.90253	secondary	wild_type
	tempcontrol_32h29_retina6_150823	201	1812	3404	48.0324	2269	51	9.04029	2	214.504	207.581	0.532315	41.9735	23.0375	0.79859	77.8332	72.6516	35.9848	0.2277	0.868719	6.59596	2.01895	0.437097	0.494879	0	201	15.1381	9.02463	5.03913	bristle	wild_type
	tempcontrol_32h29_retina6_150823	202	3216	4544	63.9901	3364	38	9.17475	2	232.024	222.654	0.707746	35.9667	30.1763	0.956005	72.7805	67.6137	61.3903	0.436163	0.419066	8.01758	1.10138	0.895687	0.750687	0	202	16.3745	16.0172	4.09143	bristle	wild_type
	tempcontrol_32h29_retina6_150823	203	3204	4087	63.8706	3320	48	7.98096	2	232.083	222.71	0.783949	35.4054	33.3546	0.96506	75.2861	70.9108	58.7536	-0.497135	0.559907	8.38642	1.20692	0.811292	0.747506	0	203	16.3787	15.9575	4.10013	bristle	wild_type
	tempcontrol_32h29_retina6_150823	204	6622	24472	91.8226	12920	92	12.1574	2	547.416	522.057	0.270595	43.9792	77.8851	0.512539	170.845	131.873	106.409	1.10232	0.590679	11.7738	1.2393	0.484831	0.277692	0	204	38.6325	32.9807	6.72703	tertiary	wild_type
	tempcontrol_32h29_retina6_150823	205	8937	17172	106.672	9532	160	16.9231	1	438.274	418.191	0.52044	80.1264	51.1661	0.937579	184.358	182.227	63.6567	-0.539126	0.937001	24.0519	2.86266	0.342669	0.584669	0	205	30.9301	44.5105	4.63607	secondary	wild_type
	tempcontrol_32h29_retina6_150823	206	8368	18055	103.22	9561	71	9.41467	1	475.948	453.909	0.463473	75.4022	53.7101	0.875222	186.102	181.418	61.1924	-0.638906	0.941397	12.0529	2.96472	0.32372	0.464207	0	206	33.5889	41.6766	5.20294	secondary	wild_type
	tempcontrol_32h29_retina6_150823	207	3118	4140	63.0076	3189	53	7.75273	2	211.823	203.503	0.75314	30.2688	34.6357	0.977736	72.3464	71.1462	55.8859	-1.01694	0.618852	6.04522	1.27306	0.7843	0.873249	0	207	14.9489	15.5291	3.79346	bristle	wild_type
	tempcontrol_32h29_retina6_150823	209	8331	16432	102.992	9650	75	8.76665	1	439.99	419.818	0.506999	76.2369	55.4965	0.863316	178.017	183.353	62.1528	0.510452	0.940794	10.1461	2.95004	0.315524	0.540781	0	209	31.0512	41.4924	4.82052	secondary	wild_type
	tempcontrol_32h29_retina6_150823	211	1164	1702	38.4974	1351	87	33.1632	13	152.77	147.516	0.683901	23.5112	19.4639	0.861584	48.2701	42.627	37.3679	-0.382055	0.481173	12.3384	1.14074	0.815631	0.626743	0	211	10.7813	5.79728	4.47775	NA	wild_type
	tempcontrol_32h29_retina6_150823	212	2440	3990	55.7378	2633	51	8.28402	2	213.746	209.152	0.611529	31.4238	35.5045	0.9267	70.0643	62.7762	51.7458	-0.947432	0.566169	8.38383	1.21317	0.788333	0.671124	0	212	15.0846	12.1524	4.32717	bristle	wild_type
	tempcontrol_32h29_retina6_150823	214	2970	4272	61.4941	3429	49	7.0101	2	266.912	255.73	0.695225	25.0189	38.6818	0.866142	94.2444	92.6789	45.1488	-1.55618	0.873316	7.39346	2.05274	0.440256	0.523879	0	214	18.8366	14.792	4.89767	bristle	wild_type
	tempcontrol_32h29_retina6_150823	215	836	1840	32.6256	935	48	17.1627	10	139.468	135.298	0.454348	20.4773	21.6926	0.894118	52.8394	52.1506	20.9948	0.886912	0.915385	7.26925	2.48398	0.391379	0.540091	0	215	9.84261	4.16368	4.8236	NA	wild_type
	tempcontrol_32h29_retina6_150823	216	7008	10404	94.4609	7265	55	9.77454	2	338.362	323.862	0.673587	54.5258	51.2987	0.964625	111.086	109.585	82.1119	-0.732267	0.662234	7.61547	1.33458	0.74302	0.7692	0	216	23.8791	34.9032	4.0419	NA	wild_type
	tempcontrol_32h29_retina6_150823	217	2823	8613	59.9529	5881	60	10.5406	2	373.369	357.802	0.32776	33.1516	51.6975	0.48002	106.527	108.182	70.2217	-1.24775	0.760695	8.56289	1.54057	0.307124	0.254475	0	217	26.3496	14.0599	7.0272	bristle	wild_type
	tempcontrol_32h29_retina6_150823	218	2562	4148	57.1143	2797	37	8.67018	2	218.267	209.612	0.617647	32.5648	30.0078	0.915981	68.7314	64.823	52.3431	1.01592	0.589898	8.41113	1.23842	0.776302	0.675791	0	218	15.4036	12.76	4.3122	bristle	wild_type
	tempcontrol_32h29_retina6_150823	219	741	2890	30.716	1574	69	8.80567	2	235.361	232.881	0.256401	51.6572	10.8246	0.470775	85.0941	96.7625	24.1965	0.144288	0.96823	12.332	3.99902	0.100766	0.168096	0	219	16.61	3.69053	8.64622	NA	wild_type
	tempcontrol_32h29_retina6_150823	221	2402	3480	55.3021	2480	61	8.41007	2	192.167	184.867	0.69023	31.0887	28.5508	0.968548	62.434	60.6492	51.4552	-0.805904	0.529346	9.03825	1.17868	0.831444	0.817386	0	221	13.5617	11.9631	3.92095	bristle	wild_type
	tempcontrol_32h29_retina6_150823	222	2	2	1.59577	2	32	32	32	0	4.57764	1	0	0.5	1	2	2	0	1.5708	1	0	inf	0.63662	inf	0	222	0	0.00996096	0	NA	wild_type
	tempcontrol_32h29_retina6_150823	223	7068	17978	94.8644	8929	58	7.40917	1	474.161	452.607	0.393147	79.3993	43.5671	0.791578	193.83	205.972	50.7712	-0.441432	0.969144	8.84814	4.05687	0.212124	0.395052	0	223	33.4628	35.202	5.63999	secondary	wild_type
	tempcontrol_32h29_retina6_150823	224	3915	7154	70.6026	5414	51	9.03346	1	323.765	309.63	0.547246	43.1372	55.2664	0.723125	106.621	103.178	62.3329	-1.49792	0.796884	7.52723	1.65527	0.468243	0.469335	0	224	22.8489	19.4986	5.17444	bristle	wild_type
	tempcontrol_32h29_retina6_150823	225	7915	10860	100.388	8905	86	7.26898	1	449.907	429.22	0.728821	29.2385	85.9602	0.888827	181.838	190.757	56.1898	-1.53081	0.955632	9.54254	3.39487	0.276948	0.491378	0	225	31.751	39.4205	5.05705	secondary	wild_type
	tempcontrol_32h29_retina6_150823	226	2641	4096	57.9882	2772	59	11.6365	2	216.51	207.946	0.644775	29.8266	33.025	0.952742	70.3278	68.7824	49.859	0.763758	0.688875	11.833	1.37954	0.710761	0.707984	0	226	15.2796	13.1534	4.21302	bristle	wild_type
	tempcontrol_32h29_retina6_150823	227	8369	16686	103.227	9753	95	8.29418	1	442.818	422.5	0.501558	80.1782	54.3446	0.858095	180.768	187.068	61.7734	0.534815	0.943905	10.5285	3.0283	0.304497	0.53633	0	227	31.2508	41.6816	4.84048	secondary	wild_type
	tempcontrol_32h29_retina6_150823	228	2639	3835	57.9662	2830	53	8.14096	1	210.953	205.359	0.688136	30.5373	29.9507	0.932509	68.6804	60.7611	56.6519	-0.108816	0.361501	8.41532	1.07253	0.910119	0.745206	0	228	14.8875	13.1435	4.10645	bristle	wild_type
	tempcontrol_32h29_retina6_150823	229	1588	3000	44.9656	1779	53	12.012	2	198.397	193.292	0.529333	30.1108	29.7758	0.892636	61.6117	53.8967	40.9806	0.893063	0.649509	10.3806	1.31518	0.696042	0.506979	0	229	14.0014	7.909	4.97863	bristle	wild_type
	tempcontrol_32h29_retina6_150823	230	9363	13386	109.185	11020	75	7.84321	1	485.404	462.873	0.699462	35.9057	90.9967	0.849637	196.01	207.538	62.9545	-1.52069	0.952882	9.63508	3.29663	0.276778	0.499365	0	230	34.2562	46.6322	5.01644	secondary	wild_type
	tempcontrol_32h29_retina6_150823	231	1693	2880	46.4284	1857	42	9.34672	2	184.569	180.345	0.587847	26.7614	29.0957	0.911686	60.531	54.2348	42.0381	1.21169	0.631822	7.96402	1.29013	0.732844	0.624527	0	231	13.0255	8.43195	4.48569	bristle	wild_type
	tempcontrol_32h29_retina6_150823	232	7718	15158	99.1305	8598	54	5.7546	1	411.99	393.272	0.50917	70.8046	54.6265	0.897651	163.453	170.689	59.8413	0.556911	0.93653	6.52925	2.85236	0.33729	0.571402	0	232	29.0752	38.4393	4.68958	secondary	wild_type
	tempcontrol_32h29_retina6_150823	233	6349	17549	89.9099	8035	95	9.53315	1	453.132	432.67	0.361787	72.8178	48.3386	0.790168	188.152	202.822	47.7366	-0.545792	0.971908	10.4869	4.24878	0.19651	0.388567	0	233	31.9787	31.6211	5.68685	secondary	wild_type
	tempcontrol_32h29_retina6_150823	234	3628	7739	67.9655	5883	42	7.871	2	355.262	339.491	0.468794	46.1935	31.2792	0.616692	112.272	113.234	63.9288	-0.186322	0.825383	6.51213	1.77125	0.360266	0.361227	0	234	25.0717	18.0692	5.89814	bristle	wild_type
	tempcontrol_32h29_retina6_150823	235	8176	16459	102.029	9185	89	7.25428	1	429.789	410.147	0.496749	72.4015	54.232	0.890147	166.355	171.965	63.186	0.621559	0.930049	10.0555	2.72157	0.352022	0.556212	0	235	30.3313	40.7204	4.75319	secondary	wild_type
	tempcontrol_32h29_retina6_150823	236	7498	12012	97.7075	9676	52	6.33262	1	472.818	450.941	0.624209	34.2017	85.686	0.774907	182.222	193.573	58.4058	1.54991	0.953395	7.49434	3.31427	0.254781	0.42147	0	236	33.368	37.3436	5.46036	secondary	wild_type
	tempcontrol_32h29_retina6_150823	237	8111	16642	101.623	8893	130	8.77857	1	436.895	417.081	0.487381	75.916	52.6687	0.912066	174.264	177.185	59.9829	0.57096	0.940955	11.7863	2.95393	0.328949	0.533985	0	237	30.8328	40.3967	4.8511	secondary	wild_type
	tempcontrol_32h29_retina6_150823	238	7770	20650	99.4639	9286	78	7.30669	1	504.818	481.279	0.376271	84.0842	57.1414	0.836743	204.98	210.298	50.635	-0.577017	0.97058	8.93971	4.15321	0.223698	0.383143	0	238	35.6263	38.6983	5.72697	secondary	wild_type
	tempcontrol_32h29_retina6_150823	239	8463	12716	103.805	9978	88	8.32518	1	473.362	451.457	0.665539	35.3505	98.812	0.848166	187.601	198.386	59.9268	1.54959	0.953285	10.8591	3.31047	0.273787	0.474621	0	239	33.4064	42.1498	5.14555	secondary	wild_type
	tempcontrol_32h29_retina6_150823	240	7519	25800	97.8442	13334	84	9.58106	1	557.529	531.252	0.291434	55.2053	79.2514	0.563897	174.416	130.933	120.052	-1.55844	0.399123	10.2019	1.09063	0.558431	0.303973	0	240	39.3462	37.4482	6.42965	tertiary	wild_type
	tempcontrol_32h29_retina6_150823	241	7934	18212	100.508	9449	44	6.19372	1	453.452	433.725	0.435647	72.1669	60.365	0.839666	178.832	192.528	57.028	0.60307	0.955124	6.71488	3.37602	0.272531	0.484886	0	241	32.0012	39.5151	5.09079	secondary	wild_type
	tempcontrol_32h29_retina6_150823	242	4261	6417	73.6565	4663	51	10.1978	1	288.48	292.755	0.664017	48.6292	37.8815	0.913789	96.3016	81.1258	69.166	-0.156068	0.522601	10.2619	1.17291	0.824335	0.643412	0	242	20.3588	21.2218	4.41937	NA	wild_type
	tempcontrol_32h29_retina6_150823	243	6861	19760	93.4649	9336	143	9.08556	1	441.375	426.887	0.347217	101.858	49.4839	0.734897	207.74	192.395	53.9181	-0.568076	0.959928	10.6632	3.56828	0.235999	0.44257	0	243	31.1489	34.1711	5.32861	secondary	wild_type
	tempcontrol_32h29_retina6_150823	244	8952	12352	106.762	10289	91	6.64835	1	505.273	483.248	0.724741	31.5652	99.0656	0.870055	193.582	205.163	59.0225	1.5517	0.957725	10.1787	3.47601	0.270789	0.440634	0	244	35.6584	44.5852	5.34031	secondary	wild_type
	tempcontrol_32h29_retina6_150823	245	9015	31229	107.137	16299	107	7.50105	1	613.571	584.383	0.288674	62.0713	85.2703	0.553101	194.651	140.245	135.646	1.51605	0.253994	9.58114	1.03391	0.583578	0.300917	0	245	43.3012	44.899	6.46222	tertiary	wild_type
	tempcontrol_32h29_retina6_150823	246	934	1258	34.4849	1013	92	37.5996	18	132.077	128.095	0.742448	18.9433	16.7505	0.922014	44.6878	40.6341	29.9087	-0.672162	0.676926	15.9805	1.3586	0.720239	0.672824	0	246	9.32102	4.65177	4.3217	NA	wild_type
	tempcontrol_32h29_retina6_150823	247	3812	5916	69.6677	3976	57	11.7007	2	266.752	255.579	0.644354	35.0422	42.9683	0.958753	93.4077	88.501	56.2784	1.09121	0.771766	10.9083	1.57256	0.619679	0.673204	0	247	18.8254	18.9856	4.32048	bristle	wild_type
	tempcontrol_32h29_retina6_150823	248	8203	18306	102.198	10052	71	7.78886	1	500.262	483.271	0.448104	81.7507	50.1089	0.816057	188.876	190.562	61.384	-0.535215	0.946698	10.2789	3.10442	0.287615	0.411896	0	248	35.3047	40.8549	5.52346	secondary	wild_type
	tempcontrol_32h29_retina6_150823	249	7503	28896	97.74	14706	48	6.82194	1	591.772	563.716	0.259655	54.5922	77.9976	0.5102	193.205	143.069	121.053	0.680897	0.533002	6.84724	1.18187	0.466717	0.269238	0	249	41.7628	37.3685	6.83182	tertiary	wild_type
	tempcontrol_32h29_retina6_150823	250	3858	8360	70.0868	5402	48	7.43287	1	348.817	334.525	0.461483	45.6325	48.9062	0.71418	113.719	121.652	47.8181	1.25582	0.919508	7.83866	2.54407	0.331918	0.398452	0	250	24.6169	19.2147	5.61587	bristle	wild_type
	tempcontrol_32h29_retina6_150823	251	8205	18576	102.21	9906	66	5.5638	1	497.22	474.076	0.441699	81.114	54.8425	0.828286	184.318	195.455	58.1679	0.544943	0.95469	8.08795	3.36019	0.27346	0.417052	0	251	35.0901	40.8648	5.48921	secondary	wild_type
	tempcontrol_32h29_retina6_150823	252	120	3618	12.3608	2191	93	41.825	17	89.5563	157.956	0.0331675	45.3667	23.375	0.0547695	70.7672	79.7629	53.7947	-0.608508	0.738337	19.8942	1.48273	0.0240154	0.188018	0	252	6.32022	0.597657	8.17534	NA	wild_type
	tempcontrol_32h29_retina6_150823	253	9115	20720	107.729	10725	63	6.37828	1	501.387	478.026	0.439913	99.4152	60.6712	0.849883	203.494	213.249	61.9466	0.420858	0.956878	7.79842	3.44247	0.255206	0.455639	0	253	35.3841	45.3971	5.25164	secondary	wild_type
	tempcontrol_32h29_retina6_150823	254	8199	17576	102.173	10144	91	7.7546	1	488.942	468.713	0.466488	73.6446	43.8152	0.808261	192.51	189.911	64.7887	-0.542067	0.940008	10.3186	2.93124	0.289448	0.430979	0	254	34.5059	40.8349	5.39979	secondary	wild_type
	tempcontrol_32h29_retina6_150823	255	3420	6882	65.9885	3968	52	9.22135	2	286.788	276.111	0.496949	41.0401	40.8728	0.861895	93.5361	82.9851	56.7594	0.330798	0.729509	7.58286	1.46205	0.632319	0.522534	0	255	20.2393	17.0332	4.90397	bristle	wild_type
	tempcontrol_32h29_retina6_150823	256	2456	3905	55.9203	2606	43	9.00814	1	219.261	211.698	0.628937	29.2134	30.1755	0.942441	71.5681	66.4236	48.5115	1.20056	0.683089	8.44246	1.36923	0.708751	0.641971	0	256	15.4738	12.2321	4.42433	bristle	wild_type
	tempcontrol_32h29_retina6_150823	258	3003	4260	61.8348	3162	59	9.12654	1	231.64	222.29	0.70493	37.1066	30.9347	0.949715	79.404	76.0701	51.2658	-0.523011	0.738796	11.0531	1.48384	0.660751	0.703298	0	258	16.3474	14.9564	4.22703	bristle	wild_type
	tempcontrol_32h29_retina6_150823	259	3134	4158	63.1691	3262	45	7.93746	1	217.095	208.501	0.753728	32.1643	31.4151	0.96076	72.111	70.8734	57.7151	-0.529297	0.580387	7.86171	1.22799	0.794405	0.835617	0	259	15.321	15.6088	3.87794	bristle	wild_type
	tempcontrol_32h29_retina6_150823	260	3707	5538	68.7015	3912	50	9.63717	1	269.947	259.752	0.669375	40.375	35.1322	0.947597	78.7718	70.5623	69.7939	0.826312	0.147178	8.83315	1.01101	0.947955	0.639256	0	260	19.0509	18.4626	4.43371	bristle	wild_type
	tempcontrol_32h29_retina6_150823	261	1928	3600	49.546	2283	51	11.3268	2	199.303	198.14	0.535556	41.5503	21.1483	0.844503	78.7464	67.4154	38.634	0.112472	0.819504	9.16193	1.74497	0.540131	0.609946	0	261	14.0653	9.60236	4.53899	bristle	wild_type
	tempcontrol_32h29_retina6_150823	262	2768	4480	59.366	2946	49	8.01662	1	242.361	233.992	0.617857	29.797	38.4256	0.939579	81.2158	71.978	50.455	1.4735	0.713182	8.96435	1.42658	0.680262	0.592173	0	262	17.1041	13.786	4.6066	bristle	wild_type
	tempcontrol_32h29_retina6_150823	263	2686	4095	58.4801	2852	54	8.05436	2	225.64	217.387	0.655922	32.7573	34.1098	0.941795	69.6419	68.6037	51.5106	-0.714949	0.660482	8.99599	1.33184	0.726642	0.662957	0	263	15.924	13.3776	4.35374	bristle	wild_type
	tempcontrol_32h29_retina6_150823	264	1423	2318	42.5655	1519	46	10.7618	2	166.953	160.963	0.613891	32.8728	16.8609	0.936801	61.9839	57.3113	33.4718	-0.226825	0.811728	8.52223	1.71223	0.551614	0.641541	0	264	11.7823	7.08722	4.42581	bristle	wild_type
	tempcontrol_32h29_retina6_150823	265	10582	20504	116.075	13226	126	12.2697	1	594.829	575.411	0.516094	48.5367	114.609	0.800091	234.233	222.809	68.5308	-1.40048	0.951523	15.6412	3.25122	0.271402	0.375831	0	265	41.9786	52.7034	5.78241	secondary	wild_type
	tempcontrol_32h29_retina6_150823	266	1164	2772	38.4974	1808	40	11.0945	2	185.776	190.056	0.419913	32.9957	24.7655	0.643805	67.0671	64.5124	26.7537	0.278908	0.909956	8.49477	2.41135	0.356104	0.423824	0	266	13.1107	5.79728	5.44518	NA	wild_type
	tempcontrol_32h29_retina6_150823	268	2305	3420	54.174	2440	54	7.67115	1	201.054	195.974	0.673977	33.6941	32.0625	0.944672	66.7308	63.066	48.2188	-0.565755	0.644533	8.57567	1.30791	0.737889	0.716566	0	268	14.1889	11.48	4.18771	bristle	wild_type
	tempcontrol_32h29_retina6_150823	270	2063	3068	51.2513	2178	55	10.0936	2	185.681	178.718	0.672425	33.4886	26.8042	0.947199	59.1354	55.8561	49.0804	-0.537098	0.477387	8.6994	1.13805	0.841914	0.751922	0	270	13.104	10.2747	4.08807	bristle	wild_type
	tempcontrol_32h29_retina6_150823	272	2225	2860	53.2255	2350	47	8.37348	2	196.947	191.492	0.777972	23.8674	34.1061	0.946809	75.452	71.2791	41.5476	-1.31131	0.812553	8.09934	1.7156	0.557591	0.720842	0	272	13.8991	11.0816	4.17527	bristle	wild_type
	tempcontrol_32h29_retina6_150823	273	2135	3520	52.138	2257	44	6.72881	2	191.51	187.874	0.606534	31.2754	31.5068	0.945946	64.1249	57.617	48.6507	-1.12449	0.535744	6.95162	1.1843	0.818853	0.73152	0	273	13.5153	10.6333	4.14469	bristle	wild_type
	tempcontrol_32h29_retina6_150823	275	9360	14697	109.167	10916	107	9.44177	1	563.173	546.644	0.636865	37.4184	104.243	0.857457	216.363	211.999	59.4639	-1.45996	0.959856	13.242	3.56517	0.265167	0.370854	0	275	39.7445	46.6173	5.82108	secondary	wild_type
	tempcontrol_32h29_retina6_150823	276	817	1295	32.2527	913	108	50.5459	21	128.527	124.533	0.630888	19.1432	17.5018	0.894852	39.8246	35.6093	30.7491	-0.833808	0.504328	16.7911	1.15806	0.82036	0.621504	0	276	9.07047	4.06905	4.49659	NA	wild_type
	tempcontrol_32h29_retina6_150823	277	2561	3294	57.1031	2676	49	8.78173	2	212.113	204.17	0.777474	33.7657	27.4916	0.957025	66.0681	62.4812	53.4778	-0.44348	0.517138	8.41599	1.16836	0.835258	0.715297	0	277	14.9693	12.755	4.19143	bristle	wild_type
	tempcontrol_32h29_retina6_150823	278	3398	4895	65.7759	4316	34	6.83991	1	295.403	283.886	0.694178	28.8217	42.3381	0.787303	97.17	98.3878	52.105	-1.48799	0.848255	5.93607	1.88826	0.446942	0.489332	0	278	20.8473	16.9237	5.06761	bristle	wild_type
	tempcontrol_32h29_retina6_150823	279	6403	9396	90.2915	7910	62	6.27097	1	436.812	417.002	0.68146	27.7787	86.7753	0.809482	174.413	187.304	49.6582	-1.55856	0.964215	7.29333	3.77186	0.232381	0.4217	0	279	30.8269	31.89	5.45887	secondary	wild_type
	tempcontrol_32h29_retina6_150823	282	1700	2170	46.5243	1834	39	11.4494	2	184.042	177.164	0.78341	16.5288	28.4976	0.926936	68.4471	65.6653	34.0841	-1.45235	0.854739	8.61738	1.92656	0.501981	0.630706	0	282	12.9883	8.46681	4.46367	NA	wild_type
	tempcontrol_32h29_retina6_150823	283	10202	13260	113.972	11584	92	8.59655	1	503.528	483.882	0.769382	35.2347	97.5204	0.880698	198.177	211.134	64.1594	-1.56323	0.95271	10.6297	3.29077	0.291394	0.505648	0	283	35.5352	50.8108	4.98518	secondary	wild_type
	tempcontrol_32h29_retina6_150823	284	1297	1833	40.6373	1465	98	32.522	11	153.634	155.235	0.707583	24.4202	17.3793	0.885324	49.2037	48.5164	34.8643	0.35546	0.695415	17.8951	1.39158	0.701573	0.690523	0	284	10.8423	6.45968	4.26595	NA	wild_type
	tempcontrol_32h29_retina6_150823	285	1464	1995	43.1743	1615	91	37.2712	13	174.941	168.929	0.733835	29.3012	18.0594	0.906502	58.2495	56.0598	34.4094	-0.145728	0.789463	12.8664	1.6292	0.593127	0.601128	0	285	12.346	7.29142	4.57216	NA	wild_type
	tempcontrol_32h29_retina6_150823	286	5843	8316	86.2528	6774	42	5.77648	1	356.16	354.502	0.702621	46.5701	42.5146	0.862563	107.935	101.73	76.8853	-1.56915	0.654824	6.46951	1.32313	0.718873	0.578835	0	286	25.1351	29.1009	4.65938	NA	wild_type
	tempcontrol_32h29_retina6_150823	287	10277	12663	114.39	11346	86	10.973	1	511.746	488.992	0.811577	33.4107	95.3546	0.905782	190.518	203.694	66.651	-1.55359	0.944951	12.5147	3.05613	0.315369	0.493136	0	287	36.1152	51.1844	5.04802	secondary	wild_type
	tempcontrol_32h29_retina6_150823	288	1541	2132	44.2952	1728	107	39.122	3	171.941	166.477	0.722795	21.1285	26.475	0.891782	53.3667	52.2769	38.4722	-1.49158	0.677057	19.4472	1.35882	0.717948	0.655018	0	288	12.1343	7.67492	4.38004	NA	wild_type
	tempcontrol_32h29_retina6_150823	290	10	20	3.56825	13	22	17.7	14	10	14.2883	0.5	2	1.7	0.769231	5.83095	6.77447	2.33807	-0.6264	0.938555	2.32594	2.89746	0.277434	1.25664	0	290	0.705725	0.0498048	3.16228	NA	wild_type
	tempcontrol_32h29_retina6_150823	291	1502	2668	43.7311	1716	28	9.25766	2	186.977	181.091	0.562969	21.022	27.259	0.875291	62.0322	57.9142	36.7866	0.579407	0.772354	7.02996	1.57433	0.570178	0.53989	0	291	13.1954	7.48068	4.8245	NA	wild_type
ID12	tempcontrol_32h29_retina8_150823	1	5797	23384	85.9126	11736	98	9.41659	1	528.6	503.826	0.247905	50.8066	82.3667	0.49395	165.469	123.931	107.314	1.02539	0.500184	11.1381	1.15484	0.480567	0.260711	0	1	37.3046	28.8718	6.94265	tertiary	wild_type
	tempcontrol_32h29_retina8_150823	2	6246	15264	89.1777	7999	89	10.7402	1	424.375	405.014	0.409198	77.5054	55.9728	0.780848	173.528	183.437	53.131	0.444633	0.957135	11.2116	3.45254	0.23634	0.435826	0	2	29.9492	31.1081	5.36968	secondary	wild_type
	tempcontrol_32h29_retina8_150823	3	7494	15300	97.6814	8425	85	9.35709	1	417.304	398.31	0.489804	78.5837	48.9688	0.889496	170.672	178.83	56.3994	-0.479205	0.948966	11.0771	3.17078	0.298361	0.540778	0	3	29.4502	37.3237	4.82054	secondary	wild_type
	tempcontrol_32h29_retina8_150823	4	5429	15974	83.1409	7557	80	9.66697	2	438.375	418.287	0.339865	69.3955	51.662	0.718407	182.025	207.367	45.9326	0.489766	0.975159	10.2313	4.51459	0.16075	0.355009	0	4	30.9372	27.039	5.94957	secondary	wild_type
	tempcontrol_32h29_retina8_150823	5	6828	24955	93.2399	12584	95	10.3484	1	552.701	526.675	0.273613	64.7418	86.3339	0.542594	179.78	130.51	111.13	-0.26634	0.524342	12.2765	1.17439	0.510407	0.280882	0	5	39.0055	34.0067	6.68872	tertiary	wild_type
	tempcontrol_32h29_retina8_150823	6	7291	15246	96.3493	8088	91	9.07297	1	412.617	393.867	0.478224	72.6667	47.4308	0.901459	168.609	175.427	55.2689	-0.514368	0.949074	11.3324	3.17407	0.301649	0.538148	0	6	29.1194	36.3127	4.8323	secondary	wild_type
	tempcontrol_32h29_retina8_150823	7	5335	16102	82.418	7519	93	8.69541	1	443.203	422.864	0.331325	83.2448	57.259	0.709536	187.417	201.212	47.8422	0.480016	0.971322	10.8721	4.20575	0.167778	0.341302	0	7	31.278	26.5708	6.06786	secondary	wild_type
	tempcontrol_32h29_retina8_150823	8	7375	25272	96.9027	13481	97	10.0753	1	557.428	531.157	0.291825	56.6906	87.3641	0.547066	178.62	135.056	122.784	-0.234247	0.416504	11.5386	1.09995	0.514804	0.298259	0	8	39.3391	36.731	6.49095	tertiary	wild_type
	tempcontrol_32h29_retina8_150823	9	6884	15168	93.6215	7921	127	10.8592	1	417.889	398.866	0.45385	77.7426	44.7644	0.869082	171.397	177.081	52.2904	-0.478115	0.955407	13.0533	3.38649	0.279515	0.495368	0	9	29.4915	34.2856	5.03664	secondary	wild_type
	tempcontrol_32h29_retina8_150823	11	6236	18810	89.1062	7856	111	13.6469	2	465.002	443.531	0.331526	81.3999	61.1339	0.793788	196.224	203.414	44.5357	0.513103	0.975738	16.0628	4.56744	0.19189	0.362415	0	11	32.8164	31.0583	5.88846	secondary	wild_type
	tempcontrol_32h29_retina8_150823	12	7336	28320	96.6462	14665	95	11.7291	1	588.357	560.479	0.25904	59.2069	87.3274	0.500239	182.603	135.698	129.486	-0.318229	0.299091	12.1888	1.04797	0.507251	0.26631	0	12	41.5219	36.5368	6.86929	tertiary	wild_type
	tempcontrol_32h29_retina8_150823	13	6682	14976	92.2377	7711	91	9.52155	1	409.789	391.186	0.446181	71.302	45.0552	0.866554	168.618	177.198	52.0564	-0.530043	0.955875	11.9506	3.40397	0.270956	0.50003	0	13	28.9198	33.2796	5.01311	secondary	wild_type
	tempcontrol_32h29_retina8_150823	14	6214	22152	88.9489	11582	97	10.5484	2	518.902	494.631	0.280516	54.646	76.0735	0.536522	170.176	127.666	109.48	-0.090741	0.514393	12.6448	1.16611	0.485436	0.290009	0	14	36.6202	30.9487	6.58263	tertiary	wild_type
	tempcontrol_32h29_retina8_150823	15	6316	14104	89.676	8123	74	10.167	1	427.019	407.521	0.447816	81.2967	50.684	0.777545	178.314	190.222	51.0072	0.351665	0.963378	10.9607	3.72932	0.222244	0.435268	0	15	30.1358	31.4567	5.37312	secondary	wild_type
	tempcontrol_32h29_retina8_150823	16	6544	15855	91.2802	8193	85	8.21424	1	427.831	408.29	0.41274	68.607	49.1762	0.798731	168.716	182.392	52.7716	-0.535577	0.957229	10.2078	3.45626	0.250461	0.449272	0	16	30.1931	32.5922	5.28871	secondary	wild_type
	tempcontrol_32h29_retina8_150823	17	6425	23384	90.4465	12466	89	12.8397	1	533.387	508.364	0.274761	62.1684	73.8087	0.515402	171.619	136.166	110.764	-0.162398	0.581631	12.4797	1.22933	0.441213	0.283791	0	17	37.6424	31.9996	6.65435	tertiary	wild_type
	tempcontrol_32h29_retina8_150823	18	6118	12877	88.2592	6817	122	10.2955	1	405.161	386.799	0.475111	78.4225	41.6257	0.897462	174.929	174.574	46.4134	0.41345	0.96401	14.281	3.76128	0.255601	0.468342	0	18	28.5933	30.4706	5.17992	secondary	wild_type
	tempcontrol_32h29_retina8_150823	19	7261	18445	96.1509	9417	109	8.3359	1	454.274	433.36	0.393657	72.7368	54.6006	0.771052	181.695	198.861	55.4761	-0.619927	0.9603	11.7536	3.58462	0.23378	0.442151	0	19	32.0593	36.1632	5.33114	secondary	wild_type
	tempcontrol_32h29_retina8_150823	20	6508	27054	91.0288	13894	100	12.1773	1	574.257	547.111	0.240556	59.2557	87.9296	0.468404	177.279	133.654	117.083	-0.765202	0.482285	14.9958	1.14153	0.463868	0.247996	0	20	40.5267	32.4129	7.1184	tertiary	wild_type
	tempcontrol_32h29_retina8_150823	21	7042	13855	94.6898	7924	109	10.1795	2	419.262	400.167	0.508264	82.8546	44.3803	0.888693	178.6	175.022	53.9934	0.40212	0.951226	12.2427	3.24156	0.292697	0.503425	0	21	29.5884	35.0725	4.99617	secondary	wild_type
	tempcontrol_32h29_retina8_150823	22	7616	17135	98.4733	8889	90	9.22728	1	431.931	412.178	0.44447	67.3065	54.0429	0.856789	169.614	177.146	58.1451	-0.628456	0.944597	10.9451	3.04663	0.30901	0.512989	0	22	30.4825	37.9313	4.94938	secondary	wild_type
	tempcontrol_32h29_retina8_150823	23	5994	14196	87.3602	6805	111	8.1298	1	406.96	388.504	0.422232	79.1111	47.9009	0.880823	173.092	173.788	46.2291	0.460998	0.963971	10.4738	3.75928	0.252689	0.454802	0	23	28.7202	29.853	5.25647	secondary	wild_type
	tempcontrol_32h29_retina8_150823	24	6399	24492	90.2633	12863	121	10.86	1	550.878	525.143	0.261269	60.7761	77.9022	0.497473	176.664	131.345	113.743	0.606099	0.500061	13.7668	1.15475	0.472275	0.264979	0	24	38.8769	31.8701	6.88652	tertiary	wild_type
	tempcontrol_32h29_retina8_150823	25	6988	13650	94.326	7747	97	9.71852	1	400.919	382.776	0.511941	74.5112	45.6626	0.902027	161.186	162.349	56.0879	-0.515955	0.938427	11.3657	2.89454	0.337571	0.546323	0	25	28.2938	34.8036	4.79601	secondary	wild_type
	tempcontrol_32h29_retina8_150823	26	6105	15714	88.1653	7698	106	10.0416	1	433.576	414.13	0.388507	76.1035	47.4778	0.793063	182.483	189.805	48.744	0.509708	0.966462	13.7761	3.89391	0.215765	0.408099	0	26	30.5985	30.4058	5.54909	secondary	wild_type
	tempcontrol_32h29_retina8_150823	27	5936	24939	86.9365	13053	94	10.7092	1	560.594	534.354	0.238021	58.3021	75.1722	0.454761	172.653	134.268	113.8	0.28639	0.530693	12.4275	1.17985	0.419238	0.23736	0	27	39.5625	29.5641	7.27615	tertiary	wild_type
	tempcontrol_32h29_retina8_150823	28	6933	14896	93.9541	8699	98	10.3554	1	425.404	405.99	0.465427	65.6211	42.9091	0.796988	168.19	181.593	59.4295	-0.504535	0.944932	12.3933	3.05561	0.267689	0.481424	0	28	30.0218	34.5297	5.10906	secondary	wild_type
	tempcontrol_32h29_retina8_150823	29	5685	14028	85.0786	7032	102	11.1474	1	415.889	396.969	0.405261	82.8088	46.2624	0.808447	178.846	186.925	44.0021	0.407656	0.971899	14.2813	4.24809	0.20716	0.413033	0	29	29.3504	28.314	5.51585	secondary	wild_type
	tempcontrol_32h29_retina8_150823	30	4584	19043	76.3972	9900	90	11.1265	2	474.446	466.419	0.240718	53.9167	64.1014	0.46303	154.434	114.221	88.5203	0.204079	0.631975	11.6302	1.29034	0.447362	0.255907	0	30	33.4828	22.8305	7.00752	tertiary	wild_type
	tempcontrol_32h29_retina8_150823	31	7307	16524	96.455	9043	74	8.25688	1	432.718	412.924	0.442205	70.9897	47.0796	0.808028	167.344	183.202	57.0142	-0.506706	0.950341	9.29532	3.21326	0.277198	0.490388	0	31	30.538	36.3924	5.06215	secondary	wild_type
	tempcontrol_32h29_retina8_150823	32	5666	14444	84.9363	6653	108	9.72079	2	408.789	390.63	0.392274	79.6594	50.6756	0.851646	176.706	177.369	44.3858	0.450131	0.968182	11.517	3.99608	0.229315	0.426077	0	32	28.8493	28.2194	5.43076	secondary	wild_type
	tempcontrol_32h29_retina8_150823	33	4761	18358	77.8582	9604	83	11.7328	1	479.724	457.685	0.259342	48.5402	67.0794	0.495731	152.948	116.86	90.9052	0.0982883	0.628394	13.2168	1.28552	0.443888	0.259971	0	33	33.8553	23.7121	6.95252	tertiary	wild_type
	tempcontrol_32h29_retina8_150823	34	6484	13468	90.8608	7419	79	9.26835	1	392.375	374.676	0.481437	73.9348	39.3425	0.873972	160.851	165.09	53.0426	-0.430528	0.946979	10.1826	3.1124	0.302909	0.529238	0	34	27.6909	32.2934	4.87281	secondary	wild_type
	tempcontrol_32h29_retina8_150823	35	4898	16100	78.9704	6657	88	10.2852	2	426.174	406.719	0.304224	79.9994	62.6317	0.735767	181.618	192.471	42.5325	0.47458	0.975278	11.0238	4.52528	0.168344	0.338887	0	35	30.0761	24.3944	6.08944	secondary	wild_type
	tempcontrol_32h29_retina8_150823	36	6176	24486	88.6765	12941	105	10.1661	1	551.772	525.794	0.252226	52.8489	87.1119	0.477243	176.386	124.025	118.515	-0.304725	0.29475	11.5357	1.04649	0.51121	0.254917	0	36	38.9399	30.7594	7.02111	tertiary	wild_type
	tempcontrol_32h29_retina8_150823	37	7101	15048	95.0856	8401	83	10.5777	1	425.103	405.704	0.47189	77.0542	43.2539	0.845257	165.027	173.265	56.5152	-0.479431	0.945308	11.1701	3.0658	0.301169	0.49379	0	37	30.0006	35.3664	5.04468	secondary	wild_type
	tempcontrol_32h29_retina8_150823	38	5639	16728	84.7337	6939	80	11.0709	2	427.73	408.195	0.337099	75.8727	53.6407	0.812653	182.705	193.176	41.3262	0.518075	0.976849	12.8619	4.67443	0.192399	0.387322	0	38	30.186	28.0849	5.69598	secondary	wild_type
	tempcontrol_32h29_retina8_150823	39	7295	22436	96.3757	12326	111	10.8329	1	521.144	496.757	0.325147	55.5748	77.0166	0.591838	178.474	134.812	114.2	0.232915	0.531421	12.8253	1.18049	0.511067	0.337535	0	39	36.7785	36.3326	6.10162	tertiary	wild_type
	tempcontrol_32h29_retina8_150823	40	6353	12369	89.9383	7618	101	13.3159	2	378.534	361.554	0.513623	62.0378	38.839	0.833946	151.605	154.857	57.4371	-0.444313	0.928671	15.0411	2.69611	0.337308	0.557159	0	40	26.7141	31.641	4.74915	secondary	wild_type
	tempcontrol_32h29_retina8_150823	41	5948	14338	87.0243	7857	58	12.7332	1	394.233	376.437	0.414842	59.2167	59.6606	0.757032	154.486	171.02	55.4106	0.611419	0.946057	10.7545	3.08641	0.258934	0.480923	0	41	27.822	29.6239	5.11172	secondary	wild_type
	tempcontrol_32h29_retina8_150823	42	7888	11375	100.216	9368	89	9.57175	1	438.191	418.113	0.693451	34.2717	90.1945	0.842015	177.725	187.638	59.871	1.55325	0.947729	11.6778	3.13404	0.285255	0.516238	0	42	30.9242	39.286	4.93378	secondary	wild_type
	tempcontrol_32h29_retina8_150823	43	7231	12246	95.952	8689	84	8.62827	1	409.706	391.107	0.590479	45.9306	71.8917	0.832202	158.978	172.262	62.8655	1.37457	0.93103	9.8978	2.74016	0.310263	0.541333	0	43	28.914	36.0138	4.81807	secondary	wild_type
	tempcontrol_32h29_retina8_150823	44	7247	10200	96.0581	8142	88	9.5703	1	385.262	367.933	0.71049	34.2326	76.2851	0.890076	151.463	154.218	63.7634	1.51877	0.910521	11.2953	2.4186	0.387971	0.613558	0	44	27.1889	36.0935	4.52561	secondary	wild_type
	tempcontrol_32h29_retina8_150823	45	7507	11084	97.7661	8705	101	12.8232	1	410.919	392.257	0.677283	34.9033	86.4416	0.862378	164.222	173.279	61.6212	1.55974	0.934631	16.4379	2.812	0.318336	0.558681	0	45	28.9996	37.3884	4.74267	secondary	wild_type
	tempcontrol_32h29_retina8_150823	46	7993	11534	100.881	8910	106	9.12486	1	402.818	384.577	0.692995	34.6391	79.6162	0.897082	159.812	161.018	67.9305	1.54702	0.906651	12.016	2.37033	0.39253	0.619015	0	46	28.4279	39.809	4.50562	secondary	wild_type
	tempcontrol_32h29_retina8_150823	47	7042	11385	94.6898	8491	108	13.7668	1	412.676	393.923	0.618533	36.8685	77.7671	0.829349	166.331	175.858	59.6849	1.49982	0.940645	16.3673	2.94645	0.289921	0.519621	0	47	29.1236	35.0725	4.91769	secondary	wild_type
	tempcontrol_32h29_retina8_150823	48	8348	11180	103.097	9354	118	15.299	2	435.262	415.336	0.746691	33.2696	89.7898	0.892452	173.159	183.876	62.1929	1.52948	0.941062	14.6705	2.95654	0.314372	0.553721	0	48	30.7175	41.577	4.76387	secondary	wild_type
	tempcontrol_32h29_retina8_150823	49	6535	10089	91.2174	7635	91	8.67284	2	417.321	398.326	0.647735	30.9711	89.2265	0.855927	172.54	184.856	50.0246	1.48323	0.962688	11.1447	3.69531	0.243493	0.471536	0	49	29.4514	32.5474	5.16235	secondary	wild_type
	tempcontrol_32h29_retina8_150823	50	6926	12000	93.9066	8629	128	9.15723	1	419.889	400.762	0.577167	43.3604	73.5647	0.802642	162.432	171.802	59.3878	1.41558	0.938354	12.6366	2.89288	0.298771	0.493654	0	50	29.6326	34.4948	5.04538	secondary	wild_type
	tempcontrol_32h29_retina8_150823	51	6941	10270	94.0083	8148	136	11.8046	2	397.362	379.405	0.675852	33.7812	82.64	0.851865	159.022	165.066	59.3312	1.55811	0.933169	16.192	2.78212	0.324351	0.552406	0	51	28.0429	34.5695	4.76953	secondary	wild_type
	tempcontrol_32h29_retina8_150823	52	7072	11658	94.8913	8669	137	12.9873	1	428.919	409.322	0.606622	36.7173	83.2489	0.81578	174.562	183.041	55.7128	1.48096	0.952553	18.2649	3.28544	0.268754	0.483061	0	52	30.2699	35.2219	5.1004	secondary	wild_type
	tempcontrol_32h29_retina8_150823	53	6749	9971	92.6989	8027	104	10.5593	1	415.12	396.24	0.676863	31.0913	86.4826	0.840787	170.3	179.302	52.2134	1.50509	0.956661	14.7055	3.43402	0.267287	0.492155	0	53	29.296	33.6132	5.05305	secondary	wild_type
	tempcontrol_32h29_retina8_150823	54	6394	9676	90.228	8119	90	10.6417	1	423.806	404.475	0.66081	31.2329	79.6658	0.787535	167.287	185.99	52.0729	1.53772	0.960007	12.7452	3.57172	0.235345	0.447351	0	54	29.9091	31.8452	5.30006	secondary	wild_type
	tempcontrol_32h29_retina8_150823	55	7203	11376	95.7661	8412	106	11.4636	1	402.191	383.982	0.633175	38.9096	77.6275	0.856277	160.823	171.062	59.489	1.42864	0.937583	13.8498	2.87553	0.313412	0.559576	0	55	28.3836	35.8744	4.73888	secondary	wild_type
	tempcontrol_32h29_retina8_150823	56	7486	11323	97.6293	8867	108	11.1692	1	424.09	404.744	0.661132	34.3441	86.2793	0.844254	171.304	179.78	58.9998	1.49013	0.944616	13.7982	3.04713	0.294901	0.52305	0	56	29.9291	37.2839	4.90155	secondary	wild_type
	tempcontrol_32h29_retina8_150823	57	7938	11544	100.533	9214	87	11.5071	2	412.919	394.153	0.68763	36.8002	81.925	0.861515	157.991	164.686	68.713	1.54268	0.908798	12.2893	2.39673	0.372655	0.585048	0	57	29.1407	39.535	4.63457	secondary	wild_type
	tempcontrol_32h29_retina8_150823	58	7618	13588	98.4862	9743	94	11.3422	1	435.161	415.24	0.560642	49.4987	70.8059	0.781895	160.462	177.124	67.756	1.33124	0.923941	12.9256	2.61414	0.30917	0.505534	0	58	30.7104	37.9413	4.98574	secondary	wild_type
	tempcontrol_32h29_retina8_150823	59	6693	10787	92.3136	8637	107	12.6441	1	427.889	408.346	0.620469	35.0456	76.4963	0.774922	162.388	181.137	59.6216	1.49602	0.944277	13.3447	3.03811	0.259727	0.459375	0	59	30.1972	33.3343	5.23023	secondary	wild_type
	tempcontrol_32h29_retina8_150823	60	7490	10880	97.6553	8542	95	13.6706	2	409.99	391.376	0.688419	35.5232	86.127	0.876844	160.798	165.595	62.5009	-1.55009	0.926037	14.2191	2.64949	0.347773	0.559945	0	60	28.934	37.3038	4.73731	secondary	wild_type
	tempcontrol_32h29_retina8_150823	61	7929	27720	100.476	14191	98	11.5094	1	572.701	545.636	0.286039	52.9158	84.4632	0.558734	180.834	142.613	121.459	1.23454	0.524088	11.8311	1.17417	0.496373	0.30379	0	61	40.4169	39.4902	6.43159	tertiary	wild_type
	tempcontrol_32h29_retina8_150823	62	7456	17316	97.4334	8987	101	9.74826	1	451.345	430.584	0.430584	80.4508	48.6819	0.829643	176.386	182.707	58.5334	-0.568558	0.947293	11.671	3.12142	0.284384	0.459937	0	62	31.8526	37.1344	5.22704	secondary	wild_type
	tempcontrol_32h29_retina8_150823	63	6207	14329	88.8988	7602	121	9.60158	1	420.718	401.547	0.433177	79.995	48.4687	0.816496	178.037	183.297	46.6987	0.424464	0.967002	14.5625	3.9251	0.235223	0.440666	0	63	29.6911	30.9138	5.34011	secondary	wild_type
	tempcontrol_32h29_retina8_150823	64	6807	24336	93.0964	12451	137	11.7743	1	533.872	508.824	0.279709	51.2514	78.2951	0.546703	172.235	124.44	119.733	1.31344	0.272416	14.4147	1.03931	0.559691	0.300117	0	64	37.6767	33.9021	6.47082	tertiary	wild_type
	tempcontrol_32h29_retina8_150823	65	7207	15645	95.7927	8086	72	10.2468	1	419.446	400.341	0.460658	70.9115	47.6961	0.891294	170.47	176.213	54.5814	-0.575052	0.950819	12.0803	3.22845	0.29552	0.514769	0	65	29.6013	35.8943	4.94081	secondary	wild_type
	tempcontrol_32h29_retina8_150823	66	5899	13770	86.6651	7786	89	11.701	1	430.333	410.663	0.428395	78.75	48.2823	0.757642	175.308	190.709	47.382	0.39789	0.968644	14.5532	4.02492	0.206513	0.400294	0	66	30.3697	29.3798	5.60293	secondary	wild_type
	tempcontrol_32h29_retina8_150823	67	7213	23100	95.8325	12725	107	13.2773	1	532.701	507.713	0.312251	49.6682	72.3781	0.566837	171.172	137.635	116.666	-0.958371	0.530553	12.5451	1.17973	0.484808	0.319418	0	67	37.594	35.9242	6.27228	tertiary	wild_type
	tempcontrol_32h29_retina8_150823	68	7413	15750	97.1521	8616	99	11.4105	1	425.404	405.99	0.470667	80.2501	49.1581	0.860376	174.591	177.27	58.415	-0.551197	0.944146	12.6502	3.03466	0.300356	0.514755	0	68	30.0218	36.9203	4.94088	secondary	wild_type
	tempcontrol_32h29_retina8_150823	69	6354	18256	89.9453	8749	97	13.1733	1	462.759	441.405	0.34805	74.2403	55.3022	0.726254	185.93	205.228	50.6299	0.597363	0.969092	13.9349	4.0535	0.19208	0.372861	0	69	32.6581	31.646	5.80539	secondary	wild_type
	tempcontrol_32h29_retina8_150823	70	7368	19435	96.8567	10850	147	14.1631	1	486.115	463.547	0.37911	50.4506	87.9608	0.679078	170.3	142.418	101.215	1.42644	0.703504	17.5396	1.40708	0.462519	0.391816	0	70	34.3063	36.6962	5.66323	tertiary	wild_type
	tempcontrol_32h29_retina8_150823	71	7948	15704	100.597	9088	86	10.9444	1	423.818	404.879	0.506113	73.3855	46.4824	0.87456	170.47	176.742	60.1478	-0.513513	0.940312	12.5879	2.93846	0.323959	0.556043	0	71	29.9099	39.5848	4.75391	secondary	wild_type
	tempcontrol_32h29_retina8_150823	72	6303	17238	89.5836	8140	117	13.0525	2	456.032	435.027	0.365646	82.8785	54.9242	0.774324	189.708	199.672	46.9342	0.464886	0.971982	18.2187	4.2543	0.20129	0.380862	0	72	32.1833	31.392	5.74409	secondary	wild_type
	tempcontrol_32h29_retina8_150823	73	7449	25917	97.3877	13654	102	12.8068	1	558.801	532.458	0.287418	53.1085	79.3345	0.545554	179.413	138.599	122.217	0.557497	0.471617	13.8975	1.13404	0.493729	0.299774	0	73	39.436	37.0996	6.47453	tertiary	wild_type
	tempcontrol_32h29_retina8_150823	74	8062	15400	101.316	9472	116	10.7682	1	428.233	408.671	0.523506	74.9441	45.397	0.85114	170.074	178.198	63.5884	-0.487647	0.934165	13.3181	2.80236	0.323258	0.55245	0	74	30.2214	40.1526	4.76934	secondary	wild_type
	tempcontrol_32h29_retina8_150823	75	6929	15700	93.927	8343	87	10.4035	2	428.132	408.576	0.441338	77.39	54.0351	0.830517	180.967	186.369	52.2335	0.503917	0.959922	11.0009	3.56801	0.253999	0.475034	0	75	30.2143	34.5097	5.14331	secondary	wild_type
	tempcontrol_32h29_retina8_150823	76	7661	25200	98.7638	13356	108	13.2237	1	547.286	521.542	0.304008	46.9084	87.0192	0.5736	170.473	135.736	119.825	-1.31501	0.469791	15.1772	1.13279	0.529423	0.321415	0	76	38.6234	38.1554	6.25276	tertiary	wild_type
	tempcontrol_32h29_retina8_150823	77	7652	16218	98.7058	8953	93	10.6315	1	425.931	406.489	0.471821	72.2993	47.0572	0.854686	171.767	180.594	58.6125	-0.556932	0.945867	14.3437	3.08114	0.298731	0.530037	0	77	30.059	38.1106	4.86913	secondary	wild_type
	tempcontrol_32h29_retina8_150823	78	6289	14820	89.4841	7868	92	11.4804	1	425.304	405.895	0.424359	74.1638	54.3885	0.799314	177.37	184.315	50.9756	0.476052	0.960994	12.0951	3.61575	0.235706	0.436911	0	78	30.0147	31.3222	5.36301	secondary	wild_type

## Sheet: Components Dg
	retina_number	label	area_pixels	bbox_area	equivalent_diameter	convex_area	max_intensity	mean_intensity	min_intensity	perimeter_pixels	perimeter_crofton	extent	local_centroid-0	local_centroid-1	solidity	feret_diameter_max	major_axis_length	minor_axis_length	orientation	eccentricity	standard_deviation_intensity	aspect_ratio	roundness	circularity	frame	index	perimeter	area	cell_shape_index	cell_type	id
Dg_ID1	Dg_V107029_Dicer_32h29_retina2_201023	1	2880	5475	60.5552	3199	115	14.775	2	260.296	251.747	0.526027	39.3715	30.4208	0.900281	75.6902	66.0697	61.7049	1.37545	0.35744	14.3696	1.07074	0.840037	0.534153	0	1	18.3698	14.3438	4.85034	NA	Dg_IR
	Dg_V107029_Dicer_32h29_retina2_201023	2	2811	5508	59.8254	3231	152	20.0409	3	263.504	253.643	0.510349	33.3988	29.4361	0.870009	87.4643	75.9407	50.9324	-0.699127	0.741741	19.8892	1.49101	0.620615	0.508742	0	2	18.5961	14.0001	4.97	secondary	Dg_IR
	Dg_V107029_Dicer_32h29_retina2_201023	3	3564	6164	67.3634	4122	119	14.0429	2	288.746	277.967	0.578196	37.4251	41.9029	0.864629	92.3472	86.3353	55.2655	1.55132	0.76827	14.2524	1.56219	0.608795	0.537174	0	3	20.3775	17.7504	4.83668	secondary	Dg_IR
	Dg_V107029_Dicer_32h29_retina2_201023	4	2013	4895	50.6264	2662	216	27.0298	4	255.847	246.384	0.411236	26.3413	49.46	0.756198	92.72	90.2513	34.3564	1.1793	0.924709	32.524	2.62691	0.314664	0.386451	0	4	18.0557	10.0257	5.7024	pr	Dg_IR
	Dg_V107029_Dicer_32h29_retina2_201023	5	3342	4725	65.2316	3509	129	18.2675	2	250.912	240.561	0.707302	29.4342	39.2753	0.952408	85.9826	76.8191	57.3477	0.973442	0.665353	20.7005	1.33953	0.72107	0.667075	0	5	17.7075	16.6448	4.34028	NA	Dg_IR
	Dg_V107029_Dicer_32h29_retina2_201023	6	4518	7597	75.8452	5041	235	29.2807	5	318.61	307.424	0.594708	53.6182	34.6054	0.896251	107.466	95.2966	62.1005	-0.0578788	0.758515	26.5087	1.53455	0.633434	0.55929	0	6	22.4851	22.5018	4.74009	NA	Dg_IR
	Dg_V107029_Dicer_32h29_retina2_201023	7	3227	5775	64.0995	3446	115	15.5358	2	266.675	258.776	0.558788	38.6762	38.7834	0.936448	94.6256	83.3096	51.8114	-0.811348	0.783086	17.0363	1.60794	0.591996	0.570222	0	7	18.8199	16.072	4.69443	pr	Dg_IR
	Dg_V107029_Dicer_32h29_retina2_201023	8	2854	6624	60.2812	3674	92	16.4559	3	288.646	277.872	0.430857	48.6528	38.438	0.77681	98.0612	97.6919	42.379	0.463353	0.901008	14.1084	2.3052	0.380756	0.430461	0	8	20.3704	14.2143	5.40304	pr	Dg_IR
	Dg_V107029_Dicer_32h29_retina2_201023	9	3738	6936	68.9882	4318	196	16.0206	3	299.231	288.463	0.538927	52.4818	36.9259	0.865679	103.097	100.557	51.341	-0.348334	0.859837	18.5644	1.9586	0.470682	0.524608	0	9	21.1175	18.617	4.89427	pr	Dg_IR
	Dg_V107029_Dicer_32h29_retina2_201023	10	2396	3968	55.233	2530	115	17.4157	3	217.882	210.032	0.603831	30.9253	28.659	0.947036	64.195	58.734	53.4756	0.691827	0.413573	17.042	1.09833	0.884338	0.634239	0	10	15.3765	11.9332	4.45121	bristle	Dg_IR
	Dg_V107029_Dicer_32h29_retina2_201023	11	1749	2806	47.19	1865	106	19.2682	3	191.255	184.002	0.623307	21.1281	27.3528	0.937802	70.4911	65.554	34.3627	-1.0328	0.851602	17.3397	1.90771	0.518205	0.600862	0	11	13.4973	8.71086	4.57317	bristle	Dg_IR
	Dg_V107029_Dicer_32h29_retina2_201023	12	3523	5934	66.9748	3901	157	20.6724	3	279.054	267.241	0.593697	34.0917	45.9097	0.903102	91.7878	86.7629	55.2516	-1.02152	0.771019	24.8178	1.57032	0.595874	0.568521	0	12	19.6935	17.5462	4.70145	pr	Dg_IR
	Dg_V107029_Dicer_32h29_retina2_201023	13	2662	3717	58.2182	2790	139	25.9264	4	217.912	209.667	0.716169	29.6856	31.4309	0.954122	72.6223	69.4679	49.2661	-0.869242	0.705016	26.5638	1.41006	0.702344	0.704461	0	13	15.3786	13.258	4.22354	bristle	Dg_IR
	Dg_V107029_Dicer_32h29_retina2_201023	14	2484	7084	56.2381	3829	131	18.0527	3	311.61	298.499	0.350649	33.0833	50.7999	0.648733	93.0591	103.351	43.5794	1.06694	0.906752	14.5276	2.37155	0.296096	0.321468	0	14	21.9911	12.3715	6.25224	tertiary	Dg_IR
	Dg_V107029_Dicer_32h29_retina2_201023	15	4546	7410	76.0799	4793	177	18.6395	2	304.095	291.375	0.613495	34.8623	45.3425	0.948467	95.2575	83.9296	71.1547	1.33979	0.530332	27.3183	1.17954	0.821693	0.61776	0	15	21.4608	22.6413	4.51019	pr	Dg_IR
	Dg_V107029_Dicer_32h29_retina2_201023	16	3814	7128	69.686	4426	163	22.4274	3	301.196	288.233	0.535073	50.0152	41.7011	0.861726	97.0824	92.9347	56.9369	-0.892003	0.790351	24.9288	1.63224	0.562257	0.528314	0	16	21.2562	18.9955	4.87707	bristle	Dg_IR
	Dg_V107029_Dicer_32h29_retina2_201023	17	3718	5589	68.8034	3956	163	23.8228	3	269.811	258.871	0.665235	34.4809	37.9707	0.939838	89.0505	86.4663	57.6205	-1.23059	0.7456	29.5537	1.50061	0.633179	0.641799	0	17	19.0412	18.5174	4.42492	pr	Dg_IR
	Dg_V107029_Dicer_32h29_retina2_201023	18	4034	6461	71.6676	4274	182	17.6272	2	287.918	277.737	0.624362	38.6668	35.5218	0.943847	92.5743	86.0319	62.7276	-0.146952	0.684386	21.4783	1.37152	0.693947	0.611517	0	18	20.3191	20.0912	4.53315	pr	Dg_IR
	Dg_V107029_Dicer_32h29_retina2_201023	19	5117	8118	80.7166	5679	157	19.2918	2	346.711	332.169	0.630328	71.7104	30.2146	0.901039	123.26	116.303	60.8882	0.109718	0.852005	23.1216	1.9101	0.481667	0.534922	0	19	24.4682	25.4851	4.84685	pr	Dg_IR
	Dg_V107029_Dicer_32h29_retina2_201023	20	3519	7950	66.9368	4998	181	24.9858	5	342.575	328.607	0.442642	55.913	34.341	0.704082	116.362	109.996	51.4041	-0.764717	0.884084	25.3801	2.13982	0.370321	0.376807	0	20	24.1763	17.5263	5.77491	tertiary	Dg_IR
	Dg_V107029_Dicer_32h29_retina2_201023	21	2808	3900	59.7934	2966	113	14.5331	2	232.876	224.606	0.72	27.1115	39.8892	0.94673	75.4255	73.144	50.2878	-1.44675	0.726167	14.5228	1.45451	0.668268	0.650664	0	21	16.4347	13.9852	4.39467	pr	Dg_IR
	Dg_V107029_Dicer_32h29_retina2_201023	22	4055	5475	71.8539	4240	186	13.525	2	269.74	258.411	0.740639	34.4244	35.9053	0.956368	81.939	76.8854	68.2778	-0.909624	0.459755	17.8335	1.12607	0.873399	0.700341	0	22	19.0362	20.1958	4.23594	pr	Dg_IR
	Dg_V107029_Dicer_32h29_retina2_201023	23	294	527	19.3477	329	97	33.8639	14	81.0061	81.0172	0.557875	7.43197	15.2721	0.893617	31.4006	28.7937	14.2018	-1.26754	0.869901	15.1907	2.02747	0.451505	0.563017	0	23	5.7168	1.46426	4.72437	NA	Dg_IR
	Dg_V107029_Dicer_32h29_retina2_201023	24	3636	4828	68.0404	3771	124	13.1777	2	251.705	242.457	0.753107	38.2613	30.5963	0.9642	82.0975	76.6325	61.5412	0.564774	0.595885	15.9375	1.24522	0.788331	0.721193	0	24	17.7634	18.109	4.17426	pr	Dg_IR
	Dg_V107029_Dicer_32h29_retina2_201023	25	4507	7820	75.7528	5124	128	23.118	4	319.06	307.099	0.576343	46.0548	43.0184	0.879586	92.1954	81.5758	72.688	0.607847	0.453907	19.4635	1.12227	0.862333	0.556356	0	25	22.5169	22.447	4.75257	NA	Dg_IR
	Dg_V107029_Dicer_32h29_retina2_201023	26	3346	4800	65.2707	3519	127	16.6575	1	251.74	241.346	0.697083	30.9468	31.7313	0.950838	78.7718	71.3812	62.6418	0.240259	0.479453	19.3864	1.13951	0.836119	0.663485	0	26	17.7659	16.6647	4.35201	tertiary	Dg_IR
	Dg_V107029_Dicer_32h29_retina2_201023	27	4960	7802	79.4687	5368	183	17.9423	2	320.711	306.734	0.635734	49.5635	45.2206	0.923994	96.2081	89.036	77.0259	-0.339617	0.501583	24.3151	1.15592	0.796637	0.605989	0	27	22.6334	24.7032	4.55379	pr	Dg_IR
	Dg_V107029_Dicer_32h29_retina2_201023	28	1088	1750	37.2194	1174	216	46.8226	8	148.598	143.954	0.621714	24.1553	15.955	0.926746	52.4976	51.7615	27.3288	-0.524965	0.84926	42.8334	1.89403	0.517042	0.619174	0	28	10.4869	5.41876	4.50504	NA	Dg_IR
	Dg_V107029_Dicer_32h29_retina2_201023	29	2424	3380	55.5548	2601	210	23.3321	3	216.012	208.422	0.71716	24.7756	31.2801	0.931949	72.45	62.3518	50.7961	1.31217	0.579925	26.7673	1.22749	0.793862	0.652809	0	29	15.2445	12.0727	4.38745	pr	Dg_IR
	Dg_V107029_Dicer_32h29_retina2_201023	30	2559	4620	57.0808	3038	142	21.6346	2	248.912	238.665	0.553896	38.2642	30.2806	0.84233	83.2406	84.629	41.2699	-0.47249	0.873036	22.0757	2.05063	0.454927	0.519027	0	30	17.5663	12.745	4.92051	tertiary	Dg_IR
	Dg_V107029_Dicer_32h29_retina2_201023	31	2489	3484	56.2947	2652	78	15.599	3	215.048	209.437	0.714409	26.1061	31.1675	0.938537	73.5731	66.6132	47.9869	1.19896	0.693578	13.7482	1.38815	0.714191	0.67634	0	31	15.1765	12.3964	4.31045	bristle	Dg_IR
	Dg_V107029_Dicer_32h29_retina2_201023	32	1768	2850	47.4456	2007	115	31.5204	8	191.391	185.669	0.620351	25.2579	27.4649	0.880917	61.2944	58.5289	42.1153	-1.44502	0.694425	20.3923	1.38973	0.657131	0.606526	0	32	13.5069	8.80548	4.55177	NA	Dg_IR
	Dg_V107029_Dicer_32h29_retina2_201023	33	3892	7047	70.3949	4387	172	17.2223	2	299.539	287.448	0.552292	46.9915	40.7793	0.887167	93.1504	90.5305	59.4176	1.05248	0.754477	23.6029	1.52363	0.604635	0.545099	0	33	21.1392	19.384	4.80139	tertiary	Dg_IR
	Dg_V107029_Dicer_32h29_retina2_201023	34	688	1188	29.5971	770	128	32.1308	7	123.491	121.296	0.579125	24.3794	13.2456	0.893506	44.4072	40.533	23.0045	0.21539	0.823339	23.6351	1.76196	0.53319	0.566924	0	34	8.7151	3.42657	4.70806	NA	Dg_IR
	Dg_V107029_Dicer_32h29_retina2_201023	35	4023	7031	71.5698	4328	134	19.2819	2	295.267	283.005	0.57218	43.3149	37.1638	0.929529	95.2733	92.3407	57.5848	0.731349	0.781734	23.5033	1.60356	0.600722	0.579869	0	35	20.8377	20.0365	4.65522	pr	Dg_IR
	Dg_V107029_Dicer_32h29_retina2_201023	36	1653	3050	45.8766	1881	119	23.0792	3	201.598	193.808	0.541967	38.1682	28.7514	0.878788	75.213	67.4956	36.9816	-0.726383	0.836536	19.9807	1.82511	0.46199	0.511105	0	36	14.2273	8.23273	4.95849	NA	Dg_IR
	Dg_V107029_Dicer_32h29_retina2_201023	37	434	700	23.5071	474	166	40.0876	15	92.799	91.0532	0.62	14.7696	14.1452	0.915612	29.2062	25.5803	23.895	-0.942479	0.356964	26.3176	1.07053	0.844481	0.633305	0	37	6.54906	2.16153	4.45449	NA	Dg_IR
	Dg_V107029_Dicer_32h29_retina2_201023	38	4489	6862	75.6014	4810	213	21.5433	2	302.225	289.995	0.654182	36.0481	42.8572	0.933264	99.6243	93.0155	64.3261	-1.43143	0.722316	29.6131	1.446	0.660617	0.617586	0	38	21.3288	22.3574	4.51083	pr	Dg_IR
	Dg_V107029_Dicer_32h29_retina2_201023	39	2927	4410	61.0473	3139	114	18.5128	3	248.669	239.775	0.663719	30.8114	37.0277	0.932463	76.6942	68.5514	59.497	0.59016	0.496709	17.3065	1.15218	0.793048	0.594825	0	39	17.5492	14.5779	4.59632	pr	Dg_IR
	Dg_V107029_Dicer_32h29_retina2_201023	40	164	324	14.4503	196	96	40.1341	17	61.1421	61.0406	0.506173	8.30488	8.45122	0.836735	22.2036	21.0093	11.1009	0.778936	0.849008	20.0172	1.89258	0.473075	0.55128	0	40	4.31495	0.816798	4.7744	NA	Dg_IR
	Dg_V107029_Dicer_32h29_retina2_201023	41	2280	3248	53.8794	2449	152	19.8667	3	206.426	198.386	0.70197	25.8803	25.1811	0.930992	62.2656	59.1905	50.8458	-0.254978	0.511943	24.1492	1.16412	0.828593	0.672379	0	41	14.568	11.3555	4.32313	NA	Dg_IR
	Dg_V107029_Dicer_32h29_retina2_201023	42	3293	7426	64.7517	3973	144	17.1746	2	301.888	290.819	0.443442	41.0899	47.0361	0.828845	96.3172	94.8264	53.0738	1.08915	0.828699	18.287	1.78669	0.466276	0.454055	0	42	21.305	16.4007	5.26078	secondary	Dg_IR
	Dg_V107029_Dicer_32h29_retina2_201023	43	585	999	27.2919	641	175	40.9778	11	112.249	110.244	0.585586	16.2547	18.4838	0.912637	37.4833	32.9239	25.8902	-1.32423	0.617762	29.3246	1.27167	0.687137	0.583449	0	43	7.92167	2.91358	4.64091	NA	Dg_IR
	Dg_V107029_Dicer_32h29_retina2_201023	44	2985	4576	61.6492	3128	147	14.804	3	249.054	238.799	0.652316	29.1528	43.6312	0.954284	88.8144	82.413	47.5518	-1.51706	0.816749	16.8656	1.73312	0.559581	0.604739	0	44	17.5764	14.8667	4.55849	pr	Dg_IR
	Dg_V107029_Dicer_32h29_retina2_201023	45	1313	2184	40.8872	1418	190	22.6786	3	163.841	158.798	0.60119	27.639	16.9421	0.925952	52.7731	44.7209	39.3595	-0.275464	0.474761	29.1816	1.13622	0.835899	0.614655	0	45	11.5626	6.53937	4.52157	NA	Dg_IR
	Dg_V107029_Dicer_32h29_retina2_201023	46	807	1089	32.0547	867	168	31.2664	9	120.385	116.813	0.741047	16.1289	16.7993	0.930796	39.2046	36.4483	29.5845	-0.913135	0.584098	24.6314	1.23201	0.773444	0.699746	0	46	8.49585	4.01925	4.23774	NA	Dg_IR
	Dg_V107029_Dicer_32h29_retina2_201023	47	3233	4968	64.159	3845	161	27.2335	3	281.433	271.033	0.650765	29.2014	44.3953	0.840832	93.9415	95.2833	47.9309	-1.539	0.864266	24.8112	1.98793	0.4534	0.512941	0	47	19.8614	16.1019	4.94961	bristle	Dg_IR
	Dg_V107029_Dicer_32h29_retina2_201023	48	2219	5159	53.1537	2585	157	25.1082	4	258.19	248.605	0.430122	39.1843	39.6611	0.858414	101.415	94.9884	31.7117	-0.95116	0.942627	25.139	2.99537	0.313131	0.418301	0	48	18.2211	11.0517	5.48101	tertiary	Dg_IR
	Dg_V107029_Dicer_32h29_retina2_201023	49	5922	8330	86.8339	6308	217	23.561	3	337.468	323.014	0.710924	46.7834	39.6542	0.938808	102.65	101.109	77.3337	0.338561	0.644201	29.3149	1.30743	0.737565	0.653451	0	49	23.816	29.4944	4.38529	pr	Dg_IR
	Dg_V107029_Dicer_32h29_retina2_201023	50	221	425	16.7746	249	186	53.9864	16	72.3492	72.4173	0.52	7.1448	14.2308	0.88755	29.6816	28.661	10.5601	1.06606	0.929648	35.3991	2.71409	0.342547	0.53056	0	50	5.10587	1.10069	4.86674	NA	Dg_IR
	Dg_V107029_Dicer_32h29_retina2_201023	51	5078	8670	80.4084	5699	133	18.8249	2	337.918	324.585	0.585698	55.4378	43.5482	0.891034	103.74	101.491	70.0204	-0.321766	0.723889	20.6905	1.44945	0.627693	0.558831	0	51	23.8477	25.2909	4.74203	tertiary	Dg_IR
	Dg_V107029_Dicer_32h29_retina2_201023	52	4484	5929	75.5593	4656	140	18.0941	3	281.154	269.233	0.756283	34.4545	37.7342	0.963058	86.954	78.3326	74.5543	0.541012	0.306825	19.6563	1.05068	0.930445	0.71283	0	52	19.8418	22.3325	4.19867	pr	Dg_IR
	Dg_V107029_Dicer_32h29_retina2_201023	53	3900	5460	70.4673	4078	200	17.2197	2	268.225	256.975	0.714286	42.2685	30.3256	0.956351	89.6939	84.8814	59.9319	-0.444433	0.708146	24.0264	1.4163	0.689206	0.6812	0	53	18.9293	19.4239	4.29504	tertiary	Dg_IR
	Dg_V107029_Dicer_32h29_retina2_201023	54	2199	3950	52.9136	2501	167	21.2474	5	237.083	227.843	0.556709	21.2387	34.7262	0.879248	87.2353	87.2131	34.9829	-1.20855	0.916026	21.3581	2.49302	0.368105	0.491624	0	54	16.7316	10.9521	5.05578	pr	Dg_IR
	Dg_V107029_Dicer_32h29_retina2_201023	55	3212	5727	63.9503	3583	143	25.5579	3	267.746	257.665	0.560852	41.4611	35.8443	0.896455	86.977	82.7166	52.8525	-0.691392	0.769241	26.3154	1.56505	0.597723	0.563039	0	55	18.8955	15.9973	4.72428	pr	Dg_IR
	Dg_V107029_Dicer_32h29_retina2_201023	56	4356	7569	74.473	4580	109	12.8937	1	299.788	292.065	0.575505	47.0067	42.6534	0.951092	87.8237	78.2303	72.6737	-0.470507	0.370154	15.8566	1.07646	0.906249	0.609073	0	56	21.1568	21.695	4.54224	NA	Dg_IR
	Dg_V107029_Dicer_32h29_retina2_201023	57	4763	6840	77.8745	5046	159	17.0279	2	301.054	288.098	0.696345	41.903	38.5272	0.943916	101.237	97.8225	63.1764	0.527731	0.763484	19.955	1.5484	0.633743	0.660393	0	57	21.2461	23.722	4.36218	pr	Dg_IR
	Dg_V107029_Dicer_32h29_retina2_201023	58	4390	7571	74.7631	4905	186	17.3686	2	320.539	310.201	0.579844	35.6216	66.087	0.895005	114.272	101.153	57.8792	-1.4905	0.820117	20.7141	1.74765	0.546285	0.536923	0	58	22.6212	21.8643	4.83781	tertiary	Dg_IR
	Dg_V107029_Dicer_32h29_retina2_201023	59	291	567	19.2487	347	69	33.6014	16	82.5563	83.2387	0.513228	10.6598	10.9931	0.838617	29.9666	26.1532	16.8913	0.331661	0.763455	12.9861	1.54832	0.541692	0.53654	0	59	5.82621	1.44932	4.83954	NA	Dg_IR
	Dg_V107029_Dicer_32h29_retina2_201023	60	3112	4189	62.947	3432	134	18.0582	3	246.219	238.435	0.742898	30.2079	34.6202	0.90676	83.5284	76.6607	53.3669	-1.00886	0.717902	19.522	1.43648	0.674225	0.645068	0	60	17.3763	15.4992	4.41369	pr	Dg_IR
	Dg_V107029_Dicer_32h29_retina2_201023	61	2896	5896	60.7232	3599	124	23.0383	3	279.018	268.352	0.49118	53.7876	40.8961	0.804668	95.8541	90.3916	50.7962	-0.478991	0.827166	21.4362	1.77949	0.451287	0.467459	0	61	19.691	14.4235	5.18482	secondary	Dg_IR
	Dg_V107029_Dicer_32h29_retina2_201023	62	4317	5767	74.1389	4508	200	15.4163	2	281.705	270.899	0.748569	42.7285	37.1003	0.957631	86.8389	79.0775	71.4256	0.334435	0.429148	22.0358	1.10713	0.878994	0.683603	0	62	19.8806	21.5007	4.28749	pr	Dg_IR
	Dg_V107029_Dicer_32h29_retina2_201023	63	4516	6900	75.8284	4779	220	18.0339	3	303.296	291.01	0.654493	37.9739	45.07	0.944968	102.416	91.7265	64.3709	-0.922995	0.712403	21.6212	1.42497	0.6834	0.61692	0	63	21.4044	22.4918	4.51326	pr	Dg_IR
	Dg_V107029_Dicer_32h29_retina2_201023	64	2758	4512	59.2587	2952	151	14.0903	2	255.397	244.813	0.611259	22.8898	45.455	0.934282	95.352	93.5736	38.2223	1.36256	0.91277	17.1689	2.44814	0.401049	0.53134	0	64	18.024	13.7362	4.86316	secondary	Dg_IR
	Dg_V107029_Dicer_32h29_retina2_201023	65	2504	6160	56.4641	2852	139	18.3782	3	280.61	269.502	0.406494	51.6006	35.9185	0.87798	100.722	96.5222	36.7289	-0.55079	0.924771	17.0212	2.62796	0.342208	0.399611	0	65	19.8034	12.4711	5.60772	NA	Dg_IR
	Dg_V107029_Dicer_32h29_retina2_201023	66	2131	3540	52.0891	2375	97	18.2304	4	215.805	208.422	0.601977	27.4707	26.221	0.897263	78.6448	69.9797	43.5542	-0.921501	0.782712	12.333	1.60673	0.55405	0.575003	0	66	15.2299	10.6134	4.67487	pr	Dg_IR
	Dg_V107029_Dicer_32h29_retina2_201023	67	3382	6237	65.6209	3728	136	14.9521	2	277.575	267.931	0.542248	37.8007	40.1946	0.907189	91.2688	89.1475	50.4405	0.65235	0.824536	15.6536	1.76738	0.541833	0.5516	0	67	19.5891	16.844	4.77302	secondary	Dg_IR
	Dg_V107029_Dicer_32h29_retina2_201023	68	2491	4623	56.3173	3131	104	18.5809	2	263.361	253.508	0.538828	31.1899	25.5765	0.795592	88.6172	73.7818	53.3093	-0.584205	0.691343	16.1797	1.38403	0.582619	0.451314	0	68	18.5861	12.4064	5.27674	tertiary	Dg_IR
	Dg_V107029_Dicer_32h29_retina2_201023	69	979	1768	35.3058	1114	177	51.5771	13	151.734	148.071	0.553733	27.7692	15.4903	0.878815	52.9528	45.351	30.1127	-0.163109	0.74774	29.526	1.50604	0.606064	0.534351	0	69	10.7082	4.87589	4.84944	NA	Dg_IR
	Dg_V107029_Dicer_32h29_retina2_201023	70	2918	5162	60.9534	3175	135	17.2831	3	259.018	252.072	0.565285	26.6217	43.5822	0.919055	94.578	81.1855	48.2393	1.22873	0.804328	19.157	1.68298	0.563687	0.546556	0	70	18.2796	14.533	4.79499	pr	Dg_IR
	Dg_V107029_Dicer_32h29_retina2_201023	71	1612	2457	45.3041	1789	105	18.9014	3	186.491	180.631	0.656085	19.8976	36.1892	0.901062	65.8027	63.1307	35.3059	-1.5487	0.828999	17.5708	1.78811	0.514984	0.582448	0	71	13.1612	8.02853	4.6449	NA	Dg_IR
	Dg_V107029_Dicer_32h29_retina2_201023	72	277	551	18.78	323	95	32.5379	15	78.5919	81.5726	0.502722	15.0505	9.5343	0.857585	30.6757	26.9858	14.3975	0.493288	0.845787	15.388	1.87434	0.484305	0.563552	0	72	5.54643	1.37959	4.72213	NA	Dg_IR
	Dg_V107029_Dicer_32h29_retina2_201023	73	2312	4125	54.2562	2473	249	46.0588	6	230.361	223.17	0.560485	36.6285	26.2046	0.934897	85	86.612	34.5927	-0.480117	0.916777	59.1681	2.50377	0.392412	0.547492	0	73	16.2572	11.5149	4.79089	pr	Dg_IR
	Dg_V107029_Dicer_32h29_retina2_201023	74	3380	5183	65.6014	3722	140	17.3544	2	259.983	249.161	0.652132	34.3243	33.2512	0.908114	80.4301	75.4612	60.3938	-0.341948	0.59956	18.7632	1.24949	0.755753	0.628402	0	74	18.3476	16.834	4.47184	tertiary	Dg_IR
	Dg_V107029_Dicer_32h29_retina2_201023	75	4134	6080	72.5505	4485	185	18.4814	2	297.083	284.727	0.679934	36.8075	48.6524	0.921739	95.5249	90.3201	63.0961	1.51772	0.715529	25.2329	1.43147	0.645226	0.588605	0	75	20.9659	20.5893	4.62054	pr	Dg_IR
	Dg_V107029_Dicer_32h29_retina2_201023	76	3810	5874	69.6494	4243	179	17.001	2	285.433	274.826	0.648621	33.9331	40.989	0.89795	89.8053	80.7869	62.0378	1.47296	0.640548	21.3492	1.30222	0.743281	0.587663	0	76	20.1437	18.9756	4.62425	tertiary	Dg_IR
	Dg_V107029_Dicer_32h29_retina2_201023	77	2672	4088	58.3275	2881	134	19.8911	4	230.533	222.385	0.65362	26.5756	33.0715	0.927456	77.8332	68.5774	50.9706	1.31965	0.669008	21.0859	1.34543	0.723409	0.631801	0	77	16.2693	13.3078	4.45979	pr	Dg_IR
	Dg_V107029_Dicer_32h29_retina2_201023	78	4159	6351	72.7695	4386	129	15.8584	2	287.368	275.516	0.654858	47.4491	32.548	0.948244	89.0505	81.7868	66.2718	0.348628	0.586016	19.0677	1.23411	0.791648	0.632883	0	78	20.2802	20.7138	4.45598	pr	Dg_IR
	Dg_V107029_Dicer_32h29_retina2_201023	79	643	2070	28.6128	921	85	30.2939	6	143.32	145.065	0.310628	28.2706	22.0062	0.698154	55.2178	44.1336	23.7125	0.903106	0.843399	18.9881	1.8612	0.420322	0.393377	0	79	10.1144	3.20245	5.65198	NA	Dg_IR
	Dg_V107029_Dicer_32h29_retina2_201023	80	3757	6557	69.1633	4192	110	10.6508	2	287.953	276.071	0.572975	38.1168	45.9247	0.896231	95.3834	90.7134	55.762	0.690227	0.788757	9.18716	1.6268	0.58131	0.569386	0	80	20.3216	18.7117	4.69788	pr	Dg_IR
	Dg_V107029_Dicer_32h29_retina2_201023	81	3981	6532	71.1953	4302	167	17.8292	2	289.296	279.633	0.609461	32.2786	45.9761	0.925384	98.4327	85.8453	60.7794	-1.2655	0.706202	19.695	1.41241	0.687811	0.597745	0	81	20.4164	19.8273	4.58508	pr	Dg_IR
	Dg_V107029_Dicer_32h29_retina2_201023	82	964	1596	35.0343	1058	122	28.8517	6	142.527	137.806	0.60401	19.9772	19.9108	0.911153	52.0096	49.4067	26.3869	0.92247	0.845437	22.086	1.8724	0.502823	0.596339	0	82	10.0585	4.80118	4.59048	NA	Dg_IR
	Dg_V107029_Dicer_32h29_retina2_201023	83	1497	2440	43.6582	1701	200	35.0615	7	181.012	174.292	0.613525	26.312	21.147	0.880071	61.6604	58.3572	35.2399	0.26763	0.797086	32.0971	1.656	0.559685	0.574138	0	83	12.7745	7.45578	4.6784	pr	Dg_IR
	Dg_V107029_Dicer_32h29_retina2_201023	84	2190	3024	52.8053	2294	114	15.4895	3	200.184	192.468	0.724206	29.7434	30.6507	0.954664	60.5392	57.187	50.8969	-1.36306	0.455948	12.3613	1.12359	0.852627	0.686746	0	84	14.1275	10.9072	4.27767	pr	Dg_IR
	Dg_V107029_Dicer_32h29_retina2_201023	85	2900	4316	60.7651	3324	173	26.1517	3	253.462	245.464	0.671918	22.731	42.4786	0.872443	87.5957	87.4862	45.1067	-1.30933	0.856837	28.565	1.93954	0.482425	0.56726	0	85	17.8874	14.4434	4.70667	pr	Dg_IR
	Dg_V107029_Dicer_32h29_retina2_201023	86	3848	5159	69.9959	4167	209	16.8581	2	269.426	258.506	0.745881	34.408	38.5764	0.923446	83.2346	78.9398	64.505	-1.3048	0.576437	22.1655	1.22378	0.786236	0.666139	0	86	19.0141	19.1649	4.34333	secondary	Dg_IR
	Dg_V107029_Dicer_32h29_retina2_201023	87	2553	5865	57.0139	3958	125	21.1206	3	295.083	286.068	0.435294	31.3177	30.7309	0.645023	95.5877	99.723	45.2185	-0.838487	0.891286	15.549	2.20536	0.326866	0.368444	0	87	20.8248	12.7152	5.84008	bristle	Dg_IR
	Dg_V107029_Dicer_32h29_retina2_201023	88	4794	6141	78.1275	4971	172	19.6516	2	289.154	276.817	0.780655	45.4303	32.3467	0.964393	92.7038	91.319	67.2724	0.160228	0.676248	25.9649	1.35745	0.731957	0.720524	0	88	20.4063	23.8764	4.17619	pr	Dg_IR
	Dg_V107029_Dicer_32h29_retina2_201023	89	2625	4860	57.8122	3190	247	32.7775	4	257.569	248.05	0.540123	26.8857	43.224	0.822884	91.5915	90.6791	40.7085	1.43725	0.893567	47.7247	2.22752	0.406467	0.497226	0	89	18.1773	13.0738	5.02722	pr	Dg_IR
	Dg_V107029_Dicer_32h29_retina2_201023	90	1875	3072	48.8603	2035	181	31.0901	7	203.598	195.705	0.610352	30.0443	22.2768	0.921376	78.2368	74.3932	32.6692	-0.499671	0.898418	24.6017	2.27717	0.431365	0.568413	0	90	14.3684	9.3384	4.70189	pr	Dg_IR
	Dg_V107029_Dicer_32h29_retina2_201023	91	3560	5325	67.3256	3705	143	15.2699	2	259.296	248.51	0.668545	41.2565	32.0702	0.960864	79.6492	75.5994	61.6938	0.560571	0.577964	16.8515	1.2254	0.793091	0.665375	0	91	18.2992	17.7305	4.34582	pr	Dg_IR
	Dg_V107029_Dicer_32h29_retina2_201023	92	3000	4686	61.8039	3177	236	20.1627	1	243.882	233.896	0.640205	30.9253	33.856	0.944287	74.9466	71.6294	54.7268	-0.914424	0.645184	28.6152	1.30885	0.744473	0.633827	0	92	17.2114	14.9414	4.45266	secondary	Dg_IR
	Dg_V107029_Dicer_32h29_retina2_201023	93	3287	4234	64.6926	3403	228	18.5963	2	238.083	228.399	0.776334	29.8838	34.7289	0.965912	77.1622	75.5707	55.6706	-1.38516	0.676254	26.571	1.35746	0.732829	0.728705	0	93	16.8021	16.3708	4.15269	pr	Dg_IR
	Dg_V107029_Dicer_32h29_retina2_201023	94	2754	4209	59.2157	2955	134	27.0846	4	230.811	221.504	0.654312	32.602	31.0254	0.93198	70.0357	63.9363	56.2188	0.0877731	0.476282	25.7415	1.13728	0.857785	0.649621	0	94	16.2889	13.7162	4.3982	bristle	Dg_IR
	Dg_V107029_Dicer_32h29_retina2_201023	95	3438	5589	66.1619	4150	161	14.1995	2	281.74	269.788	0.615137	29.1251	43.9506	0.828434	86.0058	83.9839	57.6295	1.1466	0.727415	15.4356	1.45731	0.620618	0.544275	0	95	19.8831	17.1229	4.80503	tertiary	Dg_IR
	Dg_V107029_Dicer_32h29_retina2_201023	96	845	1260	32.8007	899	190	50.4355	10	127.456	123.517	0.670635	21.0024	17.0438	0.939933	39.8121	36.0061	32.6251	-0.392167	0.423066	37.6751	1.10363	0.829881	0.653653	0	96	8.99488	4.2085	4.38461	NA	Dg_IR
	Dg_V107029_Dicer_32h29_retina2_201023	97	839	1178	32.6841	896	189	44.0465	15	123.42	120.836	0.712224	18.8272	16.1311	0.936384	44.9444	38.6885	28.6578	0.706959	0.671801	25.3686	1.35002	0.713689	0.692147	0	97	8.71008	4.17862	4.26094	NA	Dg_IR
	Dg_V107029_Dicer_32h29_retina2_201023	98	2855	3465	60.2918	2963	208	28.5117	9	215.598	207.081	0.823954	30.2816	28.6701	0.96355	67.1193	64.4517	57.0298	-0.059135	0.465886	22.1109	1.13014	0.875079	0.771839	0	98	15.2153	14.2193	4.03498	bristle	Dg_IR
	Dg_V107029_Dicer_32h29_retina2_201023	99	3650	6804	68.1713	3973	244	24.0663	2	293.539	281.759	0.536449	37.6745	40.646	0.918701	93.1504	86.3011	59.0826	-0.565989	0.72891	28.3515	1.46069	0.623979	0.532318	0	99	20.7158	18.1787	4.85869	pr	Dg_IR
	Dg_V107029_Dicer_32h29_retina2_201023	100	2197	2562	52.8896	2281	185	24.9131	4	192.284	184.978	0.857533	30.355	19.8539	0.963174	65	63.5394	44.8999	0.0286742	0.707567	26.6982	1.41513	0.692874	0.746711	0	100	13.57	10.9421	4.10231	NA	Dg_IR
	Dg_V107029_Dicer_32h29_retina2_201023	101	4191	6800	73.0489	4373	255	24.9656	2	299.782	286.892	0.616324	50.4166	34.3188	0.958381	103.74	102.349	54.328	-0.389531	0.847489	43.3097	1.8839	0.509406	0.586026	0	101	21.1563	20.8732	4.6307	pr	Dg_IR
	Dg_V107029_Dicer_32h29_retina2_201023	102	5833	8624	86.1789	6211	236	25.6105	2	343.125	328.377	0.676368	59.5018	41.2071	0.93914	114.004	114.161	67.7061	0.0992636	0.805145	34.5736	1.68612	0.569862	0.622583	0	102	24.2152	29.0511	4.49269	pr	Dg_IR
	Dg_V107029_Dicer_32h29_retina2_201023	103	1206	1632	39.1858	1287	149	32.6227	5	149.456	144.375	0.738971	23.8781	17.3532	0.937063	51.6236	47.9661	33.3616	-0.0139203	0.718501	24.3829	1.43776	0.667405	0.678471	0	103	10.5475	6.00646	4.30367	NA	Dg_IR
	Dg_V107029_Dicer_32h29_retina2_201023	104	3750	5056	69.0988	4052	144	18.3085	2	269.841	258.506	0.741693	29.9136	42.5256	0.925469	85.7555	80.991	61.4406	1.54612	0.651545	22.7081	1.3182	0.727894	0.647182	0	104	19.0433	18.6768	4.40648	tertiary	Dg_IR
	Dg_V107029_Dicer_32h29_retina2_201023	105	3185	3634	63.681	3295	160	15.9231	2	236.627	227.018	0.876445	21.1554	38.6662	0.966616	81.3941	82.2145	50.9579	-1.55312	0.784747	21.3431	1.61338	0.599961	0.714808	0	105	16.6994	15.8628	4.19286	pr	Dg_IR
	Dg_V107029_Dicer_32h29_retina2_201023	106	2582	3844	57.3368	2869	199	21.3517	2	233.977	226.042	0.671696	24.3869	29.8164	0.899965	81.3449	71.4667	48.8552	-0.979495	0.72985	29.8838	1.46283	0.643664	0.592681	0	106	16.5123	12.8596	4.60463	secondary	Dg_IR
	Dg_V107029_Dicer_32h29_retina2_201023	107	2547	5183	56.9468	3035	138	16.6451	3	261.74	250.827	0.491414	37.1461	39.5925	0.839209	99.7046	94.356	39.3062	-0.680615	0.909102	14.2481	2.40054	0.36425	0.467195	0	107	18.4717	12.6853	5.18628	NA	Dg_IR
	Dg_V107029_Dicer_32h29_retina2_201023	108	3213	5183	63.9603	3420	255	30.5011	3	258.983	248.605	0.619911	36.3312	32.2163	0.939474	76.2168	73.3763	60.2757	-0.9525	0.570265	46.0584	1.21734	0.759817	0.601976	0	108	18.2771	16.0023	4.56894	pr	Dg_IR
	Dg_V107029_Dicer_32h29_retina2_201023	109	801	1260	31.9353	887	255	88.2509	20	127.87	126.199	0.635714	18.6929	16.2909	0.903044	41.1825	35.2631	30.1366	-0.733675	0.519252	66.3983	1.17011	0.820164	0.615609	0	109	9.02411	3.98936	4.51807	NA	Dg_IR
	Dg_V107029_Dicer_32h29_retina2_201023	110	1853	3416	48.5728	2101	81	18.0151	4	208.497	200.742	0.542447	25.3405	28.3001	0.881961	72.4017	65.3075	39.6501	-0.761323	0.794603	12.9083	1.64709	0.553171	0.535653	0	110	14.7142	9.22883	4.84354	pr	Dg_IR
	Dg_V107029_Dicer_32h29_retina2_201023	111	3524	6164	66.9843	3829	222	26.0201	3	286.468	274.27	0.571707	45.868	37.2117	0.920345	104.317	100.221	46.5385	0.481197	0.885648	29.8305	2.15352	0.446709	0.539627	0	111	20.2168	17.5512	4.82568	pr	Dg_IR
	Dg_V107029_Dicer_32h29_retina2_201023	112	2719	3843	58.8382	2873	176	20.1843	3	227.012	217.903	0.70752	25.8246	31.982	0.946397	74.0945	64.3387	56.7834	-0.816009	0.470179	25.2997	1.13305	0.836325	0.663011	0	112	16.0208	13.5419	4.35356	pr	Dg_IR
	Dg_V107029_Dicer_32h29_retina2_201023	113	1810	3648	48.0059	2134	100	14.4232	3	207.054	202.218	0.496162	26.5785	29.7602	0.848172	64.195	61.231	40.3066	1.03892	0.752781	12.052	1.51913	0.614676	0.530545	0	113	14.6123	9.01466	4.86681	NA	Dg_IR
	Dg_V107029_Dicer_32h29_retina2_201023	114	808	1394	32.0746	937	200	51.375	17	138.284	133.783	0.579627	21.9431	16.4109	0.862327	45.618	39.4513	30.7054	0.480459	0.627879	30.6826	1.28483	0.660996	0.530977	0	114	9.75907	4.02423	4.86482	NA	Dg_IR
	Dg_V107029_Dicer_32h29_retina2_201023	115	1957	3024	49.9172	2107	133	24.7736	3	199.012	191.357	0.647156	26.2182	24.1032	0.928809	70.2922	61.5635	42.7948	-0.747945	0.718882	26.0846	1.43857	0.657437	0.620928	0	115	14.0448	9.74679	4.49867	NA	Dg_IR
	Dg_V107029_Dicer_32h29_retina2_201023	116	2127	3770	52.0402	2358	222	33.3611	4	217.533	211.008	0.564191	25.489	31.3446	0.902036	71.8401	65.4779	44.8842	-0.859221	0.728086	36.3195	1.45882	0.631666	0.564842	0	116	15.3518	10.5935	4.71673	pr	Dg_IR
	Dg_V107029_Dicer_32h29_retina2_201023	117	3701	5481	68.6459	4449	137	19.1564	3	292.497	280.935	0.675242	47.8144	31.7268	0.831872	99.4786	84.2997	60.342	-0.21319	0.698302	19.8603	1.39703	0.663096	0.543607	0	117	20.6423	18.4327	4.80798	pr	Dg_IR
	Dg_V107029_Dicer_32h29_retina2_201023	118	2288	3060	53.9738	2400	158	38.1836	6	206.77	198.711	0.747712	32.2692	20.4126	0.953333	69.4262	69.1767	43.6776	0.117728	0.775465	26.5976	1.5838	0.60876	0.672501	0	118	14.5922	11.3953	4.32273	bristle	Dg_IR
	Dg_V107029_Dicer_32h29_retina2_201023	119	3264	5625	64.4659	3678	176	21.8909	2	267.811	258.871	0.580267	33.5855	43.2635	0.887439	83.006	74.0888	60.4365	-0.84721	0.578432	27.0047	1.22589	0.757103	0.571877	0	119	18.9001	16.2563	4.68763	pr	Dg_IR
	Dg_V107029_Dicer_32h29_retina2_201023	120	4647	6348	76.9204	4894	199	18.4747	2	295.912	283.616	0.732042	39.8528	35.5113	0.94953	95.6347	95.4756	65.2823	0.0932637	0.729708	27.9841	1.4625	0.64908	0.666896	0	120	20.8832	23.1443	4.34086	pr	Dg_IR
	Dg_V107029_Dicer_32h29_retina2_201023	121	4415	5762	74.9757	4607	200	17.8088	3	280.326	268.447	0.766227	41.4734	30.4462	0.958324	91.5478	86.8054	65.7959	0.283133	0.652289	23.1828	1.31931	0.746015	0.706015	0	121	19.7833	21.9888	4.21889	pr	Dg_IR
	Dg_V107029_Dicer_32h29_retina2_201023	122	4651	6600	76.9535	4842	255	31.1623	4	297.983	285.187	0.704697	47.1002	32.8738	0.960553	97.8366	95.4281	64.4256	0.425005	0.737706	40.7922	1.48121	0.650285	0.658224	0	122	21.0294	23.1642	4.36936	pr	Dg_IR
	Dg_V107029_Dicer_32h29_retina2_201023	123	3461	6164	66.3828	4026	255	35.881	3	287.125	275.286	0.561486	36.0248	41.4328	0.859662	92.9139	90.4952	55.744	-1.50061	0.787755	58.0419	1.62341	0.538097	0.527557	0	123	20.2631	17.2374	4.88056	pr	Dg_IR
	Dg_V107029_Dicer_32h29_retina2_201023	124	3766	4615	69.2461	3910	142	19.5308	2	252.77	242.322	0.816035	35.397	33.6952	0.963171	84.8646	77.2742	62.9216	0.452463	0.580495	24.6586	1.2281	0.803011	0.740697	0	124	17.8386	18.7565	4.11893	pr	Dg_IR
	Dg_V107029_Dicer_32h29_retina2_201023	125	4230	7830	73.388	4841	175	17.0466	1	309.989	302.291	0.54023	40.6714	37.6182	0.873786	92.6984	88.632	66.6255	-1.07306	0.659495	22.1943	1.3303	0.685598	0.553169	0	125	21.8767	21.0674	4.76624	secondary	Dg_IR
	Dg_V107029_Dicer_32h29_retina2_201023	126	3714	4757	68.7664	3929	164	16.9801	2	254.391	245.004	0.780744	32.5253	36.8759	0.945279	80.1561	71.7293	68.2523	0.82685	0.307567	21.659	1.05094	0.919091	0.721188	0	126	17.953	18.4975	4.17427	secondary	Dg_IR
	Dg_V107029_Dicer_32h29_retina2_201023	127	1924	3008	49.4946	2208	140	20.0515	3	206.87	201.488	0.639628	20.5785	30.0577	0.871377	71.218	70.2279	38.3287	-1.32301	0.837931	18.9418	1.83225	0.496702	0.564963	0	127	14.5993	9.58244	4.71623	pr	Dg_IR
	Dg_V107029_Dicer_32h29_retina2_201023	128	3175	4686	63.5809	3348	207	34.3798	3	243.811	234.222	0.67755	31.8576	35.0957	0.948327	72.1803	67.0992	61.0675	-1.2619	0.41437	33.6833	1.09877	0.897883	0.671191	0	128	17.2064	15.813	4.32695	bristle	Dg_IR
	Dg_V107029_Dicer_32h29_retina2_201023	129	2800	4896	59.7082	3285	142	22.5143	4	257.154	249.161	0.571895	40.25	31.98	0.852359	77.3369	75.8827	51.7252	0.341289	0.731681	21.5249	1.46704	0.61913	0.532084	0	129	18.148	13.9453	4.85976	pr	Dg_IR
	Dg_V107029_Dicer_32h29_retina2_201023	130	1366	2520	41.7043	1621	130	24.3148	5	177.669	174.752	0.542063	22.0659	24.8514	0.84269	56.7186	51.9658	37.5075	-1.4563	0.692131	18.3673	1.38548	0.644059	0.543797	0	130	12.5385	6.80333	4.80714	bristle	Dg_IR
	Dg_V107029_Dicer_32h29_retina2_201023	131	2915	4140	60.922	3281	158	14.0717	1	248.876	239.775	0.704106	33.9852	28.0288	0.888449	73.4098	67.189	60.7377	-0.125902	0.427567	16.6891	1.10621	0.822154	0.591401	0	131	17.5638	14.5181	4.60961	secondary	Dg_IR
	Dg_V107029_Dicer_32h29_retina2_201023	132	2986	4800	61.6595	3152	152	18.8074	4	246.468	237.133	0.622083	30.4273	39.8925	0.947335	83.8153	78.0433	49.9651	1.02552	0.768189	19.0449	1.56196	0.624208	0.617701	0	132	17.3939	14.8717	4.51041	pr	Dg_IR
	Dg_V107029_Dicer_32h29_retina2_201023	133	3609	5313	67.7873	3810	219	23.6439	2	269.326	258.411	0.679277	41.2297	37.2366	0.947244	82.3772	75.9368	64.1824	0.304392	0.534438	31.6369	1.18314	0.796878	0.625231	0	133	19.007	17.9745	4.48316	pr	Dg_IR
	Dg_V107029_Dicer_32h29_retina2_201023	134	3017	5382	61.9787	3254	127	18.9042	3	258.539	248.185	0.560572	32.6908	42.6702	0.927167	80.05	70.2563	58.3768	1.47913	0.556405	19.5971	1.2035	0.778242	0.567195	0	134	18.2458	15.0261	4.70694	pr	Dg_IR
	Dg_V107029_Dicer_32h29_retina2_201023	135	3196	7084	63.7909	3818	134	16.4856	2	299.61	287.122	0.451158	32.3141	49.5288	0.837087	103.078	101.722	47.747	0.914836	0.882992	18.7312	2.13043	0.393269	0.447408	0	135	21.1442	15.9176	5.29972	secondary	Dg_IR
	Dg_V107029_Dicer_32h29_retina2_201023	136	3021	5494	62.0198	3373	176	19.3042	2	263.125	252.532	0.549873	34.1701	40.5402	0.895642	82.4924	82.8542	48.7674	-1.09004	0.80843	24.1467	1.69897	0.560314	0.548323	0	136	18.5694	15.046	4.78726	secondary	Dg_IR
	Dg_V107029_Dicer_32h29_retina2_201023	137	4801	8277	78.1845	5158	203	20.7311	2	324.817	311.772	0.580041	44.3558	44.8884	0.930787	111.221	101.57	61.6449	-0.829884	0.794765	27.407	1.64767	0.592525	0.571825	0	137	22.9232	23.9113	4.68785	secondary	Dg_IR
	Dg_V107029_Dicer_32h29_retina2_201023	138	2971	4814	61.5044	3153	189	17.9354	2	250.468	240.14	0.617158	42.5426	26.1383	0.942277	83.6002	77.511	50.7562	-0.156007	0.75578	21.1769	1.52712	0.629632	0.595125	0	138	17.6762	14.797	4.59516	secondary	Dg_IR
	Dg_V107029_Dicer_32h29_retina2_201023	139	3847	6225	69.9868	4140	171	16.4302	2	279.782	267.931	0.617992	39.4081	40.1721	0.929227	83.7257	78.6788	64.3677	1.19166	0.575066	20.0426	1.22233	0.791257	0.61758	0	139	19.7449	19.1599	4.51085	secondary	Dg_IR
	Dg_V107029_Dicer_32h29_retina2_201023	140	4896	7708	78.9543	5348	176	25.2857	3	324.368	310.201	0.635184	46.5451	42.748	0.915482	95.901	93.8978	70.4267	0.298141	0.661398	25.6715	1.33327	0.707034	0.584758	0	140	22.8914	24.3844	4.63571	tertiary	Dg_IR
	Dg_V107029_Dicer_32h29_retina2_201023	141	4359	8211	74.4987	4806	254	32.5983	4	337.439	322.593	0.530873	57.9039	35.1842	0.906991	122.025	122.891	46.8611	-0.35424	0.924442	44.7968	2.62245	0.3675	0.481069	0	141	23.8139	21.7099	5.11095	pr	Dg_IR
	Dg_V107029_Dicer_32h29_retina2_201023	142	2767	5865	59.3553	3047	173	19.5287	4	265.681	255.349	0.471782	32.8739	40.1218	0.908106	92.3093	88.9382	41.6362	-0.941349	0.88365	22.8706	2.13608	0.445392	0.492603	0	142	18.7498	13.781	5.05076	pr	Dg_IR
	Dg_V107029_Dicer_32h29_retina2_201023	143	3217	5546	64.0001	3772	118	16.8163	1	279.675	269.367	0.580058	28.1131	54.618	0.852863	94.5304	86.229	51.749	1.5476	0.799899	17.4768	1.66629	0.550877	0.516837	0	143	19.7374	16.0222	4.93092	NA	Dg_IR
	Dg_V107029_Dicer_32h29_retina2_201023	144	3659	5767	68.2553	3881	239	22.8136	3	275.912	266.551	0.634472	31.5966	31.3214	0.942798	89.9389	82.6671	60.8238	-0.501959	0.677234	29.2692	1.35912	0.681722	0.603993	0	144	19.4718	18.2236	4.5613	pr	Dg_IR
	Dg_V107029_Dicer_32h29_retina2_201023	145	368	1073	21.6461	517	152	48.519	23	114.249	112.926	0.342964	15.125	12.7065	0.711799	42.2019	40.4224	15.8187	1.01272	0.920248	22.9434	2.55535	0.286757	0.354287	0	145	8.06282	1.83282	5.95563	NA	Dg_IR
	Dg_V107029_Dicer_32h29_retina2_201023	146	3337	4828	65.1828	3485	145	17.021	2	250.154	240.235	0.691176	35.1196	32.5607	0.957532	82.201	80.0241	53.9752	0.970257	0.738287	18.0533	1.48261	0.663476	0.670116	0	146	17.654	16.6199	4.33042	pr	Dg_IR
	Dg_V107029_Dicer_32h29_retina2_201023	147	3141	4615	63.2396	3328	194	18.7351	1	242.811	232.881	0.680607	35.7826	29.9054	0.94381	73.5391	70.7052	57.6577	-0.745056	0.578806	25.2474	1.22629	0.799972	0.669484	0	147	17.1358	15.6437	4.33246	secondary	Dg_IR
	Dg_V107029_Dicer_32h29_retina2_201023	148	3245	5100	64.278	3425	148	14.7861	2	254.296	244.948	0.636275	29.3017	43.0598	0.947445	85.0529	77.32	54.1181	-1.39622	0.714218	16.9315	1.42873	0.6911	0.630585	0	148	17.9463	16.1617	4.46409	pr	Dg_IR
	Dg_V107029_Dicer_32h29_retina2_201023	149	4538	7776	76.0129	5288	170	15.8726	2	318.196	306.639	0.583591	33.2666	44.5859	0.858169	96.2549	92.4718	66.361	-1.39152	0.69642	20.4822	1.39347	0.675703	0.563229	0	149	22.4559	22.6014	4.72348	secondary	Dg_IR
	Dg_V107029_Dicer_32h29_retina2_201023	150	1230	1924	39.5738	1311	184	28.4675	4	157.012	151.538	0.639293	18.4081	25.7976	0.938215	53.1507	52.6893	30.2033	-1.19276	0.819392	29.3147	1.74449	0.564119	0.626972	0	150	11.0807	6.12599	4.47694	NA	Dg_IR
	Dg_V107029_Dicer_32h29_retina2_201023	151	4915	7742	79.1073	5102	166	15.1282	2	311.51	298.404	0.634849	41.352	46.9392	0.963348	103.465	100.475	63.2131	-1.02226	0.777287	21.6121	1.58946	0.6199	0.636488	0	151	21.984	24.479	4.44334	pr	Dg_IR
	Dg_V107029_Dicer_32h29_retina2_201023	152	3669	5727	68.3485	3935	166	16.6631	2	270.675	260.442	0.64065	34.6266	44.0861	0.932402	86.4002	74.852	64.5283	-0.921161	0.506775	19.158	1.15999	0.83378	0.629304	0	152	19.1022	18.2734	4.46863	tertiary	Dg_IR
	Dg_V107029_Dicer_32h29_retina2_201023	153	4276	5427	73.786	4497	136	20.4991	2	273.74	262.203	0.787912	31.2767	44.9072	0.950856	86.0349	81.6374	68.5948	1.22395	0.542219	24.2535	1.19014	0.816902	0.717085	0	153	19.3185	21.2965	4.1862	pr	Dg_IR
	Dg_V107029_Dicer_32h29_retina2_201023	154	3093	5175	62.7545	3380	207	32.194	4	254.675	245.273	0.597681	27.1701	33.6631	0.915089	79.712	79.0474	53.6197	-0.996494	0.734764	36.4403	1.47422	0.630253	0.599262	0	154	17.9731	15.4046	4.57927	pr	Dg_IR
	Dg_V107029_Dicer_32h29_retina2_201023	155	5706	9604	85.2356	6190	199	21.258	2	348.474	335.541	0.594127	47.9611	49.8491	0.921809	117.444	112.936	65.6639	0.66486	0.813599	24.2658	1.71991	0.569612	0.590474	0	155	24.5927	28.4186	4.61323	pr	Dg_IR
	Dg_V107029_Dicer_32h29_retina2_201023	156	4873	8064	78.7686	5699	134	20.1469	2	330.296	316.215	0.604291	44.1239	46.4342	0.855062	100.24	98.3564	68.9992	0.144648	0.712648	24.1665	1.42547	0.64136	0.561304	0	156	23.3098	24.2699	4.73157	NA	Dg_IR
	Dg_V107029_Dicer_32h29_retina2_201023	157	1957	3360	49.9172	2177	81	18.7961	4	211.083	203.194	0.58244	32.5171	26.9724	0.898944	72.0347	62.895	42.8861	-0.198739	0.731475	14.1953	1.46656	0.629895	0.551942	0	157	14.8967	9.74679	4.77154	NA	Dg_IR
	Dg_V107029_Dicer_32h29_retina2_201023	158	625	1050	28.2095	703	176	56.8768	16	117.077	114.822	0.595238	12.2064	18.2384	0.889047	44.5982	38.4974	21.6392	-1.15233	0.827073	35.1388	1.77906	0.536941	0.572988	0	158	8.26243	3.1128	4.68309	NA	Dg_IR
	Dg_V107029_Dicer_32h29_retina2_201023	159	3849	5609	70.005	4148	125	26.4313	4	270.811	259.427	0.686219	40.0577	38.6435	0.927917	85.8021	77.0241	66.3985	0.507197	0.506827	22.1177	1.16003	0.826046	0.659515	0	159	19.1118	19.1699	4.36508	bristle	Dg_IR
	Dg_V107029_Dicer_32h29_retina2_201023	160	3935	7138	70.7827	4803	254	30.0513	3	305.368	292.581	0.551275	38.4668	37.9482	0.81928	91.8096	85.3105	66.7774	-1.45794	0.622328	44.451	1.27754	0.688415	0.530284	0	160	21.5506	19.5982	4.868	pr	Dg_IR
	Dg_V107029_Dicer_32h29_retina2_201023	161	1913	3416	49.3529	2076	128	22.3753	4	204.361	197.965	0.560012	21.4104	25.61	0.921484	62.3699	55.6975	48.0123	-1.10727	0.506876	19.1103	1.16007	0.785151	0.575608	0	161	14.4223	9.52765	4.67242	bristle	Dg_IR
	Dg_V107029_Dicer_32h29_retina2_201023	162	2045	3658	51.0272	2190	254	39.2567	5	211.225	203.328	0.559049	28.0826	28.7403	0.93379	70.7107	72.3291	37.1036	-0.946225	0.858399	47.9897	1.94938	0.497711	0.575985	0	162	14.9067	10.1851	4.67089	pr	Dg_IR
	Dg_V107029_Dicer_32h29_retina2_201023	163	6870	11739	93.5262	8500	204	28.0144	4	429.066	409.854	0.585229	64.2108	46.6969	0.808235	135.192	132.952	75.5799	-0.168141	0.822701	32.6588	1.75909	0.494853	0.468941	0	163	30.2803	34.2159	5.17661	secondary	Dg_IR
	Dg_V107029_Dicer_32h29_retina2_201023	164	510	1073	25.4824	573	193	47.5333	12	115.077	112.926	0.475303	14.9235	18.4039	0.890052	44.8219	43.6363	15.4726	1.02967	0.935025	32.8574	2.82023	0.341024	0.483951	0	164	8.12128	2.54004	5.0957	NA	Dg_IR
	Dg_V107029_Dicer_32h29_retina2_201023	165	1823	3224	48.178	1993	254	37.3533	5	198.19	191.722	0.565447	23.7724	27.6676	0.914701	63.7887	54.2707	45.5182	1.05122	0.544555	45.6798	1.19229	0.788072	0.583222	0	165	13.9868	9.07941	4.64182	pr	Dg_IR
	Dg_V107029_Dicer_32h29_retina2_201023	166	2199	4032	52.9136	2471	126	19.1005	3	225.569	216.927	0.545387	34.9436	36.2992	0.889923	74.5185	70.3606	44.3343	-0.83161	0.776513	19.8654	1.58705	0.565556	0.543098	0	166	15.9189	10.9521	4.81023	pr	Dg_IR
	Dg_V107029_Dicer_32h29_retina2_201023	167	3432	6318	66.1041	3841	191	18.3019	3	280.539	270.938	0.54321	41.3013	37.248	0.893517	89.8999	77.9882	59.3278	-0.698805	0.64907	21.4357	1.31453	0.718456	0.547987	0	167	19.7983	17.093	4.78872	pr	Dg_IR
	Dg_V107029_Dicer_32h29_retina2_201023	168	2019	3564	50.7018	2295	172	32.3378	6	208.776	202.543	0.566498	29.7316	29.1273	0.879739	66.6108	63.009	43.7722	1.46014	0.719302	29.8594	1.43948	0.647503	0.582085	0	168	14.7338	10.0556	4.64635	pr	Dg_IR
	Dg_V107029_Dicer_32h29_retina2_201023	169	2820	4828	59.9211	2988	144	19.4713	4	244.296	234.682	0.584093	37.2631	33.8837	0.943775	75.9605	72.1035	52.4537	0.793098	0.686131	19.5852	1.37461	0.690632	0.593779	0	169	17.2406	14.0449	4.60037	pr	Dg_IR
	Dg_V107029_Dicer_32h29_retina2_201023	170	3864	6375	70.1413	4143	168	22.9423	2	281.024	269.502	0.606118	44.8442	35.8005	0.932657	88.955	80.6949	62.8086	-0.50313	0.627834	27.2005	1.28477	0.755537	0.614836	0	170	19.8326	19.2446	4.52091	bristle	Dg_IR
	Dg_V107029_Dicer_32h29_retina2_201023	171	1413	2700	42.4157	1577	255	50.4487	8	181.29	176.093	0.523333	26.4395	25.1939	0.896005	59.8164	61.3624	30.8528	0.652834	0.864405	56.5052	1.98888	0.477802	0.54026	0	171	12.7941	7.03742	4.82285	NA	Dg_IR
	Dg_V107029_Dicer_32h29_retina2_201023	172	3304	5475	64.8597	3653	181	22.4016	2	275.361	264.885	0.60347	42.9619	40.3354	0.904462	98.4124	88.165	52.9196	-0.653065	0.799824	25.6473	1.66602	0.5412	0.547575	0	172	19.4329	16.4555	4.79052	tertiary	Dg_IR
	Dg_V107029_Dicer_32h29_retina2_201023	173	5274	9540	81.9455	5957	228	27.3629	2	353.924	338.222	0.55283	45.3551	47.4416	0.885345	111.893	109.177	66.9535	0.722857	0.789883	38.417	1.63064	0.563365	0.529091	0	173	24.9773	26.267	4.87349	tertiary	Dg_IR
	Dg_V107029_Dicer_32h29_retina2_201023	174	1638	3132	45.668	1792	189	23.9902	5	197.255	192.372	0.522989	25.323	20.9402	0.914062	62.7694	54.6133	43.1778	-1.2029	0.61232	22.3019	1.26485	0.699242	0.529016	0	174	13.9208	8.15802	4.87383	NA	Dg_IR
	Dg_V107029_Dicer_32h29_retina2_201023	175	3380	8505	65.6014	4529	79	15.4672	2	342.61	327.496	0.397413	43.1166	62.037	0.746302	121.795	112.064	47.7656	-0.963773	0.904612	12.8861	2.34612	0.342686	0.361848	0	175	24.1789	16.834	5.89307	secondary	Dg_IR
	Dg_V107029_Dicer_32h29_retina2_201023	176	4179	7110	72.9443	4818	190	19.7825	3	304.468	292.121	0.587764	42.5765	43.1218	0.867372	100	99.6376	58.4509	0.408568	0.809851	24.306	1.70464	0.535965	0.566499	0	176	21.4871	20.8134	4.70983	secondary	Dg_IR
	Dg_V107029_Dicer_32h29_retina2_201023	177	2751	5427	59.1835	3197	245	31.8942	4	259.296	251.191	0.50691	38.3206	39.8008	0.860494	81.0062	66.5747	59.5458	0.520228	0.447226	31.9012	1.11804	0.790282	0.514171	0	177	18.2992	13.7013	4.94369	pr	Dg_IR
	Dg_V107029_Dicer_32h29_retina2_201023	178	1077	1848	37.0308	1221	207	39.5042	6	148.048	144.184	0.582792	18.1755	22.3658	0.882064	45.2769	41.2037	34.6764	-0.765357	0.540123	41.2108	1.18823	0.807707	0.617479	0	178	10.4481	5.36397	4.51122	NA	Dg_IR
	Dg_V107029_Dicer_32h29_retina2_201023	179	1736	3127	47.0143	2052	60	15.3468	5	202.255	198.846	0.555165	24.4142	23.9015	0.846004	65.9469	55.9181	45.4672	-1.427	0.582118	9.1567	1.22985	0.706896	0.533288	0	179	14.2736	8.64611	4.85427	pr	Dg_IR
	Dg_V107029_Dicer_32h29_retina2_201023	180	823	1443	32.3709	886	139	47.5662	15	132.184	128	0.57034	21.1689	16.7254	0.928894	42.1545	40.2349	27.433	0.800666	0.731519	27.354	1.46666	0.647299	0.591907	0	180	9.32854	4.09893	4.60764	NA	Dg_IR
	Dg_V107029_Dicer_32h29_retina2_201023	181	1769	3480	47.459	2045	81	17.013	2	204.018	197.64	0.508333	33.4748	25.6964	0.865037	60.8276	51.1873	47.3027	0.477038	0.382127	12.8318	1.08212	0.859635	0.534072	0	181	14.3981	8.81047	4.85071	NA	Dg_IR
	Dg_V107029_Dicer_32h29_retina2_201023	182	1819	3796	48.1251	2034	134	28.5547	5	217.368	209.152	0.479189	26.1435	38.2815	0.894297	82.365	80.6279	30.4918	-1.02557	0.925732	22.1336	2.64425	0.356264	0.483786	0	182	15.3402	9.05949	5.09657	bristle	Dg_IR
	Dg_V107029_Dicer_32h29_retina2_201023	183	5132	7584	80.8348	5385	137	19.5594	2	314.853	301.181	0.676688	48.2504	42.507	0.953018	98.7927	96.8232	68.8873	-0.421278	0.702711	21.9938	1.40553	0.697008	0.650551	0	183	22.22	25.5598	4.39505	pr	Dg_IR
	Dg_V107029_Dicer_32h29_retina2_201023	184	1866	3740	48.7428	2208	130	18.8537	4	230.669	224.051	0.49893	18.7717	37.0761	0.845109	90.824	76.8255	34.9011	-1.20036	0.890853	15.6291	2.20123	0.402542	0.4407	0	184	16.2789	9.29357	5.3399	NA	Dg_IR
	Dg_V107029_Dicer_32h29_retina2_201023	185	253	375	17.948	287	100	41.1344	16	69.5208	69.7358	0.674667	6.60079	13.2885	0.881533	25.4951	24.3384	14.132	-1.36202	0.814155	18.252	1.72221	0.54381	0.65781	0	185	4.90626	1.26006	4.37074	NA	Dg_IR
	Dg_V107029_Dicer_32h29_retina2_201023	186	1966	3024	50.0319	2104	109	18.2111	3	197.326	190.936	0.650132	33.9995	22.7777	0.934411	63.3877	58.1981	43.8657	-0.117964	0.657184	14.8864	1.32673	0.739052	0.634491	0	186	13.9258	9.79162	4.45033	NA	Dg_IR
	Dg_V107029_Dicer_32h29_retina2_201023	187	3398	5893	65.7759	3818	254	26.1651	4	272.368	260.902	0.576616	42.0612	41.4367	0.889995	83.3847	73.1019	65.1613	0.57539	0.453265	33.2831	1.12186	0.80961	0.575602	0	187	19.2217	16.9237	4.67244	pr	Dg_IR
	Dg_V107029_Dicer_32h29_retina2_201023	188	631	884	28.3446	677	255	126.672	28	105.456	102.66	0.713801	15.4865	12.5214	0.932053	34.7131	32.5432	25.2713	0.139617	0.63006	79.8654	1.28775	0.75861	0.713014	0	188	7.44228	3.14268	4.19813	NA	Dg_IR
	Dg_V107029_Dicer_32h29_retina2_201023	189	5206	8466	81.4155	5624	255	40.3698	2	331.439	316.905	0.61493	49.9877	39.8767	0.925676	108.167	104.602	67.7616	-0.657759	0.761805	65.5796	1.54367	0.605811	0.595536	0	189	23.3905	25.9284	4.59358	pr	Dg_IR
	Dg_V107029_Dicer_32h29_retina2_201023	190	3363	6003	65.4363	3814	136	18.8626	3	277.675	267.471	0.56022	39.1133	48.6429	0.881751	89.2693	75.3321	61.3073	-1.43728	0.581107	19.5102	1.22876	0.754531	0.548104	0	190	19.5962	16.7493	4.78821	secondary	Dg_IR
	Dg_V107029_Dicer_32h29_retina2_201023	191	405	850	22.7082	469	109	39.6617	12	97.8345	99.0977	0.476471	10.437	14.1827	0.863539	35.7351	31.4043	18.4732	-1.11312	0.808687	20.1735	1.69999	0.522861	0.531717	0	191	6.90443	2.01709	4.86144	NA	Dg_IR
	Dg_V107029_Dicer_32h29_retina2_201023	192	3001	4347	61.8142	3154	79	12.4772	2	237.154	227.518	0.690361	28.7954	32.1433	0.95149	76.0592	73.3122	52.9848	1.03369	0.691132	11.1709	1.38365	0.710925	0.670523	0	192	16.7366	14.9464	4.3291	pr	Dg_IR
	Dg_V107029_Dicer_32h29_retina2_201023	193	2592	4779	57.4477	3048	51	11.5594	3	240.752	230.929	0.542373	41.9128	34.885	0.850394	81.8841	70.3325	56.3921	-0.0654379	0.5976	7.26082	1.2472	0.667165	0.561958	0	193	16.9905	12.9094	4.72882	NA	Dg_IR
	Dg_V107029_Dicer_32h29_retina2_201023	194	2312	3780	54.2562	2494	121	21.0947	4	221.533	214.245	0.61164	32.9196	28.2612	0.927025	74.0945	67.1783	46.2099	0.707645	0.725835	18.8186	1.45377	0.652289	0.591999	0	194	15.6341	11.5149	4.60728	NA	Dg_IR
	Dg_V107029_Dicer_32h29_retina2_201023	195	574	1144	27.034	667	252	64.6603	24	130.006	131.332	0.501748	8.20732	23.9512	0.86057	56.0803	48.8582	15.8308	-1.3098	0.946052	47.8751	3.08627	0.306159	0.42677	0	195	9.17486	2.85879	5.42635	NA	Dg_IR
	Dg_V107029_Dicer_32h29_retina2_201023	196	1786	2961	47.6865	1942	138	29.3024	6	196.841	189.691	0.603175	24.4905	26.5672	0.91967	64.5368	58.6168	41.3331	1.55291	0.709068	19.4341	1.41816	0.661831	0.579244	0	196	13.8915	8.89513	4.65773	pr	Dg_IR
	Dg_V107029_Dicer_32h29_retina2_201023	197	701	1015	29.8754	773	255	104.237	28	114.042	110.8	0.69064	13.8131	17.368	0.906856	39.3573	36.2181	25.1972	1.00211	0.718325	70.9727	1.43739	0.68042	0.677331	0	197	8.0482	3.49131	4.30729	NA	Dg_IR
	Dg_V107029_Dicer_32h29_retina2_201023	198	4562	6497	76.2136	4958	119	15.37	2	298.776	287.083	0.70217	35.1092	44.9112	0.920129	92.7631	89.9059	66.0888	-1.35381	0.677971	17.4397	1.36038	0.718602	0.642207	0	198	21.0853	22.7209	4.42352	pr	Dg_IR
	Dg_V107029_Dicer_32h29_retina2_201023	199	3800	6816	69.558	4242	176	19.8182	2	300.711	287.773	0.557512	42.4063	28.8713	0.895804	97.9081	92.3563	58.3649	-0.353455	0.775006	24.8823	1.58239	0.567232	0.528075	0	199	21.2219	18.9258	4.87817	tertiary	Dg_IR
	Dg_V107029_Dicer_32h29_retina2_201023	200	1531	3000	44.1512	1857	218	45.7355	8	208.29	203.424	0.510333	24.0235	32.2763	0.824448	76.1183	72.8599	30.295	1.45633	0.909457	39.4477	2.40502	0.367205	0.443452	0	200	14.6996	7.62511	5.32331	pr	Dg_IR
	Dg_V107029_Dicer_32h29_retina2_201023	201	3900	6314	70.4673	4218	203	19.6846	2	288.397	276.492	0.617675	32.1851	34.8644	0.924609	101.237	92.8279	55.6324	-0.826859	0.80052	25.2836	1.6686	0.576258	0.589241	0	201	20.3529	19.4239	4.61805	tertiary	Dg_IR
	Dg_V107029_Dicer_32h29_retina2_201023	202	1204	2392	39.1533	1313	192	32.0125	8	172.083	165.827	0.503344	22.7442	24.4228	0.916984	63.0317	62.655	24.7405	0.930938	0.918738	22.2801	2.53249	0.390504	0.510927	0	202	12.1443	5.9965	4.95936	NA	Dg_IR
	Dg_V107029_Dicer_32h29_retina2_201023	203	2776	4212	59.4518	2987	167	22.54	4	240.497	231.08	0.659069	25.9658	39.5821	0.929361	81.3019	79.2793	46.0911	1.43364	0.813635	22.3055	1.72006	0.562354	0.603126	0	203	16.9725	13.8258	4.56458	secondary	Dg_IR
	Dg_V107029_Dicer_32h29_retina2_201023	204	3428	5292	66.0656	3625	238	24.528	3	260.261	251.517	0.64777	36.7567	25.0773	0.945655	85.3288	85.2566	54.0435	-0.3925	0.773422	29.9745	1.57756	0.600474	0.635964	0	204	18.3673	17.0731	4.44517	pr	Dg_IR
	Dg_V107029_Dicer_32h29_retina2_201023	205	583	945	27.2452	653	66	21.307	8	108.42	107.008	0.616931	12.9005	17.5403	0.892802	37.3363	31.2849	25.0201	1.37183	0.600332	11.9656	1.25039	0.758421	0.623243	0	205	7.65149	2.90362	4.49031	NA	Dg_IR
	Dg_V107029_Dicer_32h29_retina2_201023	206	3632	5621	68.003	3944	239	19.4672	2	272.947	265.67	0.646148	34.5862	40.8235	0.920892	86.8217	76.3247	65.5648	-0.197415	0.511935	25.9795	1.16411	0.793827	0.61263	0	206	19.2626	18.0891	4.52904	pr	Dg_IR
	Dg_V107029_Dicer_32h29_retina2_201023	207	2521	5670	56.6554	2954	222	26.6327	4	264.125	255.769	0.444621	38.5403	39.7196	0.853419	88.6397	77.8782	47.5431	-0.872747	0.792032	29.765	1.63806	0.529239	0.454113	0	207	18.64	12.5558	5.26045	pr	Dg_IR
	Dg_V107029_Dicer_32h29_retina2_201023	208	4926	7900	79.1958	5227	254	26.5548	2	322.368	308.305	0.623544	36.9281	47.6537	0.942414	108.706	103.415	64.0457	-1.09235	0.785147	41.9382	1.6147	0.586461	0.595664	0	208	22.7503	24.5338	4.59308	NA	Dg_IR
	Dg_V107029_Dicer_32h29_retina2_201023	209	4343	6699	74.3618	4582	137	16.8176	2	292.953	280.419	0.648306	36.4112	36.6378	0.947839	92.6984	84.6522	67.6081	-0.533425	0.601785	17.5827	1.2521	0.771655	0.635921	0	209	20.6744	21.6302	4.44532	pr	Dg_IR
	Dg_V107029_Dicer_32h29_retina2_201023	210	6001	11700	87.4112	6994	209	19.974	2	386.859	371.377	0.512906	47.6689	58.9502	0.858021	120.075	116.986	74.9717	1.01132	0.767659	23.5958	1.56041	0.558296	0.503881	0	210	27.3016	29.8878	4.99391	secondary	Dg_IR
	Dg_V107029_Dicer_32h29_retina2_201023	211	2639	4891	57.9662	3030	255	43.8386	5	248.054	238.244	0.539562	40.867	28.5286	0.870957	73.8241	65.8048	57.2393	0.616163	0.493344	47.3748	1.14964	0.77595	0.538961	0	211	17.5058	13.1435	4.82866	pr	Dg_IR
	Dg_V107029_Dicer_32h29_retina2_201023	212	3663	5082	68.2926	3881	231	28.2891	2	260.326	249.486	0.720779	40.1682	32.6552	0.943829	87.6584	81.1396	58.9052	-0.393311	0.687723	36.4589	1.37746	0.708404	0.679222	0	212	18.3718	18.2435	4.30129	pr	Dg_IR
	Dg_V107029_Dicer_32h29_retina2_201023	213	1877	3248	48.8863	2011	232	29.7048	5	200.947	195.514	0.577894	27.9425	26.5743	0.933366	67.2309	63.1967	38.4146	0.773415	0.794046	32.7425	1.64512	0.598392	0.584131	0	213	14.1813	9.34836	4.6382	pr	Dg_IR
	Dg_V107029_Dicer_32h29_retina2_201023	214	3405	4875	65.8436	3577	126	13.3985	2	248.604	240.465	0.698462	38.0026	34.5216	0.951915	78.2943	72.2275	60.8156	0.412945	0.539476	15.2703	1.18765	0.83104	0.692326	0	214	17.5446	16.9585	4.26039	pr	Dg_IR
	Dg_V107029_Dicer_32h29_retina2_201023	215	2049	3657	51.0771	2267	147	21.2435	3	215.397	206.891	0.560295	31.8565	27.1742	0.903838	76.6094	75.2747	35.9701	0.642405	0.878441	24.9877	2.0927	0.460419	0.554974	0	215	15.2011	10.205	4.75848	NA	Dg_IR
	Dg_V107029_Dicer_32h29_retina2_201023	216	1289	2077	40.5118	1528	235	54.2723	7	178.977	175.633	0.620607	12.024	30.024	0.843586	67.897	61.9998	29.0662	-1.50695	0.883298	46.3891	2.13306	0.426956	0.505673	0	216	12.6308	6.41984	4.98505	NA	Dg_IR
	Dg_V107029_Dicer_32h29_retina2_201023	217	1614	2544	45.3322	1759	93	19.0682	4	179.426	173.181	0.634434	24.1685	23.868	0.917567	61.5873	59.5508	35.7242	-0.683403	0.800079	16.6594	1.66696	0.57948	0.63	0	217	12.6626	8.03849	4.46616	NA	Dg_IR
	Dg_V107029_Dicer_32h29_retina2_201023	218	3975	7308	71.1416	4434	180	17.082	2	298.646	289.249	0.543924	42.1826	46.5353	0.896482	91.7878	80.2616	67.3032	-0.779632	0.544829	19.5376	1.19254	0.785654	0.56006	0	218	21.0762	19.7974	4.73683	pr	Dg_IR
	Dg_V107029_Dicer_32h29_retina2_201023	219	3468	4920	66.4499	3736	125	15.8178	2	262.326	251.382	0.704878	29.5133	43.0565	0.928266	83.863	80.3008	56.7215	-1.35912	0.70785	16.4752	1.4157	0.684778	0.633296	0	219	18.513	17.2723	4.45453	secondary	Dg_IR
	Dg_V107029_Dicer_32h29_retina2_201023	220	3447	5621	66.2484	3833	170	21.1941	3	275.497	263.87	0.613236	32.7566	38.4238	0.899296	99.4887	89.9716	51.7153	0.917731	0.818297	24.4579	1.73975	0.542176	0.570711	0	220	19.4425	17.1677	4.69242	pr	Dg_IR
	Dg_V107029_Dicer_32h29_retina2_201023	221	2869	4760	60.4394	3034	219	18.2252	3	249.847	240.695	0.602731	41.06	27.5587	0.945616	90.1388	75.5174	50.3364	-0.293784	0.745457	23.2752	1.50025	0.640541	0.577555	0	221	17.6323	14.289	4.66454	pr	Dg_IR
	Dg_V107029_Dicer_32h29_retina2_201023	222	4105	8500	72.2956	4733	130	18.903	4	321.202	309.13	0.482941	51.5135	39.4056	0.867315	101.98	87.2812	64.3788	-0.387895	0.675236	19.3575	1.35574	0.686091	0.499996	0	222	22.668	20.4449	5.01328	pr	Dg_IR
	Dg_V107029_Dicer_32h29_retina2_201023	223	330	513	20.498	369	151	64.5758	21	80.5563	79.4464	0.643275	7.50606	14.5273	0.894309	28.4605	25.808	17.6833	-1.46644	0.728368	36.2327	1.45946	0.630834	0.639034	0	223	5.68506	1.64356	4.43448	NA	Dg_IR
	Dg_V107029_Dicer_32h29_retina2_201023	224	1361	1920	41.6279	1459	255	143.029	23	156.148	151.864	0.708854	21.5173	19.1403	0.932831	52.2015	50.1788	35.0444	-0.629937	0.715718	73.2697	1.43187	0.68822	0.701445	0	224	11.0198	6.77843	4.23261	NA	Dg_IR
	Dg_V107029_Dicer_32h29_retina2_201023	225	2395	4225	55.2215	2651	211	45.3399	11	231.533	223.726	0.566864	38.1608	31.2388	0.903433	78.2368	68.2951	49.9768	0.688231	0.681545	40.4834	1.36654	0.653787	0.561422	0	225	16.3399	11.9282	4.73108	pr	Dg_IR
	Dg_V107029_Dicer_32h29_retina2_201023	226	5031	7830	80.0354	5397	215	24.5273	2	319.296	306.179	0.642529	45.3502	44.8473	0.932185	99.5691	87.6881	75.458	-0.85738	0.509404	29.3324	1.16208	0.833073	0.62012	0	226	22.5335	25.0568	4.5016	secondary	Dg_IR
	Dg_V107029_Dicer_32h29_retina2_201023	227	1262	2070	40.0853	1371	199	52.5032	12	162.941	157.552	0.609662	23.5269	20.5642	0.920496	55.8032	52.4202	31.9406	0.598552	0.792926	29.7642	1.64118	0.584753	0.597321	0	227	11.4992	6.28536	4.58671	NA	Dg_IR
	Dg_V107029_Dicer_32h29_retina2_201023	228	1320	1920	40.9961	1443	81	20.1561	5	159.113	155.101	0.6875	23.1508	18.6098	0.914761	51.1077	47.9781	36.0966	-0.263755	0.658756	13.6916	1.32916	0.730127	0.6552	0	228	11.229	6.57423	4.37943	NA	Dg_IR
	Dg_V107029_Dicer_32h29_retina2_201023	229	2086	3358	51.5362	2221	212	30.4712	5	213.083	205.09	0.621203	18.8408	34.1433	0.939217	74.7329	73.9335	37.2924	-1.2597	0.863468	32.1977	1.98254	0.485894	0.577332	0	229	15.0378	10.3893	4.66544	pr	Dg_IR
	Dg_V107029_Dicer_32h29_retina2_201023	230	3975	8600	71.1416	4874	246	23.8088	2	337.231	323.379	0.462209	46.4171	45.1358	0.815552	112.161	108.326	55.3815	-0.724339	0.859434	34.5443	1.956	0.431299	0.439229	0	230	23.7993	19.7974	5.34884	secondary	Dg_IR
	Dg_V107029_Dicer_32h29_retina2_201023	231	1707	3770	46.62	1861	245	38.0439	6	215.018	207.676	0.452785	26.3907	35.4921	0.917249	79.2023	81.61	27.993	0.951976	0.939332	42.3788	2.91537	0.32633	0.463973	0	231	15.1744	8.50168	5.20426	pr	Dg_IR
	Dg_V107029_Dicer_32h29_retina2_201023	232	3218	5022	64.01	3405	109	14.2775	2	256.882	246.614	0.640781	32.9403	39.8773	0.945081	81.3019	76.2666	55.76	-1.44663	0.68225	17.722	1.36777	0.704413	0.612813	0	232	18.1288	16.0272	4.52836	pr	Dg_IR
	Dg_V107029_Dicer_32h29_retina2_201023	233	1935	3016	49.6359	2090	130	17.5214	2	195.462	189.135	0.641578	25.3969	27.3778	0.925837	64.405	61.0232	41.7234	0.864618	0.729735	17.8276	1.46256	0.661609	0.636453	0	233	13.7942	9.63722	4.44346	tertiary	Dg_IR
	Dg_V107029_Dicer_32h29_retina2_201023	234	4177	7031	72.9268	4513	229	21.0282	2	305.403	293.366	0.594083	50.0057	41.3471	0.925548	102.801	90.2085	62.6789	-0.656732	0.719182	25.4604	1.43922	0.653551	0.562766	0	234	21.5531	20.8035	4.72543	secondary	Dg_IR
	Dg_V107029_Dicer_32h29_retina2_201023	235	4699	7200	77.3495	5021	216	18.4765	2	307.089	295.358	0.652639	48.4324	42.5799	0.935869	103.247	90.0382	69.6567	-0.425118	0.633631	23.7249	1.2926	0.73801	0.626161	0	235	21.6721	23.4033	4.47984	pr	Dg_IR
	Dg_V107029_Dicer_32h29_retina2_201023	236	976	2030	35.2517	1241	255	147.428	34	164.391	164.486	0.480788	20.2797	25.3166	0.786463	58.2151	48.3343	27.5394	-1.42705	0.821805	64.6685	1.7551	0.531924	0.453842	0	236	11.6015	4.86095	5.26202	NA	Dg_IR
	Dg_V107029_Dicer_32h29_retina2_201023	237	615	1015	27.9829	683	98	37.9659	12	110.663	109.134	0.605911	16.6943	18.1431	0.900439	36.6879	32.4432	25.6364	-1.03591	0.61286	21.1879	1.26552	0.743938	0.631074	0	237	7.80976	3.06299	4.46236	NA	Dg_IR
	Dg_V107029_Dicer_32h29_retina2_201023	238	4161	7614	72.787	4434	203	20.3545	2	305.545	293.501	0.546493	46.8375	33.0959	0.93843	95.7079	89.9625	63.6945	0.684927	0.706201	24.2163	1.41241	0.654613	0.560088	0	238	21.5631	20.7238	4.73671	NA	Dg_IR
	Dg_V107029_Dicer_32h29_retina2_201023	239	3718	5916	68.8034	4035	215	28.1633	4	290.983	278.943	0.628465	45.2111	27.1326	0.921437	103.576	93.8678	52.9583	-0.117251	0.825652	30.2999	1.77249	0.537262	0.551804	0	239	20.5354	18.5174	4.77213	tertiary	Dg_IR
	Dg_V107029_Dicer_32h29_retina2_201023	240	1440	2208	42.819	1539	255	215.997	65	165.841	159.908	0.652174	24.6438	23.6604	0.935673	50.9215	48.9704	38.389	-1.0008	0.620857	46.3511	1.27563	0.76455	0.657946	0	240	11.7038	7.17189	4.37028	NA	Dg_IR
	Dg_V107029_Dicer_32h29_retina2_201023	241	1322	1820	41.0271	1473	255	203.927	67	158.32	154.871	0.726374	26.4644	15.9766	0.897488	52.9528	51.822	33.4946	-0.018965	0.763051	57.8053	1.54718	0.626777	0.662782	0	241	11.173	6.58419	4.35431	NA	Dg_IR
	Dg_V107029_Dicer_32h29_retina2_201023	242	537	925	26.1482	597	135	35.0726	12	107.249	105.897	0.580541	14.3836	18.4655	0.899497	37.054	33.3318	22.4505	-1.22591	0.739144	22.3107	1.48468	0.615414	0.586678	0	242	7.56881	2.67452	4.62812	NA	Dg_IR
	Dg_V107029_Dicer_32h29_retina2_201023	243	3920	6630	70.6477	4594	122	21.7985	2	307.539	296.928	0.591252	43.8829	51.4406	0.853287	96.2549	90.0053	63.865	-0.916182	0.704636	19.2785	1.40931	0.616112	0.520829	0	243	21.7038	19.5235	4.91199	tertiary	Dg_IR
	Dg_V107029_Dicer_32h29_retina2_201023	244	2641	3596	57.9882	2878	106	19.8209	3	229.941	220.679	0.734427	33.8213	25.9318	0.917651	77.1557	67.9887	53.8637	0.562377	0.610203	17.9242	1.26224	0.727453	0.62769	0	244	16.2275	13.1534	4.47438	tertiary	Dg_IR
	Dg_V107029_Dicer_32h29_retina2_201023	245	1440	2451	42.819	1658	93	20.8313	4	184.284	177.394	0.587515	18.9597	25.6417	0.868516	69.2026	65.772	30.138	-1.22224	0.888839	16.1667	2.18236	0.423829	0.532839	0	245	13.0054	7.17189	4.85632	bristle	Dg_IR
	Dg_V107029_Dicer_32h29_retina2_201023	246	2168	4600	52.5394	2774	186	20.5143	3	264.533	254.619	0.471304	57.0793	18.857	0.781543	104.403	97.017	35.2104	0.335626	0.931816	19.6724	2.75535	0.293274	0.389322	0	246	18.6688	10.7977	5.68133	secondary	Dg_IR
	Dg_V107029_Dicer_32h29_retina2_201023	247	1147	2624	38.2153	1403	114	32.6164	9	192.669	186.129	0.437119	17.8684	29.7629	0.817534	70.2638	69.2267	23.6239	-1.07287	0.939971	19.5088	2.93037	0.304738	0.388284	0	247	13.5971	5.71261	5.68893	NA	Dg_IR
	Dg_V107029_Dicer_32h29_retina2_201023	248	5109	10266	80.6535	5851	234	32.6056	4	374.859	360	0.497662	43.2803	62.2353	0.873184	124.595	104.398	68.2257	-1.15568	0.756915	33.8273	1.53019	0.596841	0.456888	0	248	26.4547	25.4453	5.24445	secondary	Dg_IR
	Dg_V107029_Dicer_32h29_retina2_201023	249	3795	6816	69.5122	4316	216	17.9236	2	293.439	281.664	0.556778	32.2838	47.3373	0.879286	97.3242	93.6015	55.224	-1.26878	0.80741	25.7098	1.69494	0.551514	0.553844	0	249	20.7087	18.9009	4.76334	pr	Dg_IR
	Dg_V107029_Dicer_32h29_retina2_201023	250	901	1369	33.8702	1092	209	62.657	21	141.592	138.456	0.658145	17.7492	18.3152	0.825092	44.5982	36.3298	35.6771	0.963544	0.188706	30.4613	1.0183	0.869179	0.564752	0	250	9.99249	4.48741	4.71711	NA	Dg_IR
	Dg_V107029_Dicer_32h29_retina2_201023	251	1910	2668	49.3142	2041	187	27.9325	6	187.77	181.091	0.715892	26.2251	23.9366	0.935816	63.561	57.3579	43.469	-0.215579	0.652421	23.3073	1.31951	0.739193	0.680758	0	251	13.2514	9.51271	4.29644	NA	Dg_IR
	Dg_V107029_Dicer_32h29_retina2_201023	252	2278	3752	53.8557	2455	224	37.0386	6	218.533	211.008	0.607143	30.5514	25.7757	0.927902	71.8679	63.3988	48.5895	0.427435	0.642353	36.1889	1.30479	0.721608	0.599418	0	252	15.4224	11.3455	4.57868	NA	Dg_IR
	Dg_V107029_Dicer_32h29_retina2_201023	253	4451	6762	75.2807	4806	151	21.1575	1	303.225	290.55	0.658237	49.1561	33.2575	0.926134	103.73	104.968	56.0635	0.300766	0.845422	24.8186	1.87231	0.51434	0.608326	0	253	21.3994	22.1681	4.54503	pr	Dg_IR
	Dg_V107029_Dicer_32h29_retina2_201023	254	2755	4260	59.2265	3185	116	20.1623	3	247.219	238.205	0.646714	31.8838	31.2722	0.864992	85.9127	81.88	46.854	1.13992	0.820095	20.454	1.74756	0.52321	0.566457	0	254	17.4469	13.7212	4.71001	tertiary	Dg_IR
	Dg_V107029_Dicer_32h29_retina2_201023	255	1636	2220	45.6401	1789	210	31.8026	5	181.698	174.942	0.736937	18.8197	26.4737	0.914477	62.434	63.6982	34.8225	1.3493	0.837342	32.7523	1.82922	0.513381	0.622717	0	255	12.8229	8.14806	4.49221	pr	Dg_IR
	Dg_V107029_Dicer_32h29_retina2_201023	256	341	725	20.8369	402	168	51.1848	21	89.8701	90.1725	0.470345	11.7097	14.5836	0.848259	31.0644	32.2472	14.2975	0.863403	0.896338	29.2219	2.25544	0.417523	0.53056	0	256	6.34235	1.69834	4.86674	NA	Dg_IR
	Dg_V107029_Dicer_32h29_retina2_201023	257	2218	3465	53.1417	2470	180	30.8977	6	219.012	210.873	0.640115	27.0032	34.3399	0.897976	78.6003	66.3358	44.7747	-0.726473	0.737844	26.5956	1.48155	0.641765	0.581079	0	257	15.4562	11.0467	4.65037	secondary	Dg_IR
	Dg_V107029_Dicer_32h29_retina2_201023	258	2454	3304	55.8975	2602	164	16.9478	2	213.113	204.725	0.742736	26.2677	30.4654	0.943121	70.6045	61.0507	53.6835	-1.15596	0.476221	24.4541	1.13724	0.838307	0.678994	0	258	15.0399	12.2221	4.30202	pr	Dg_IR
	Dg_V107029_Dicer_32h29_retina2_201023	259	1278	2280	40.3386	1383	175	36.4296	7	172.841	166.937	0.560526	30.8693	17.511	0.924078	62.9365	63.1737	26.423	0.38554	0.908328	26.2764	2.39086	0.407727	0.537587	0	259	12.1978	6.36505	4.83482	NA	Dg_IR
	Dg_V107029_Dicer_32h29_retina2_201023	260	1938	2600	49.6743	2062	174	31.2771	5	188.456	181.742	0.745385	25.114	26.0939	0.939864	66.8431	59.8693	42.6002	-0.834848	0.702632	22.2669	1.40537	0.688424	0.685716	0	260	13.2998	9.65217	4.28088	bristle	Dg_IR
	Dg_V107029_Dicer_32h29_retina2_201023	261	3555	5655	67.2783	3730	125	18.1302	3	269.125	258.221	0.628647	43.0616	35.2084	0.953083	87.6926	80.4021	58.9457	0.215678	0.680081	18.5213	1.364	0.700189	0.616796	0	261	18.9928	17.7056	4.51371	pr	Dg_IR
	Dg_V107029_Dicer_32h29_retina2_201023	262	4144	6248	72.6382	4390	189	18.4764	2	283.125	271.493	0.663252	34.278	44.6667	0.943964	91.4822	82.0533	65.7521	1.2198	0.598216	21.4502	1.24792	0.783679	0.649641	0	262	19.9808	20.6391	4.39813	pr	Dg_IR
	Dg_V107029_Dicer_32h29_retina2_201023	263	2180	3432	52.6846	2360	155	21.1495	4	209.119	202.083	0.635198	23.2578	35.1275	0.923729	68.942	64.1007	44.4545	-1.14385	0.720447	21.2715	1.44194	0.675524	0.626441	0	263	14.758	10.8574	4.47883	bristle	Dg_IR
	Dg_V107029_Dicer_32h29_retina2_201023	264	2961	4977	61.4008	3464	255	45.1729	4	269.776	259.982	0.594937	36.2597	31.3067	0.854792	93.2363	87.5534	46.4513	-0.41603	0.847655	67.7424	1.88484	0.491816	0.511261	0	264	19.0387	14.7472	4.95774	pr	Dg_IR
	Dg_V107029_Dicer_32h29_retina2_201023	265	6502	11875	90.9868	7708	217	25.926	3	399.51	381.833	0.547537	68.3087	50.7659	0.843539	125.483	110.911	82.2901	-0.467778	0.670458	25.773	1.3478	0.67299	0.51192	0	265	28.1944	32.3831	4.95455	secondary	Dg_IR
	Dg_V107029_Dicer_32h29_retina2_201023	266	4353	7304	74.4474	4804	190	16.411	2	309.332	297.484	0.595975	46.3944	42.9129	0.90612	103.6	92.5014	64.2694	-0.674762	0.719209	19.5071	1.43928	0.647742	0.571675	0	266	21.8303	21.68	4.68846	NA	Dg_IR
	Dg_V107029_Dicer_32h29_retina2_201023	267	2857	4380	60.3129	3008	175	21.0133	3	234.811	226.082	0.652283	39.9401	30.951	0.949801	73.2462	69.595	53.2374	0.443301	0.644078	23.5039	1.30726	0.751042	0.651152	0	267	16.5712	14.2292	4.39302	secondary	Dg_IR
	Dg_V107029_Dicer_32h29_retina2_201023	268	2881	4260	60.5657	3275	124	20.3398	3	246.77	236.634	0.676291	38.992	25.042	0.879695	78.7464	70.1294	56.8779	-0.130481	0.584987	18.7	1.23298	0.745853	0.594525	0	268	17.4151	14.3488	4.59748	pr	Dg_IR
	Dg_V107029_Dicer_32h29_retina2_201023	269	603	836	27.7085	663	180	49.0995	12	111.971	111.125	0.721292	8.13599	22.2189	0.909502	44.1814	42.3386	18.6361	1.44901	0.897916	38.648	2.27186	0.428306	0.604393	0	269	7.90204	3.00323	4.55979	NA	Dg_IR
	Dg_V107029_Dicer_32h29_retina2_201023	270	3182	6162	63.651	3678	194	19.8124	4	280.125	268.257	0.516391	41.6917	40.2671	0.865144	90.05	84.1149	54.3784	0.913332	0.762933	20.6699	1.54684	0.572617	0.509573	0	270	19.7691	15.8479	4.96594	pr	Dg_IR
	Dg_V107029_Dicer_32h29_retina2_201023	271	4953	6806	79.4126	5152	213	17.8338	2	298.054	285.647	0.72774	39.8718	42.2231	0.961374	90.471	81.5962	78.8503	1.12221	0.257239	27.1838	1.03482	0.947194	0.70063	0	271	21.0344	24.6683	4.23507	pr	Dg_IR
	Dg_V107029_Dicer_32h29_retina2_201023	272	1214	2688	39.3156	1379	142	35.2092	7	182.255	177.759	0.451637	32.6499	25.8616	0.880348	64.5368	58.9458	29.4492	-0.663451	0.866257	24.4916	2.00161	0.44486	0.459272	0	272	12.8622	6.0463	5.23082	NA	Dg_IR
	Dg_V107029_Dicer_32h29_retina2_201023	273	685	1334	29.5325	859	182	51.5518	16	149.249	145.715	0.513493	31.8672	12.4861	0.797439	58.8558	58.4116	16.6967	-0.21522	0.958276	30.9741	3.49839	0.255624	0.386437	0	273	10.5329	3.41163	5.7025	NA	Dg_IR
	Dg_V107029_Dicer_32h29_retina2_201023	274	3889	5684	70.3678	4111	207	23.4153	4	283.296	271.263	0.684201	45.4366	29.6572	0.945999	98.1835	90.6178	55.5453	-0.102895	0.790112	27.169	1.63142	0.603005	0.608927	0	274	19.9929	19.3691	4.54279	pr	Dg_IR
	Dg_V107029_Dicer_32h29_retina2_201023	275	2040	3618	50.9648	2363	113	19.7902	5	222.355	213.88	0.563847	32.7255	25.4902	0.863309	81.8352	80.2943	34.5878	-0.38008	0.902465	13.3582	2.32146	0.402876	0.518495	0	275	15.6922	10.1602	4.92303	pr	Dg_IR
	Dg_V107029_Dicer_32h29_retina2_201023	276	1401	2688	42.2352	1628	152	20.8037	4	182.462	177.203	0.521205	16.6174	23.8758	0.860565	56.4358	51.6624	38.9689	-1.01102	0.656531	21.2356	1.32573	0.668342	0.528815	0	276	12.8768	6.97765	4.87476	NA	Dg_IR
	Dg_V107029_Dicer_32h29_retina2_201023	277	1892	3660	49.0813	2170	117	24.7008	5	216.326	207.771	0.51694	28.3663	33.9334	0.871889	68.4763	60.0851	48.3824	-1.0484	0.592962	19.3852	1.24188	0.667263	0.508059	0	277	15.2667	9.42306	4.97334	NA	Dg_IR
	Dg_V107029_Dicer_32h29_retina2_201023	278	1889	4176	49.0423	2273	188	35.7268	5	234.361	226.407	0.452347	26.207	36.6136	0.83106	88.0057	82.753	31.5818	0.866962	0.924311	31.5887	2.62027	0.351216	0.432185	0	278	16.5395	9.40812	5.39225	pr	Dg_IR
	Dg_V107029_Dicer_32h29_retina2_201023	279	4380	7308	74.6779	4758	112	15.9023	2	302.338	289.709	0.599343	42.9352	42.637	0.920555	87.4643	83.6422	69.18	0.704187	0.562063	16.1535	1.20905	0.797139	0.602141	0	279	21.3368	21.8145	4.56831	secondary	Dg_IR
	Dg_V107029_Dicer_32h29_retina2_201023	280	4802	7200	78.1927	5474	162	19.4227	3	327.811	313.859	0.666944	35.4	42.5006	0.877238	114.826	100.366	65.8085	1.14842	0.755033	20.6946	1.52512	0.606963	0.561545	0	280	23.1345	23.9163	4.73056	pr	Dg_IR
	Dg_V107029_Dicer_32h29_retina2_201023	281	3378	5544	65.582	3627	160	21.5838	3	271.054	259.657	0.609307	34.4858	37.376	0.931348	89.627	82.3726	55.9239	1.40841	0.734218	23.8783	1.47294	0.633876	0.577775	0	281	19.1289	16.8241	4.66365	tertiary	Dg_IR
	Dg_V107029_Dicer_32h29_retina2_201023	282	726	1188	30.4035	811	197	52.7135	11	121.698	118.059	0.611111	18.8664	18.0413	0.895191	36.8782	33.2428	30.1488	-0.38208	0.421291	43.5387	1.10263	0.836471	0.615994	0	282	8.58857	3.61583	4.51665	NA	Dg_IR
	Dg_V107029_Dicer_32h29_retina2_201023	283	4022	6570	71.5609	4583	255	34.8302	2	301.64	289.439	0.612177	36.1375	41.1591	0.877591	93.9149	83.8098	64.9147	1.26618	0.632516	44.7359	1.29108	0.729058	0.555489	0	283	21.2875	20.0315	4.75628	NA	Dg_IR
	Dg_V107029_Dicer_32h29_retina2_201023	284	1508	3312	43.8183	1657	124	38.5179	6	201.74	199.076	0.455314	29.1565	21.0325	0.910078	81.8413	72.6207	27.0617	-0.648644	0.927974	24.6655	2.68353	0.364075	0.465615	0	284	14.2373	7.51056	5.19507	bristle	Dg_IR
	Dg_V107029_Dicer_32h29_retina2_201023	285	4188	6279	73.0228	4635	126	14.8111	2	297.776	286.528	0.666985	37.9537	49.0143	0.90356	95.2103	90.7586	62.551	-1.54152	0.724569	15.3417	1.45095	0.647354	0.593524	0	285	21.0148	20.8582	4.60136	secondary	Dg_IR
	Dg_V107029_Dicer_32h29_retina2_201023	286	4062	6205	71.9159	4350	197	24.9215	5	284.64	272.929	0.654633	36.4916	42.4421	0.933793	94.3663	86.6856	61.2629	0.886042	0.707489	28.8675	1.41498	0.688265	0.630027	0	286	20.0877	20.2307	4.46607	secondary	Dg_IR
	Dg_V107029_Dicer_32h29_retina2_201023	287	721	1295	30.2986	796	205	51.4979	7	126.113	122.637	0.556757	19.9126	14.9168	0.905779	46.0977	44.0914	21.3958	0.720728	0.874369	40.3094	2.06075	0.472213	0.569675	0	287	8.90009	3.59092	4.69668	NA	Dg_IR
	Dg_V107029_Dicer_32h29_retina2_201023	288	2845	5940	60.1861	3881	114	20.5582	3	297.054	284.306	0.478956	38.3343	36.2524	0.733058	90.5539	87.4741	56.8411	0.154846	0.760101	19.7168	1.53892	0.473406	0.405156	0	288	20.9638	14.1695	5.56922	tertiary	Dg_IR
	Dg_V107029_Dicer_32h29_retina2_201023	289	1830	3294	48.2704	1993	110	20.5279	4	202.776	197.41	0.555556	28.1863	21.5809	0.918214	62.3699	59.4063	42.4839	-0.585267	0.698979	15.7251	1.39832	0.660232	0.55928	0	289	14.3104	9.11427	4.74013	bristle	Dg_IR
	Dg_V107029_Dicer_32h29_retina2_201023	290	4621	8094	76.7049	5324	255	44.0249	4	340.953	326.711	0.570917	33.5423	49.056	0.867956	114.355	112.636	57.4756	-1.27501	0.86001	58.7306	1.95972	0.463758	0.499524	0	290	24.0619	23.0148	5.01565	pr	Dg_IR
	Dg_V107029_Dicer_32h29_retina2_201023	291	2644	4624	58.0211	3171	192	19.3525	3	244.326	235.102	0.571799	30.3135	34.5465	0.833806	71.1688	67.1004	54.0351	1.05669	0.592885	24.0556	1.24179	0.747689	0.556586	0	291	17.2427	13.1684	4.75159	tertiary	Dg_IR
	Dg_V107029_Dicer_32h29_retina2_201023	292	3499	5632	66.7463	3771	255	41.7754	4	274.882	263.679	0.621271	28.2461	44.7888	0.927871	90.2441	90.7799	50.7398	1.19461	0.829214	56.9746	1.78913	0.540599	0.581916	0	292	19.3991	17.4267	4.64702	pr	Dg_IR
	Dg_V107029_Dicer_32h29_retina2_201023	293	4138	6390	72.5856	4511	184	20.4309	2	293.296	280.744	0.647574	34.3719	45.7852	0.917313	98.4124	93.1365	57.7994	1.11518	0.784137	25.568	1.61138	0.60738	0.604487	0	293	20.6987	20.6092	4.55944	secondary	Dg_IR
	Dg_V107029_Dicer_32h29_retina2_201023	294	2385	3534	55.106	2528	176	18.2143	2	214.669	206.201	0.674873	31.7069	30.4428	0.943434	71.5612	66.5892	46.9842	0.830046	0.708627	20.1734	1.41727	0.684843	0.650368	0	294	15.1497	11.8784	4.39567	secondary	Dg_IR
	Dg_V107029_Dicer_32h29_retina2_201023	295	3992	6241	71.2936	4255	186	21.2445	2	279.504	269.597	0.639641	36.4897	37.2099	0.93819	82.8734	74.0193	70.0101	1.50346	0.324647	27.1373	1.05727	0.927706	0.642134	0	295	19.7253	19.8821	4.42377	NA	Dg_IR
	Dg_V107029_Dicer_32h29_retina2_201023	296	2323	4225	54.3851	2505	216	37.8455	7	224.089	217.617	0.549822	31.8257	27.4701	0.927345	66.7083	58.5617	54.2115	-0.819895	0.378219	39.7448	1.08024	0.862446	0.581322	0	296	15.8145	11.5696	4.6494	pr	Dg_IR
	Dg_V107029_Dicer_32h29_retina2_201023	297	5931	9563	86.8998	6357	214	23.2887	2	368.817	353.487	0.620203	69.4665	34.9019	0.932987	138.514	122.686	63.2185	0.382433	0.857017	28.775	1.94066	0.501707	0.547918	0	297	26.0284	29.5392	4.78903	pr	Dg_IR
	Dg_V107029_Dicer_32h29_retina2_201023	298	2235	3408	53.345	2382	176	16.9919	2	216.426	207.867	0.65581	20.8962	29.6998	0.938287	82.4924	75.7051	39.1518	-1.16075	0.855888	19.0068	1.93363	0.49652	0.599607	0	298	15.2738	11.1314	4.57795	secondary	Dg_IR
	Dg_V107029_Dicer_32h29_retina2_201023	299	1802	2484	47.8997	1910	254	102.516	25	181.012	175.077	0.725443	21.5006	25.2436	0.943455	57.5847	53.6329	43.1812	1.35281	0.593103	61.8542	1.24204	0.797633	0.691113	0	299	12.7745	8.97482	4.26413	pr	Dg_IR
	Dg_V107029_Dicer_32h29_retina2_201023	300	1899	3212	49.172	2169	254	49.6925	11	217.184	208.977	0.59122	24.1859	28.9463	0.875519	74.7329	74.8444	37.9141	1.53417	0.862198	37.5817	1.97405	0.431635	0.505918	0	300	15.3272	9.45793	4.98385	pr	Dg_IR
	Dg_V107029_Dicer_32h29_retina2_201023	301	2793	4992	59.6335	3264	118	18.9638	4	264.539	257.895	0.559495	23.6015	42.8625	0.855699	96.5194	82.3718	45.2917	-1.47595	0.835267	16.3523	1.8187	0.524112	0.501535	0	301	18.6692	13.9105	5.00558	pr	Dg_IR
	Dg_V107029_Dicer_32h29_retina2_201023	302	5570	7380	84.2137	5799	225	19.253	2	312.504	300.491	0.754743	39.7689	46.4013	0.96051	92.4175	88.0796	81.3078	1.38338	0.384518	30.1518	1.08329	0.914145	0.716729	0	302	22.0542	27.7413	4.18724	pr	Dg_IR
	Dg_V107029_Dicer_32h29_retina2_201023	303	624	1200	28.1869	779	255	248.567	124	121.835	121.621	0.52	18.2965	18.7099	0.801027	41.2311	34.3244	27.4648	-1.43938	0.599793	21.0976	1.24976	0.674357	0.528267	0	303	8.59817	3.10782	4.87728	NA	Dg_IR
	Dg_V107029_Dicer_32h29_retina2_201023	304	1518	2916	43.9634	1682	109	25.6245	7	189.74	182.566	0.520576	26.9216	27.4769	0.902497	67.2012	68.5794	28.6785	0.69121	0.908364	18.3282	2.39131	0.410955	0.529863	0	304	13.3904	7.56037	4.86994	bristle	Dg_IR
	Dg_V107029_Dicer_32h29_retina2_201023	305	1782	3149	47.6331	1910	146	18.5898	4	197.947	192.277	0.565894	18.2205	32.6094	0.932984	67.3647	58.1553	42.3292	1.38608	0.685721	16.443	1.37388	0.67087	0.571503	0	305	13.9696	8.87521	4.68917	pr	Dg_IR
	Dg_V107029_Dicer_32h29_retina2_201023	306	523	805	25.8051	592	254	123.377	39	102.592	101.089	0.649689	14.891	11.7686	0.883446	35.2278	33.4883	21.4088	0.0915243	0.768963	54.9315	1.56423	0.593781	0.624433	0	306	7.24017	2.60479	4.48603	NA	Dg_IR
	Dg_V107029_Dicer_32h29_retina2_201023	307	3434	5025	66.1234	3739	199	18.6596	2	258.983	248.605	0.683383	29.7286	36.2892	0.918427	77.8781	74.4886	60.3149	-1.1149	0.586818	21.277	1.235	0.788008	0.643381	0	307	18.2771	17.103	4.41948	pr	Dg_IR
	Dg_V107029_Dicer_32h29_retina2_201023	308	3813	5950	69.6768	4046	223	31.9845	2	278.811	267.796	0.64084	44.3297	28.2074	0.942412	87.8009	82.1218	63.2222	-0.20888	0.638215	39.624	1.29894	0.71988	0.616391	0	308	19.6764	18.9906	4.5152	NA	Dg_IR
	Dg_V107029_Dicer_32h29_retina2_201023	309	3261	4466	64.4363	3455	216	21.7945	2	244.462	236.538	0.730184	39.3002	31.2401	0.943849	79.0759	77.219	54.9743	0.298084	0.702253	30.4556	1.40464	0.696326	0.685706	0	309	17.2523	16.2413	4.28091	NA	Dg_IR
	Dg_V107029_Dicer_32h29_retina2_201023	310	1124	1452	37.8302	1197	255	80.9511	11	140.042	135.449	0.774105	20.8781	15.54	0.939014	45.607	45.1066	32.1612	0.20595	0.701159	75.9217	1.40251	0.703391	0.720214	0	310	9.88309	5.59806	4.17709	NA	Dg_IR
	Dg_V107029_Dicer_32h29_retina2_201023	311	489	945	24.9522	556	103	51.4663	23	107.87	105.341	0.51746	17.8221	12.8282	0.879496	36.8917	37.5043	17.4542	0.506537	0.885105	13.6268	2.14873	0.442647	0.528101	0	311	7.61266	2.43545	4.87805	NA	Dg_IR
	Dg_V107029_Dicer_32h29_retina2_201023	312	3693	4964	68.5717	3928	203	16.2155	2	258.669	247.915	0.743956	39.0544	36.7011	0.940173	84.8999	78.905	61.7119	-0.659611	0.623149	22.7817	1.2786	0.755231	0.693586	0	312	18.2549	18.3929	4.25652	NA	Dg_IR
	Dg_V107029_Dicer_32h29_retina2_201023	313	1755	2880	47.2709	1880	149	27.4484	5	193.255	185.899	0.609375	21.0063	29.0912	0.933511	68.7677	66.3947	34.294	1.02744	0.856277	24.2745	1.93604	0.506898	0.590509	0	313	13.6385	8.74074	4.61309	bristle	Dg_IR
	Dg_V107029_Dicer_32h29_retina2_201023	314	4994	11648	79.7406	5841	228	34.9529	5	373.037	359.024	0.428743	55.2151	50.8929	0.854991	117.047	107.859	64.5013	-0.867644	0.801487	33.6934	1.67221	0.546566	0.450978	0	314	26.3261	24.8725	5.2787	secondary	Dg_IR
	Dg_V107029_Dicer_32h29_retina2_201023	315	996	2106	35.611	1155	152	34.3424	9	159.669	155.235	0.472934	23.4518	22.4719	0.862338	55.5428	49.1341	28.6206	0.546157	0.812831	23.2079	1.71674	0.525295	0.490939	0	315	11.2682	4.96056	5.05931	NA	Dg_IR
	Dg_V107029_Dicer_32h29_retina2_201023	316	4091	5655	72.1722	4263	205	24.1474	2	277.912	266.551	0.723431	36.0354	47.9061	0.959653	88.8876	88.3643	61.2763	-1.26608	0.720504	30.3045	1.44206	0.667093	0.665619	0	316	19.6129	20.3751	4.34502	pr	Dg_IR
	Dg_V107029_Dicer_32h29_retina2_201023	317	1650	2700	45.835	1773	110	22.7103	6	180.705	175.537	0.611111	25.2867	25.1709	0.930626	56.0446	54.6937	39.0832	0.955663	0.69955	15.8967	1.39942	0.702295	0.634973	0	317	12.7528	8.21779	4.44864	bristle	Dg_IR
	Dg_V107029_Dicer_32h29_retina2_201023	318	4133	6478	72.5417	4441	170	20.0598	2	290.332	279.078	0.638006	37.7143	32.9707	0.930646	88.1022	82.5051	68.2701	-0.297187	0.561518	22.8877	1.20851	0.77306	0.616149	0	318	20.4895	20.5843	4.51609	pr	Dg_IR
	Dg_V107029_Dicer_32h29_retina2_201023	319	3325	6466	65.0655	3781	252	49.36	5	297.296	287.218	0.514228	26.7008	46.3702	0.879397	106.471	92.4908	50.0781	-1.27834	0.84074	48.0177	1.84693	0.494885	0.47274	0	319	20.981	16.5601	5.15577	pr	Dg_IR
	Dg_V107029_Dicer_32h29_retina2_201023	320	1331	1870	41.1665	1411	112	21.722	3	159.355	153.76	0.711765	16.0436	24.4786	0.943303	56.2939	53.3496	32.965	1.51967	0.786252	19.0879	1.61837	0.595424	0.65865	0	320	11.2461	6.62902	4.36795	NA	Dg_IR
	Dg_V107029_Dicer_32h29_retina2_201023	321	4150	5916	72.6907	4553	179	19.879	2	291.255	278.808	0.701487	35.814	47.5655	0.911487	94.6256	90.6127	63.35	-1.38645	0.714995	22.6391	1.43035	0.643546	0.614769	0	321	20.5546	20.669	4.52115	pr	Dg_IR
	Dg_V107029_Dicer_32h29_retina2_201023	322	2304	4050	54.1622	2606	171	26.1172	5	231.326	222.385	0.568889	26.7209	36.1046	0.884114	84.5991	75.2582	42.0193	0.984523	0.829616	23.5039	1.79104	0.517946	0.541058	0	322	16.3252	11.475	4.81929	NA	Dg_IR
	Dg_V107029_Dicer_32h29_retina2_201023	323	5177	7938	81.1884	5366	234	25.3674	4	318.267	304.418	0.652179	47.9069	40.8605	0.964778	102.142	103.173	65.0758	0.510954	0.775991	30.9753	1.58543	0.619235	0.642251	0	323	22.4609	25.7839	4.42336	pr	Dg_IR
	Dg_V107029_Dicer_32h29_retina2_201023	324	1345	2208	41.3825	1465	173	59.8788	14	165.391	161.019	0.609149	21.597	24.5428	0.918089	52.4023	50.2163	35.6556	0.773896	0.704161	26.4581	1.40837	0.679113	0.617887	0	324	11.672	6.69874	4.50973	NA	Dg_IR
	Dg_V107029_Dicer_32h29_retina2_201023	325	1198	2688	39.0556	1551	157	31.1194	6	189.74	182.566	0.445685	19.5584	33.3122	0.772405	65.5134	66.3056	28.2018	1.24698	0.905038	25.6326	2.35111	0.346949	0.418166	0	325	13.3904	5.96661	5.4819	NA	Dg_IR
	Dg_V107029_Dicer_32h29_retina2_201023	326	2421	4004	55.5204	2874	152	20.0083	4	242.841	233.302	0.604645	26.2602	35.5287	0.84238	78.8543	72.8065	49.2888	1.35853	0.735998	19.9168	1.47714	0.58152	0.515896	0	326	17.1379	12.0577	4.93542	pr	Dg_IR
	Dg_V107029_Dicer_32h29_retina2_201023	327	2814	3910	59.8573	2992	226	28.6727	5	237.462	228.954	0.719693	40.3575	23.21	0.940508	88.3233	82.733	44.0771	0.161458	0.846264	33.7059	1.87701	0.523452	0.627113	0	327	16.7583	14.0151	4.47643	tertiary	Dg_IR
	Dg_V107029_Dicer_32h29_retina2_201023	328	1301	1976	40.6999	1548	144	27.1599	9	167.87	165.462	0.658401	18.6088	19.9908	0.840439	60.0333	51.4904	35.4301	-1.46992	0.725625	16.5091	1.4533	0.62479	0.580151	0	328	11.847	6.4796	4.65409	NA	Dg_IR
	Dg_V107029_Dicer_32h29_retina2_201023	329	4254	7744	73.5959	4579	254	28.9911	1	306.581	293.731	0.549329	45.615	45.7134	0.929024	96.2549	93.4401	59.8903	-0.703982	0.767584	47.9899	1.56019	0.620356	0.568745	0	329	21.6362	21.187	4.70052	pr	Dg_IR
	Dg_V107029_Dicer_32h29_retina2_201023	330	1164	2016	38.4974	1292	131	30.6074	7	159.491	156.767	0.577381	20.2405	22.9424	0.900929	54.6717	47.8358	33.652	-1.04119	0.710705	21.8226	1.42148	0.647674	0.575027	0	330	11.2557	5.79728	4.67478	NA	Dg_IR
	Dg_V107029_Dicer_32h29_retina2_201023	331	2061	4740	51.2264	2669	170	19.2533	4	245.847	236.903	0.43481	39.2023	34.5895	0.772199	84.8646	75.9427	41.1916	0.493221	0.840118	17.1648	1.84364	0.455005	0.428508	0	331	17.35	10.2648	5.41534	tertiary	Dg_IR
	Dg_V107029_Dicer_32h29_retina2_201023	332	3318	5278	64.997	3816	251	22.0862	5	276.947	266.781	0.628647	42.8095	27.5217	0.869497	95.5092	87.7258	51.2163	-0.0490269	0.811881	21.284	1.71285	0.548949	0.543616	0	332	19.5449	16.5252	4.80794	pr	Dg_IR
	Dg_V107029_Dicer_32h29_retina2_201023	333	2783	4736	59.5267	3210	255	31.7531	3	250.912	240.561	0.587627	35.3295	27.5149	0.866978	84.8116	82.876	47.0941	-0.603044	0.822858	49.8838	1.7598	0.5159	0.555496	0	333	17.7075	13.8607	4.75625	pr	Dg_IR
	Dg_V107029_Dicer_32h29_retina2_201023	334	4828	9130	78.4041	5490	255	37.7361	2	347.267	333.089	0.528806	62.8892	35.1558	0.879417	120.017	115.836	60.0529	0.48507	0.855119	54.9046	1.9289	0.458133	0.503095	0	334	24.5075	24.0457	4.99781	NA	Dg_IR
	Dg_V107029_Dicer_32h29_retina2_201023	335	3447	7007	66.2484	3929	151	23.497	4	297.61	285.226	0.491937	45.8117	38.8042	0.877322	98.8433	98.9629	48.3339	0.559481	0.872617	22.696	2.04748	0.448133	0.489053	0	335	21.0031	17.1677	5.06906	NA	Dg_IR
	Dg_V107029_Dicer_32h29_retina2_201023	336	1981	2700	50.2224	2077	121	27.9238	5	192.77	187.565	0.733704	23.5038	20.9763	0.953779	62.7694	54.0773	49.3314	-0.959831	0.409658	23.2925	1.0962	0.86251	0.669912	0	336	13.6042	9.86633	4.33108	bristle	Dg_IR
	Dg_V107029_Dicer_32h29_retina2_201023	337	3428	5159	66.0656	3612	206	24.6911	2	254.847	245.828	0.66447	33.6438	41.2596	0.949059	83.3847	73.6635	60.2641	1.12625	0.575077	32.1985	1.22235	0.804351	0.663273	0	337	17.9852	17.0731	4.3527	pr	Dg_IR
	Dg_V107029_Dicer_32h29_retina2_201023	338	1908	2772	49.2883	2025	251	34.3433	3	204.391	197.601	0.688312	41.3999	20.4953	0.942222	77.7817	74.4335	34.2504	-0.0851155	0.887842	44.8458	2.17321	0.438482	0.573938	0	338	14.4244	9.50275	4.67921	pr	Dg_IR
	Dg_V107029_Dicer_32h29_retina2_201023	339	301	399	19.5766	329	172	44.8904	12	74.3137	73.528	0.754386	8.67774	10.2591	0.914894	26.4008	23.8561	16.7516	0.735387	0.711988	30.844	1.42411	0.673406	0.684918	0	339	5.2445	1.49912	4.28337	NA	Dg_IR
	Dg_V107029_Dicer_32h29_retina2_201023	340	2074	2990	51.3877	2238	113	20.9518	4	200.977	194.364	0.693645	30.9315	22.6119	0.92672	70.0071	65.0316	42.1416	-0.395123	0.761626	16.8371	1.54317	0.62441	0.645249	0	340	14.1834	10.3295	4.41307	NA	Dg_IR
	Dg_V107029_Dicer_32h29_retina2_201023	341	3345	4950	65.2609	3580	218	31.6816	5	254.326	244.583	0.675758	37.7868	30.6759	0.934358	82.9277	78.0921	55.5871	0.572866	0.702368	32.6037	1.40486	0.69838	0.649867	0	341	17.9484	16.6597	4.39737	secondary	Dg_IR
	Dg_V107029_Dicer_32h29_retina2_201023	342	1698	2420	46.4969	1833	255	193.611	35	178.355	172.166	0.701653	17.4229	27.1631	0.92635	56.7539	54.8044	41.7618	-1.34873	0.64756	73.9714	1.31231	0.719807	0.670773	0	342	12.587	8.45685	4.3283	pr	Dg_IR
	Dg_V107029_Dicer_32h29_retina2_201023	343	3809	5688	69.6403	4048	226	20.926	3	272.882	261.783	0.669655	33.7377	41.617	0.940958	80.6226	73.6156	67.3584	-0.955317	0.403451	25.5115	1.09289	0.894913	0.642792	0	343	19.258	18.9706	4.4215	pr	Dg_IR
	Dg_V107029_Dicer_32h29_retina2_201023	344	2224	3484	53.2136	2414	166	23.7986	5	217.598	208.977	0.638347	21.5369	40.8575	0.921292	75.4718	65.6948	48.8292	1.13368	0.668987	24.8327	1.3454	0.65612	0.590249	0	344	15.3564	11.0766	4.6141	pr	Dg_IR
	Dg_V107029_Dicer_32h29_retina2_201023	345	3496	6052	66.7177	4311	253	22.6545	3	293.947	282.505	0.57766	27.5789	37.6751	0.810949	91.9239	93.383	53.9947	-1.41549	0.815891	35.0429	1.72949	0.510441	0.508443	0	345	20.7446	17.4118	4.97146	pr	Dg_IR
	Dg_V107029_Dicer_32h29_retina2_201023	346	2749	3780	59.1619	2875	159	17.2823	3	229.355	220.124	0.727249	24.3914	38.7239	0.956174	83.8153	77.5824	46.5466	1.14389	0.800028	18.5702	1.66677	0.581511	0.6567	0	346	16.1862	13.6913	4.37443	pr	Dg_IR
	Dg_V107029_Dicer_32h29_retina2_201023	347	2421	4760	55.5204	2922	187	21.7518	4	248.018	239.355	0.508613	38.3916	41.204	0.828542	76.5506	73.2173	49.2013	-1.09439	0.74056	23.1097	1.48812	0.575013	0.494581	0	347	17.5033	12.0577	5.04065	tertiary	Dg_IR
	Dg_V107029_Dicer_32h29_retina2_201023	348	1382	1850	41.9478	1530	200	35.0535	7	161.835	157.647	0.747027	24.8401	18.6266	0.903268	54.9181	48.5595	38.0519	-0.209287	0.62125	34.6411	1.27614	0.746223	0.663095	0	348	11.4211	6.88302	4.35329	NA	Dg_IR
	Dg_V107029_Dicer_32h29_retina2_201023	349	4071	4757	71.9955	4537	254	21.8312	3	281.77	272.105	0.855791	32.6377	34.2105	0.897289	90.9065	74.9709	73.4867	-1.47417	0.197996	30.6472	1.0202	0.922201	0.644351	0	349	19.8852	20.2755	4.41615	pr	Dg_IR
	Dg_V107029_Dicer_32h29_retina2_201023	350	2114	2392	51.8809	2181	200	19.6202	3	187.213	180.171	0.883779	24.3718	21.0326	0.96928	61.0328	57.073	48.6223	-0.184036	0.523652	25.5391	1.1738	0.826331	0.757952	0	350	13.2121	10.5287	4.07178	NA	Dg_IR
	Dg_V107029_Dicer_32h29_retina2_201023	351	2347	2912	54.6653	2443	171	23.2761	3	198.527	190.897	0.805975	29.5948	23.3583	0.960704	64.6607	59.7346	51.1405	0.605036	0.516764	28.5856	1.16805	0.837473	0.748315	0	351	14.0105	11.6892	4.09791	secondary	Dg_IR
	Dg_V107029_Dicer_32h29_retina2_201023	352	3398	5037	65.7759	3635	211	24.5468	4	255.397	244.813	0.674608	38.4788	34.49	0.934801	75.6902	73.0816	61.4341	1.30003	0.54162	28.0302	1.18959	0.81006	0.654639	0	352	18.024	16.9237	4.38131	pr	Dg_IR
	Dg_V107029_Dicer_32h29_retina2_201023	353	3044	4745	62.2555	3288	176	14.3578	2	245.947	238.339	0.641517	37.7461	30.3357	0.925791	74.3303	70.8044	58.5399	-0.105822	0.562521	18.7572	1.20951	0.773097	0.632369	0	353	17.3571	15.1606	4.45779	pr	Dg_IR
	Dg_V107029_Dicer_32h29_retina2_201023	354	4182	5964	72.9705	4492	236	32.314	2	282.154	270.573	0.701207	40.7709	34.4715	0.930988	91.4385	81.5272	67.7449	0.459497	0.556351	42.4591	1.20345	0.801103	0.660116	0	354	19.9123	20.8284	4.3631	secondary	Dg_IR
	Dg_V107029_Dicer_32h29_retina2_201023	355	4469	6248	75.4328	4709	174	23.1748	3	288.397	276.492	0.715269	49.171	37.147	0.949034	91.214	88.8325	65.8987	0.0843266	0.670587	23.7373	1.34802	0.721069	0.67521	0	355	20.3529	22.2578	4.31405	pr	Dg_IR
	Dg_V107029_Dicer_32h29_retina2_201023	356	569	1023	26.916	628	255	248.471	166	110.456	109.689	0.556207	19.8576	12.5888	0.906051	39.4081	34.6423	22.9366	0.646881	0.749418	14.7055	1.51035	0.603681	0.586064	0	356	7.79515	2.83389	4.63055	NA	Dg_IR
	Dg_V107029_Dicer_32h29_retina2_201023	357	2685	5100	58.4692	3074	185	23.7601	3	254.225	244.488	0.526471	34.4134	36.2946	0.873455	84.0595	83.6488	42.7855	-1.06594	0.859289	26.4732	1.95507	0.488579	0.522055	0	357	17.9413	13.3726	4.90622	secondary	Dg_IR
	Dg_V107029_Dicer_32h29_retina2_201023	358	1293	3976	40.5746	1637	182	41.8136	5	224.983	216.371	0.325201	28.6063	23.1516	0.789859	87.4185	85.9719	23.5413	0.713068	0.961779	31.1618	3.65196	0.222739	0.321004	0	358	15.8776	6.43976	6.25677	NA	Dg_IR
	Dg_V107029_Dicer_32h29_retina2_201023	359	2261	4814	53.6544	3157	164	21.636	4	264.705	257.3	0.469672	44.1331	29.4511	0.716186	88.6397	77.2289	47.6383	0.0337011	0.787084	17.9795	1.62115	0.482671	0.405497	0	359	18.6809	11.2609	5.56687	pr	Dg_IR
	Dg_V107029_Dicer_32h29_retina2_201023	360	1228	1924	39.5416	1319	183	45.2923	8	157.598	152.094	0.638254	25.6393	20.1523	0.931008	53.3667	52.5196	31.2214	-0.325604	0.804117	37.5073	1.68217	0.566848	0.621308	0	360	11.1221	6.11603	4.4973	NA	Dg_IR
	Dg_V107029_Dicer_32h29_retina2_201023	361	3802	6716	69.5763	4035	183	24.2099	2	289.196	279.538	0.566111	38.2236	40.5807	0.942255	96.2601	88.3394	57.7872	0.575479	0.756365	30.0483	1.5287	0.620317	0.571265	0	361	20.4093	18.9358	4.69014	secondary	Dg_IR
	Dg_V107029_Dicer_32h29_retina2_201023	362	3097	4154	62.7951	3235	176	21.4143	2	234.669	225.162	0.745546	32.37	30.4708	0.957342	77.1751	71.7373	55.6787	0.487054	0.630551	25.8517	1.28841	0.766233	0.706707	0	362	16.5612	15.4245	4.21682	secondary	Dg_IR
	Dg_V107029_Dicer_32h29_retina2_201023	363	2663	3795	58.2292	2867	255	33.5727	5	224.083	215.126	0.701713	28.2441	33.1543	0.928845	71.3092	71.4856	49.1793	1.52095	0.725747	53.5828	1.45357	0.663505	0.666442	0	363	15.8141	13.263	4.34234	pr	Dg_IR
	Dg_V107029_Dicer_32h29_retina2_201023	364	1990	3692	50.3363	2189	253	33.1211	4	217.361	209.897	0.539003	20.2508	32.5437	0.909091	73.7631	75.7566	34.9136	-1.12099	0.88747	41.3808	2.16983	0.441492	0.529295	0	364	15.3397	9.91115	4.87255	pr	Dg_IR
	Dg_V107029_Dicer_32h29_retina2_201023	365	1713	2500	46.7018	1834	242	46.8792	10	180.941	174.617	0.6852	22.7338	23.394	0.934024	61.6198	57.1207	39.5017	-0.760189	0.722331	40.0908	1.44603	0.668467	0.657495	0	365	12.7695	8.53156	4.37178	pr	Dg_IR
	Dg_V107029_Dicer_32h29_retina2_201023	366	2369	3795	54.9209	2550	106	16.0929	3	219.74	211.794	0.624242	29.0599	36.6429	0.92902	77.8267	72.3629	43.0448	-1.0783	0.80384	15.2054	1.68111	0.576027	0.616533	0	366	15.5076	11.7988	4.51468	tertiary	Dg_IR
	Dg_V107029_Dicer_32h29_retina2_201023	367	2176	3538	52.6362	2317	155	25.5193	4	207.811	200.092	0.615037	28.2036	28.5772	0.939145	61.9839	56.4083	50.8433	0.135519	0.433105	22.6575	1.10946	0.870728	0.633185	0	367	14.6658	10.8375	4.45492	bristle	Dg_IR
	Dg_V107029_Dicer_32h29_retina2_201023	368	4435	8000	75.1453	5271	238	30.3387	3	348.711	333.28	0.554375	55.7912	31.9028	0.841396	125.399	126.666	50.4539	-0.00375853	0.917245	42.5027	2.51053	0.351953	0.458324	0	368	24.6094	22.0884	5.23623	pr	Dg_IR
	Dg_V107029_Dicer_32h29_retina2_201023	369	494	630	25.0795	534	254	131.773	24	98.935	97.6222	0.784127	8.64575	15.7449	0.925094	38.0789	36.5611	17.7284	1.34421	0.874571	82.8018	2.06229	0.470543	0.634215	0	369	6.98209	2.46036	4.4513	NA	Dg_IR
	Dg_V107029_Dicer_32h29_retina2_201023	370	4479	9048	75.5171	5302	229	24.4916	2	346.817	332.629	0.495027	48.5336	36.8348	0.844776	114.337	111.108	59.2545	-0.548614	0.845923	31.8194	1.8751	0.461955	0.467939	0	370	24.4758	22.3076	5.18215	pr	Dg_IR
	Dg_V107029_Dicer_32h29_retina2_201023	371	3433	6912	66.1138	4027	141	21.6624	3	296.332	287.448	0.496672	65.5535	25.8835	0.852496	114.826	102.522	46.4959	0.480567	0.891246	24.6969	2.20498	0.41586	0.491277	0	371	20.9129	17.098	5.05757	pr	Dg_IR
	Dg_V107029_Dicer_32h29_retina2_201023	372	3902	5628	70.4853	4105	233	24.8355	3	272.983	261.878	0.693319	37.1322	42.2734	0.950548	87.9659	83.5037	60.9594	1.10185	0.683426	28.8992	1.36983	0.712502	0.658001	0	372	19.2651	19.4338	4.3701	pr	Dg_IR
	Dg_V107029_Dicer_32h29_retina2_201023	373	4307	7154	74.053	5223	167	20.8528	3	318.918	306.964	0.602041	45.359	30.2577	0.824622	103.092	99.158	60.7449	-0.202236	0.790388	24.9998	1.63237	0.557737	0.532142	0	373	22.5068	21.4509	4.8595	secondary	Dg_IR
	Dg_V107029_Dicer_32h29_retina2_201023	374	3275	4928	64.5744	3527	194	20.6672	3	256.912	246.249	0.66457	31.7927	35.3035	0.928551	78.0897	71.2312	61.7028	-1.23951	0.499641	24.4119	1.15442	0.821827	0.623524	0	374	18.1309	16.3111	4.4893	NA	Dg_IR
	Dg_V107029_Dicer_32h29_retina2_201023	375	3241	5395	64.2384	3463	248	37.0086	4	260.953	250.081	0.600741	41.0608	31.6628	0.935894	86.7295	87.0326	48.5019	0.549571	0.830321	53.2171	1.79441	0.544785	0.598085	0	375	18.4161	16.1417	4.58378	NA	Dg_IR
	Dg_V107029_Dicer_32h29_retina2_201023	376	2910	4810	60.8698	3260	145	20.8797	3	250.569	240.235	0.60499	31.9124	31.8966	0.892638	80.2309	72.0301	56.2542	-1.11038	0.624554	21.9632	1.28044	0.714126	0.582438	0	376	17.6832	14.4932	4.64494	secondary	Dg_IR
	Dg_V107029_Dicer_32h29_retina2_201023	377	709	1804	30.0454	955	141	47.6601	12	150.148	146.175	0.393016	24.5952	24.5063	0.742408	55.6058	53.7542	21.6761	-0.655287	0.915092	26.5557	2.47988	0.312415	0.395199	0	377	10.5963	3.53116	5.63894	NA	Dg_IR
	Dg_V107029_Dicer_32h29_retina2_201023	378	1425	1680	42.5954	1484	127	22.4828	5	151.385	146.596	0.848214	20.6716	20.2653	0.960243	48.9183	43.5878	42.656	1.42567	0.205659	18.851	1.02184	0.954982	0.781376	0	378	10.6836	7.09718	4.01028	pr	Dg_IR
	Dg_V107029_Dicer_32h29_retina2_201023	379	3360	4875	65.4071	3733	150	19.5202	2	259.083	248.701	0.689231	40.9807	33.1717	0.90008	79.3095	78.279	58.1085	-0.282509	0.670039	22.0711	1.34712	0.698167	0.629029	0	379	18.2842	16.7344	4.46961	secondary	Dg_IR
	Dg_V107029_Dicer_32h29_retina2_201023	380	1467	2562	43.2185	1598	141	49.2161	6	180.634	175.863	0.5726	26.8289	16.3865	0.918023	64.1405	61.3463	31.4566	-0.416115	0.858525	31.9699	1.95019	0.496323	0.564993	0	380	12.7478	7.30636	4.7161	pr	Dg_IR
	Dg_V107029_Dicer_32h29_retina2_201023	381	2642	4071	57.9991	2823	127	15.8891	2	230.912	221.6	0.648981	29.8637	36.3626	0.935884	69.7209	67.9526	52.0393	1.37414	0.643058	17.7933	1.30579	0.728502	0.62266	0	381	16.296	13.1584	4.49241	pr	Dg_IR
	Dg_V107029_Dicer_32h29_retina2_201023	382	534	625	26.0751	561	253	88.5805	19	91.8995	89.8077	0.8544	12.2659	13.1442	0.951872	30.8058	27.0018	26.1041	1.3257	0.255702	60.184	1.03439	0.932538	0.794557	0	382	6.48558	2.65958	3.97688	NA	Dg_IR
	Dg_V107029_Dicer_32h29_retina2_201023	383	2445	4590	55.7949	2959	132	20.5526	5	261.598	250.692	0.53268	56.3918	24.2781	0.826293	92.358	93.2177	41.7638	0.00208942	0.894021	15.8708	2.23202	0.358255	0.448973	0	383	18.4616	12.1773	5.29048	pr	Dg_IR
	Dg_V107029_Dicer_32h29_retina2_201023	384	1163	1892	38.4809	1243	201	36.2855	6	157.184	152.094	0.614693	18.2734	22.2923	0.93564	52.1536	50.4651	31.3508	0.881758	0.783622	34.0596	1.60969	0.581444	0.591526	0	384	11.0929	5.7923	4.60912	pr	Dg_IR
	Dg_V107029_Dicer_32h29_retina2_201023	385	4596	6177	76.4971	4868	251	28.5479	3	290.426	280.705	0.744051	41.9878	36.3394	0.944125	96.9381	82.8614	72.9761	0.530077	0.473673	40.928	1.13546	0.852286	0.684727	0	385	20.4961	22.8903	4.28397	pr	Dg_IR
	Dg_V107029_Dicer_32h29_retina2_201023	386	509	899	25.4574	570	107	33.78	13	102.284	100.438	0.566185	13.9155	16.002	0.892982	31.1448	29.2022	23.4982	1.07984	0.593721	17.8704	1.24274	0.759971	0.611378	0	386	7.21846	2.53506	4.53367	NA	Dg_IR
	Dg_V107029_Dicer_32h29_retina2_201023	387	444	675	23.7764	491	183	51.4572	16	91.1777	90.2678	0.657778	10.8356	12.6509	0.904277	33.3017	31.1562	18.5383	-1.02296	0.803718	32.662	1.68064	0.582378	0.671144	0	387	6.43464	2.21133	4.3271	NA	Dg_IR
	Dg_V107029_Dicer_32h29_retina2_201023	388	2463	3066	55.9999	2631	255	71.1056	7	216.042	209.628	0.803327	36.8477	20.2176	0.936146	76.844	77.112	41.7958	-0.0723538	0.84037	74.7745	1.84497	0.527389	0.663131	0	388	15.2466	12.2669	4.35317	pr	Dg_IR
	Dg_V107029_Dicer_32h29_retina2_201023	389	1912	3894	49.34	2317	201	25.9901	5	222.154	213.69	0.491012	37.6423	34.5303	0.825205	66.2722	60.6314	46.1272	-0.411722	0.649009	28.9955	1.31444	0.662222	0.486842	0	389	15.678	9.52267	5.08055	bristle	Dg_IR
	Dg_V107029_Dicer_32h29_retina2_201023	390	1819	2852	48.1251	1938	123	18.7587	3	193.326	186.359	0.637798	30.3529	21.7108	0.938596	64.2884	61.1963	38.3805	-0.418654	0.778882	19.6652	1.59446	0.618433	0.611593	0	390	13.6435	9.05949	4.53287	pr	Dg_IR
	Dg_V107029_Dicer_32h29_retina2_201023	391	4213	6561	73.2404	4419	166	22.3774	2	288.368	276.071	0.642128	38.3067	43.6129	0.953383	95.7183	92.7094	58.7899	0.705153	0.773226	25.5302	1.57696	0.6241	0.636662	0	391	20.3508	20.9828	4.44274	tertiary	Dg_IR
	Dg_V107029_Dicer_32h29_retina2_201023	392	4303	5929	74.0186	4543	232	30.9524	3	278.569	267.566	0.725755	39.9872	39.3714	0.947171	84.6463	78.7369	70.683	-0.809929	0.440583	36.2049	1.11394	0.883741	0.696814	0	392	19.6593	21.431	4.24665	pr	Dg_IR
	Dg_V107029_Dicer_32h29_retina2_201023	393	2787	6351	59.5694	3552	186	29.6685	2	286.675	275.611	0.438829	39.6778	46.7635	0.784628	97.7446	91.813	48.3647	1.07274	0.850006	30.3165	1.89835	0.420958	0.426154	0	393	20.2314	13.8806	5.43027	tertiary	Dg_IR
	Dg_V107029_Dicer_32h29_retina2_201023	394	4469	5700	75.4328	4779	168	18.1976	2	296.912	284.171	0.784035	48.7787	30.2831	0.935133	103.817	106.207	55.2659	0.157215	0.853945	21.9544	1.92174	0.50445	0.637038	0	394	20.9538	22.2578	4.44142	pr	Dg_IR
	Dg_V107029_Dicer_32h29_retina2_201023	395	3126	4087	63.0884	3264	192	19.1225	3	237.255	227.613	0.764864	30.1763	33.2562	0.957721	74.6324	67.862	60.0346	-0.443171	0.466243	23.4062	1.13038	0.864262	0.697861	0	395	16.7437	15.569	4.24346	pr	Dg_IR
	Dg_V107029_Dicer_32h29_retina2_201023	396	3861	5494	70.114	4130	195	23.5369	3	270.74	259.752	0.702767	37.517	32.1943	0.934867	91.2688	86.0912	59.5106	-0.34481	0.722615	28.1937	1.44665	0.663272	0.661918	0	396	19.1068	19.2296	4.35715	pr	Dg_IR
	Dg_V107029_Dicer_32h29_retina2_201023	397	2601	3763	57.5473	2965	199	23.9139	4	233.841	224.376	0.691204	36.2165	26.8105	0.877234	77.1751	66.619	53.4755	-0.400593	0.596375	24.3555	1.24579	0.746199	0.597737	0	397	16.5027	12.9542	4.58511	secondary	Dg_IR
	Dg_V107029_Dicer_32h29_retina2_201023	398	3467	5236	66.4404	3801	143	19.1344	2	263.154	252.167	0.662147	37.0652	31.7473	0.912128	80.604	74.6967	62.6847	-0.56846	0.543838	21.1703	1.19163	0.791155	0.629133	0	398	18.5715	17.2673	4.46924	pr	Dg_IR
	Dg_V107029_Dicer_32h29_retina2_201023	399	2016	3965	50.6641	2269	200	24.06	5	223.912	217.252	0.508449	38.0337	25.0516	0.888497	68.0074	58.9461	52.7118	0.201444	0.447593	24.4082	1.11827	0.738738	0.505297	0	399	15.802	10.0406	4.98691	pr	Dg_IR
	Dg_V107029_Dicer_32h29_retina2_201023	400	3002	5313	61.8245	3174	250	19.4763	3	251.989	244.067	0.565029	35.1336	32.514	0.94581	77.1038	73.5736	53.6501	0.500767	0.684298	22.0614	1.37136	0.706117	0.594098	0	400	17.7835	14.9514	4.59913	pr	Dg_IR
	Dg_V107029_Dicer_32h29_retina2_201023	401	2548	3720	56.958	2694	131	23.8827	3	220.083	211.334	0.684946	29.1173	28.531	0.945805	70.0928	66.3492	50.1228	-0.604596	0.655218	25.1601	1.32373	0.73695	0.661051	0	401	15.5318	12.6903	4.36001	secondary	Dg_IR
	Dg_V107029_Dicer_32h29_retina2_201023	402	1916	3640	49.3916	2276	162	28.1853	3	222.983	216.371	0.526374	31.6482	29.3351	0.841828	65.9242	62.487	47.0523	1.32214	0.658027	27.5475	1.32803	0.624779	0.484242	0	402	15.7365	9.5426	5.09417	bristle	Dg_IR
	Dg_V107029_Dicer_32h29_retina2_201023	403	2203	7221	52.9617	3156	255	41.1484	5	300.817	289.019	0.305082	34.9269	46.3309	0.698035	110.259	119.775	30.4967	0.736267	0.967042	54.1567	3.92747	0.195521	0.305928	0	403	21.2294	10.972	6.40908	pr	Dg_IR
	Dg_V107029_Dicer_32h29_retina2_201023	404	2764	3886	59.3231	2968	109	13.848	2	227.977	220.909	0.711271	33.3651	25.0391	0.931267	70.8378	63.8375	59.2117	0.273007	0.37373	14.0858	1.07812	0.863568	0.668293	0	404	16.0889	13.766	4.33632	pr	Dg_IR
	Dg_V107029_Dicer_32h29_retina2_201023	405	657	930	28.9226	724	189	49.3486	15	109.178	107.333	0.706452	15.1324	13.898	0.907459	37.2022	32.6597	26.8043	-0.599678	0.571337	26.0076	1.21845	0.784246	0.69264	0	405	7.70494	3.27217	4.25943	NA	Dg_IR
	Dg_V107029_Dicer_32h29_retina2_201023	406	1997	3551	50.4248	2219	121	24.3916	6	214.876	207.541	0.562377	28.5023	37.9685	0.899955	81.0555	75.0432	35.6643	-0.929556	0.879851	19.1549	2.10416	0.451508	0.543515	0	406	15.1643	9.94601	4.80838	NA	Dg_IR
	Dg_V107029_Dicer_32h29_retina2_201023	407	1857	2419	48.6252	1946	133	18.3172	3	183.113	176.283	0.767673	17.3576	31.1346	0.954265	60.8769	60.7694	39.8543	1.40571	0.75491	19.379	1.52479	0.640254	0.695961	0	407	12.9227	9.24875	4.24925	pr	Dg_IR
	Dg_V107029_Dicer_32h29_retina2_201023	408	4940	7644	79.3083	5147	199	19.9273	2	310.61	297.944	0.646259	48.5271	37.3038	0.959782	93.8616	90.9838	70.6706	0.640911	0.629823	26.4661	1.28743	0.759817	0.643436	0	408	21.9205	24.6036	4.41929	pr	Dg_IR
	Dg_V107029_Dicer_32h29_retina2_201023	409	889	1386	33.6439	972	144	33.1755	9	132.113	128.325	0.641414	21.9021	15.0855	0.914609	42.9535	39.9219	29.4254	-0.215452	0.675811	22.4694	1.35671	0.710216	0.640063	0	409	9.32352	4.42764	4.43092	NA	Dg_IR
	Dg_V107029_Dicer_32h29_retina2_201023	410	2112	3136	51.8564	2246	181	19.2557	4	198.669	191.817	0.673469	30.0421	27.9569	0.940338	58.8218	53.911	51.0179	1.29309	0.323186	21.6323	1.05671	0.925228	0.672424	0	410	14.0206	10.5188	4.32298	pr	Dg_IR
	Dg_V107029_Dicer_32h29_retina2_201023	411	1557	2852	44.5245	1739	180	25.8401	5	188.119	182.566	0.545933	22.7084	26.9942	0.895342	63.1506	54.3964	38.6551	1.45357	0.703579	25.4833	1.40723	0.669974	0.552884	0	411	13.276	7.7546	4.76747	tertiary	Dg_IR
	Dg_V107029_Dicer_32h29_retina2_201023	412	3353	5929	65.3389	3807	218	21.4095	3	270.746	261.457	0.565525	40.6928	39.4638	0.880746	85.703	88.7089	50.0267	-0.944901	0.825814	26.1461	1.77323	0.542512	0.574802	0	412	19.1072	16.6995	4.67569	NA	Dg_IR
	Dg_V107029_Dicer_32h29_retina2_201023	413	2507	3504	56.4979	2657	175	28.2294	7	219.219	211.659	0.715468	25.1193	35.7495	0.943545	77.4726	73.6151	44.6499	-1.31033	0.795059	23.9385	1.64872	0.589021	0.655551	0	413	15.4709	12.4861	4.37826	pr	Dg_IR
	Dg_V107029_Dicer_32h29_retina2_201023	414	2744	3672	59.1081	3006	152	23.2208	3	231.113	221.79	0.747277	26.0802	34.2165	0.912841	81.5414	69.2823	53.6739	-1.24614	0.632314	27.9586	1.2908	0.727862	0.645574	0	414	16.3102	13.6664	4.41196	tertiary	Dg_IR
	Dg_V107029_Dicer_32h29_retina2_201023	415	3389	4800	65.6887	3639	224	44.5863	7	267.462	257.396	0.706042	27.1759	44.9487	0.9313	97.3242	99.9094	44.2752	1.44243	0.896446	44.4896	2.25656	0.432284	0.59533	0	415	18.8755	16.8788	4.59437	pr	Dg_IR
	Dg_V107029_Dicer_32h29_retina2_201023	416	2556	4819	57.0474	2869	240	34.0818	3	248.811	239.355	0.5304	28.0493	45.403	0.890903	79.8311	74.2551	49.5514	-1.35217	0.744778	39.0115	1.49855	0.590225	0.518837	0	416	17.5592	12.7301	4.92141	pr	Dg_IR
	Dg_V107029_Dicer_32h29_retina2_201023	417	1578	2622	44.8238	1739	138	32.0526	6	190.669	183.447	0.601831	18.0063	29.2953	0.907418	69.7209	64.8044	33.2369	1.39122	0.858461	26.6854	1.94978	0.478419	0.545452	0	417	13.456	7.85919	4.79984	NA	Dg_IR
	Dg_V107029_Dicer_32h29_retina2_201023	418	2960	3726	61.3905	3121	176	21.2503	3	235.941	226.368	0.794418	23.6088	39.6422	0.948414	82.8734	84.1024	45.9371	1.5626	0.837652	28.0447	1.83082	0.532826	0.668181	0	418	16.651	14.7422	4.33668	NA	Dg_IR
	Dg_V107029_Dicer_32h29_retina2_201023	419	1484	2444	43.4682	1568	255	61.973	7	172.326	166.057	0.607201	26.4454	26.2406	0.946429	54.4059	51.4887	38.0871	-0.714806	0.672916	68.0942	1.35186	0.712723	0.627975	0	419	12.1615	7.39103	4.47336	pr	Dg_IR
	Dg_V107029_Dicer_32h29_retina2_201023	420	718	1218	30.2355	802	191	40.4735	9	124.87	121.851	0.589491	15.9039	22.3398	0.895262	42.19	39.0687	25.1931	-1.46835	0.764316	32.2068	1.55077	0.598931	0.578652	0	420	8.81239	3.57598	4.66011	NA	Dg_IR
	Dg_V107029_Dicer_32h29_retina2_201023	421	4157	6480	72.752	4794	222	23.5158	3	320.332	307.52	0.641512	31.1342	47.9839	0.867126	114.162	109.048	51.9804	1.36189	0.879081	27.4707	2.09787	0.445095	0.509084	0	421	22.6066	20.7038	4.96833	tertiary	Dg_IR
	Dg_V107029_Dicer_32h29_retina2_201023	422	4115	7128	72.3836	4894	209	21.2304	3	325.504	312.423	0.577301	32.2501	60.043	0.840826	108.462	107.572	53.7059	-1.5639	0.866455	25.1169	2.00299	0.452773	0.488054	0	422	22.9716	20.4947	5.07424	secondary	Dg_IR
	Dg_V107029_Dicer_32h29_retina2_201023	423	2482	3828	56.2155	2682	167	22.9968	4	224.669	215.681	0.64838	31.6998	32.3247	0.925429	74.2428	65.961	51.0466	1.07886	0.63332	23.0547	1.29217	0.726336	0.61791	0	423	15.8555	12.3615	4.50965	pr	Dg_IR
	Dg_V107029_Dicer_32h29_retina2_201023	424	2170	4212	52.5636	2709	177	23.0829	4	242.497	236.213	0.515195	19.1332	38.7558	0.801034	79.8123	74.4244	44.7352	-1.50693	0.799187	20.7208	1.66367	0.498815	0.463719	0	424	17.1137	10.8076	5.20568	tertiary	Dg_IR
	Dg_V107029_Dicer_32h29_retina2_201023	425	1432	2030	42.6999	1529	147	28.7863	6	169.113	163.01	0.705419	16.5908	25.3855	0.93656	62.7694	57.8069	32.2103	-1.3221	0.830375	23.7648	1.79467	0.545624	0.629217	0	425	11.9347	7.13204	4.46894	bristle	Dg_IR
	Dg_V107029_Dicer_32h29_retina2_201023	426	4594	8100	76.4805	5581	219	24.3822	3	336.953	322.133	0.56716	40.6798	58.7758	0.82315	103.581	98.0583	70.1082	-1.40452	0.699161	30.7766	1.39867	0.60832	0.508465	0	426	23.7796	22.8803	4.97135	secondary	Dg_IR
	Dg_V107029_Dicer_32h29_retina2_201023	427	471	675	24.4887	530	210	56.448	15	94.1066	93.0446	0.697778	12.9958	11.121	0.888679	32.0156	28.131	23.455	0.861608	0.552101	36.6404	1.19936	0.757811	0.668329	0	427	6.64134	2.34581	4.3362	NA	Dg_IR
	Dg_V107029_Dicer_32h29_retina2_201023	428	1324	2950	41.0581	1693	118	23.1518	5	194.669	187.239	0.448814	21.1375	22.074	0.782044	69.4046	69.1602	29.3007	-0.891321	0.90582	16.7058	2.36036	0.35244	0.43904	0	428	13.7383	6.59415	5.34999	bristle	Dg_IR
	Dg_V107029_Dicer_32h29_retina2_201023	429	4476	5978	75.4919	4752	181	16.9193	2	289.397	277.047	0.748745	50.4147	29.0925	0.941919	98.6154	97.2763	59.9006	0.0325871	0.78792	21.295	1.62396	0.602262	0.671602	0	429	20.4235	22.2926	4.32563	pr	Dg_IR
	Dg_V107029_Dicer_32h29_retina2_201023	430	650	870	28.7681	694	241	85.4338	31	104.042	101.319	0.747126	15.2323	12.6492	0.936599	32.6497	30.896	27.4777	-0.427801	0.457209	47.7302	1.12441	0.866998	0.754586	0	430	7.34248	3.23731	4.08085	NA	Dg_IR
	Dg_V107029_Dicer_32h29_retina2_201023	431	440	646	23.6691	491	238	64.2409	14	91.9706	92.1639	0.681115	10.1136	15.2227	0.89613	34.1321	30.9637	18.988	1.43144	0.789901	51.5795	1.6307	0.58433	0.653679	0	431	6.49059	2.19141	4.38452	NA	Dg_IR
	Dg_V107029_Dicer_32h29_retina2_201023	432	2190	4617	52.8053	2790	91	18.2726	4	247.947	238.895	0.474334	19.6731	30.3913	0.784946	82.5651	71.9006	47.2139	-1.25325	0.754191	13.912	1.52287	0.539373	0.447647	0	432	17.4983	10.9072	5.29831	bristle	Dg_IR
	Dg_V107029_Dicer_32h29_retina2_201023	433	2077	2912	51.4249	2194	111	18.4632	3	195.012	187.565	0.713255	29.9061	27.1103	0.946673	66.8431	62.7	43.0114	-0.611349	0.727613	18.6192	1.45775	0.672686	0.686314	0	433	13.7625	10.3445	4.27901	NA	Dg_IR
	Dg_V107029_Dicer_32h29_retina2_201023	434	729	1470	30.4662	821	113	35.7599	10	131.284	131.562	0.495918	19.1276	21.3663	0.887942	54.037	46.1718	20.9537	-0.83742	0.891093	21.1724	2.20351	0.435395	0.531511	0	434	9.26506	3.63077	4.86238	NA	Dg_IR
	Dg_V107029_Dicer_32h29_retina2_201023	435	474	713	24.5666	511	141	57.4599	18	94.1777	93.5047	0.664797	11.846	13.2574	0.927593	33.6155	30.6466	21.2664	0.322879	0.720047	29.5613	1.44108	0.642577	0.671572	0	435	6.64635	2.36075	4.32572	NA	Dg_IR
	Dg_V107029_Dicer_32h29_retina2_201023	436	307	567	19.7708	350	188	44.8469	14	82.0061	81.5726	0.541446	13.7492	9.39414	0.877143	30.4138	28.0059	15.1288	0.698909	0.841538	30.2539	1.85117	0.498366	0.573662	0	436	5.78738	1.52901	4.68034	NA	Dg_IR
	Dg_V107029_Dicer_32h29_retina2_201023	437	446	684	23.8299	507	237	63.9193	21	101.521	100.074	0.652047	9.18161	22.6009	0.879684	39.0512	35.2988	17.645	-1.47929	0.866098	46.5963	2.0005	0.455747	0.543794	0	437	7.16458	2.22129	4.80715	NA	Dg_IR
	Dg_V107029_Dicer_32h29_retina2_201023	438	192	375	15.6353	235	182	53.7344	25	67.935	68.6251	0.512	13.3385	7.54688	0.817021	25.9615	22.3157	13.0405	0.217298	0.811491	28.1032	1.71126	0.490895	0.522786	0	438	4.79434	0.956252	4.90279	NA	Dg_IR
	Dg_V107029_Dicer_32h29_retina2_201023	439	5240	10044	81.6809	5996	255	48.134	3	355.374	341.689	0.521705	52.8517	42.4242	0.873916	113.296	115.946	62.1802	-0.72596	0.844035	66.9165	1.86467	0.496286	0.5214	0	439	25.0796	26.0977	4.9093	pr	Dg_IR
	Dg_V107029_Dicer_32h29_retina2_201023	440	2618	4290	57.7351	2800	223	40.2754	8	233.154	224.511	0.610256	30.1665	35.7223	0.935	70.214	67.1166	53.1525	1.06296	0.610596	35.354	1.26272	0.739979	0.605191	0	440	16.4543	13.0389	4.55679	pr	Dg_IR
	Dg_V107029_Dicer_32h29_retina2_201023	441	2104	2726	51.7581	2270	146	20.7856	5	194.87	187.43	0.771827	28.6055	21.9563	0.926872	69.3397	61.7493	44.504	-0.392235	0.693226	22.7046	1.3875	0.702573	0.69625	0	441	13.7525	10.4789	4.24837	pr	Dg_IR
	Dg_V107029_Dicer_32h29_retina2_201023	442	2000	2948	50.4627	2286	218	39.209	7	206.456	198.807	0.678426	20.163	29.728	0.874891	69.6419	69.9721	40.5881	1.50251	0.814573	37.7092	1.72396	0.520103	0.589638	0	442	14.5701	9.96096	4.61649	pr	Dg_IR
	Dg_V107029_Dicer_32h29_retina2_201023	443	2582	5187	57.3368	3017	195	24.4895	4	270.433	260.212	0.497783	37.476	23.9605	0.855817	103.078	91.275	39.5265	-0.534093	0.90137	27.3321	2.30921	0.394605	0.443658	0	443	19.0851	12.8596	5.32207	secondary	Dg_IR
	Dg_V107029_Dicer_32h29_retina2_201023	444	3119	4774	63.0177	3368	167	24.0609	3	254.154	244.028	0.653331	28.085	39.1811	0.926069	81.939	73.9377	56.9533	1.15969	0.637697	25.3677	1.29822	0.726429	0.606779	0	444	17.9363	15.5341	4.55082	pr	Dg_IR
	Dg_V107029_Dicer_32h29_retina2_201023	445	3246	4320	64.2879	3370	143	16.5311	3	243.012	233.072	0.751389	34.0188	38.907	0.963205	80.4984	75.6657	56.7951	-1.19996	0.66075	18.1713	1.33226	0.721873	0.69072	0	445	17.15	16.1666	4.26534	pr	Dg_IR
	Dg_V107029_Dicer_32h29_retina2_201023	446	3226	4930	64.0896	3609	238	30.2161	4	265.841	255.5	0.654361	45.5446	33.2201	0.893876	90.6973	85.5113	51.3137	-0.248884	0.79994	34.7104	1.66644	0.561729	0.57363	0	446	18.761	16.067	4.68047	tertiary	Dg_IR
	Dg_V107029_Dicer_32h29_retina2_201023	447	3258	4899	64.4066	3460	205	18.2428	3	252.569	242.132	0.665034	28.9739	34.2913	0.941618	76.5376	69.3231	62.2069	-0.86563	0.441324	23.4064	1.1144	0.863189	0.641804	0	447	17.8244	16.2264	4.4249	pr	Dg_IR
	Dg_V107029_Dicer_32h29_retina2_201023	448	3621	4984	67.8999	3967	239	24.847	2	274.184	262.624	0.726525	26.4239	39.9379	0.91278	97.0464	82.4139	59.1363	-1.27866	0.696505	28.2522	1.39363	0.678793	0.605278	0	448	19.3498	18.0343	4.55646	pr	Dg_IR
	Dg_V107029_Dicer_32h29_retina2_201023	449	3335	4032	65.1633	3531	167	18.2561	2	252.77	242.322	0.827133	22.1544	40.9394	0.944492	86.122	86.9666	50.7153	1.55837	0.812358	23.7688	1.7148	0.561437	0.655928	0	449	17.8386	16.6099	4.377	secondary	Dg_IR
	Dg_V107029_Dicer_32h29_retina2_201023	450	2126	3650	52.0279	2272	189	24.9995	5	214.433	207.121	0.582466	38.3603	23.9817	0.935739	73.0616	65.3995	43.1288	0.142266	0.751733	22.1134	1.51638	0.632885	0.581021	0	450	15.133	10.5885	4.6506	pr	Dg_IR
	Dg_V107029_Dicer_32h29_retina2_201023	451	3935	6164	70.7827	4368	115	14.1893	2	288.675	276.952	0.638384	35.6013	48.8579	0.90087	92.7793	90.8092	57.7778	-1.54922	0.771479	13.6497	1.5717	0.607569	0.593384	0	451	20.3725	19.5982	4.6019	secondary	Dg_IR
	Dg_V107029_Dicer_32h29_retina2_201023	452	4827	6318	78.396	5121	229	30.7932	3	316.497	303.133	0.764008	56.4506	25.9463	0.942589	118.697	122.074	51.747	-0.0788068	0.90571	38.0539	2.35906	0.412418	0.605545	0	452	22.336	24.0408	4.55545	pr	Dg_IR
	Dg_V107029_Dicer_32h29_retina2_201023	453	1842	2574	48.4284	1949	187	24.3697	4	191.941	184.653	0.715618	18.133	36.9066	0.9451	68.7095	66.9094	36.0584	1.35432	0.842361	26.5686	1.85559	0.523872	0.628295	0	453	13.5458	9.17404	4.47222	bristle	Dg_IR
	Dg_V107029_Dicer_32h29_retina2_201023	454	3915	6300	70.6026	4461	248	40.0192	7	293.296	280.744	0.621429	39.8981	35.0496	0.877606	96.0208	91.7644	59.8072	0.914803	0.758436	45.8013	1.53434	0.591961	0.57191	0	454	20.6987	19.4986	4.6875	pr	Dg_IR
	Dg_V107029_Dicer_32h29_retina2_201023	455	2334	3864	54.5137	2456	241	40.0604	4	220.225	211.468	0.604037	23.3488	35.9212	0.950326	73.736	69.8497	45.2513	1.08363	0.761778	42.0812	1.5436	0.609091	0.60475	0	455	15.5419	11.6244	4.55845	pr	Dg_IR
	Dg_V107029_Dicer_32h29_retina2_201023	456	1278	1872	40.3386	1364	150	42.9257	7	156.184	150.753	0.682692	24.6588	20.0884	0.93695	52.7731	49.7662	33.7862	-0.100658	0.734231	29.4988	1.47297	0.657011	0.658368	0	456	11.0223	6.36505	4.36888	bristle	Dg_IR
	Dg_V107029_Dicer_32h29_retina2_201023	457	485	783	24.85	538	90	28.1979	10	98.5919	97.2969	0.619413	12.4557	13.0577	0.901487	34.8281	32.9027	19.7591	1.06161	0.799602	15.9798	1.6652	0.57041	0.627003	0	457	6.95788	2.41553	4.47683	NA	Dg_IR
	Dg_V107029_Dicer_32h29_retina2_201023	458	2609	3534	57.6358	2752	171	15.7608	3	221.698	212.865	0.738257	27.4596	30.5791	0.948038	81.5659	70.1753	49.2739	0.763638	0.712024	17.7877	1.42419	0.674552	0.66705	0	458	15.6458	12.9941	4.34036	pr	Dg_IR
	Dg_V107029_Dicer_32h29_retina2_201023	459	1881	3408	48.9384	2042	255	77.9506	8	211.154	206.105	0.551937	33.6465	22.5008	0.921156	77.8267	76.095	32.0223	-0.487466	0.907144	80.2385	2.37632	0.413605	0.53015	0	459	14.9017	9.36828	4.86862	pr	Dg_IR
	Dg_V107029_Dicer_32h29_retina2_201023	460	3179	4964	63.621	3390	211	29.5863	4	251.397	241.806	0.640411	38.9704	30.4958	0.937758	78.924	73.1355	58.9293	0.636385	0.592249	32.0942	1.24107	0.756736	0.632092	0	460	17.7417	15.8329	4.45877	pr	Dg_IR
	Dg_V107029_Dicer_32h29_retina2_201023	461	2261	4189	53.6544	2693	126	24.7337	4	234.876	226.502	0.539747	35.5033	34.2627	0.839584	87.0057	81.1008	38.3644	1.06511	0.881038	19.7901	2.11396	0.437684	0.51503	0	461	16.5758	11.2609	4.93956	bristle	Dg_IR
	Dg_V107029_Dicer_32h29_retina2_201023	462	3933	4838	70.7648	4042	234	27.3132	4	262.77	251.803	0.812939	36.8828	31.8274	0.973033	87.9204	82.8232	63.4266	0.160103	0.64307	34.9595	1.30581	0.730012	0.715787	0	462	18.5443	19.5882	4.18999	pr	Dg_IR
	Dg_V107029_Dicer_32h29_retina2_201023	463	2916	5208	60.9325	3520	222	24.189	4	270.225	260.442	0.559908	40.5497	26.9839	0.828409	86.3481	73.3496	55.1388	-0.306588	0.659476	23.9473	1.33027	0.690084	0.501817	0	463	19.0705	14.5231	5.00417	secondary	Dg_IR
	Dg_V107029_Dicer_32h29_retina2_201023	464	3433	6018	66.1138	3988	160	20.2578	2	290.332	279.078	0.570455	30.3589	48.5459	0.860832	105.019	105.784	43.6989	1.33298	0.910688	22.8231	2.42076	0.390608	0.511792	0	464	20.4895	17.098	4.95516	tertiary	Dg_IR
	Dg_V107029_Dicer_32h29_retina2_201023	465	3758	5589	69.1725	4106	255	30.3284	5	275.669	264.425	0.672392	37.3052	44.9026	0.915246	85.5862	77.2021	68.3058	-1.43123	0.466034	38.5905	1.13024	0.802803	0.621428	0	465	19.4547	18.7166	4.49686	pr	Dg_IR
	Dg_V107029_Dicer_32h29_retina2_201023	466	6942	12768	94.015	8805	253	45.9579	5	461.551	443.104	0.543703	68.1992	42.2952	0.788416	153.73	145.503	73.695	-0.145285	0.862248	48.0936	1.97439	0.417497	0.409501	0	466	32.5728	34.5745	5.53959	pr	Dg_IR
	Dg_V107029_Dicer_32h29_retina2_201023	467	1660	2852	45.9737	1845	175	34.1114	6	196.148	189.786	0.582048	36.0657	23.3861	0.899729	71.1969	63.6531	37.2377	-0.38498	0.811026	33.3055	1.70937	0.521651	0.542187	0	467	13.8427	8.26759	4.81427	NA	Dg_IR
	Dg_V107029_Dicer_32h29_retina2_201023	468	2051	3408	51.102	2340	107	19.138	4	214.219	207.311	0.601819	27.9785	21.0936	0.876496	73.0821	71.7998	40.3027	-0.121986	0.827598	17.3422	1.78151	0.506559	0.56164	0	468	15.118	10.215	4.73016	tertiary	Dg_IR
	Dg_V107029_Dicer_32h29_retina2_201023	469	3153	5022	63.3603	3461	255	43.8474	3	257.397	246.709	0.627838	32.1944	41.2756	0.911008	82.3772	83.4032	51.642	1.33028	0.785246	68.1548	1.61503	0.577123	0.598036	0	469	18.1651	15.7034	4.58397	pr	Dg_IR
	Dg_V107029_Dicer_32h29_retina2_201023	470	2091	6643	51.5979	3172	132	20.8494	4	291.746	280.419	0.314767	51.7188	40.023	0.659206	105.309	113.39	32.3276	0.761583	0.958497	16.8944	3.50752	0.20707	0.308712	0	470	20.5893	10.4142	6.38011	bristle	Dg_IR
	Dg_V107029_Dicer_32h29_retina2_201023	471	1640	2600	45.6959	1753	239	56.928	11	178.29	172.856	0.630769	26.7232	25.7537	0.935539	53.1507	52.1441	41.7269	-0.944612	0.599704	44.564	1.24965	0.767968	0.648333	0	471	12.5824	8.16798	4.40257	pr	Dg_IR
	Dg_V107029_Dicer_32h29_retina2_201023	472	5151	9116	80.9843	6009	213	23.9264	2	354.439	339.103	0.56505	47.7414	46.2386	0.857214	118.596	112.259	62.8781	0.399121	0.828416	23.6004	1.78535	0.520423	0.515252	0	472	25.0136	25.6544	4.9385	secondary	Dg_IR
	Dg_V107029_Dicer_32h29_retina2_201023	473	3810	5900	69.6494	4167	133	13.5696	2	287.539	275.286	0.645763	24.8097	50.7593	0.914327	100.08	93.8938	56.0384	1.4618	0.80237	14.2566	1.67553	0.550251	0.579083	0	473	20.2924	18.9756	4.65837	secondary	Dg_IR
	Dg_V107029_Dicer_32h29_retina2_201023	474	2200	3066	52.9257	2336	176	43.8109	9	210.148	203.059	0.717547	21.0695	36.0732	0.941781	82.7647	74.9005	38.2709	1.25579	0.859606	30.4982	1.95711	0.499302	0.62601	0	474	14.8307	10.9571	4.48038	secondary	Dg_IR
	Dg_V107029_Dicer_32h29_retina2_201023	475	2075	4760	51.4001	2654	79	18.6573	5	245.604	239.355	0.435924	36.053	31.7754	0.781839	78.3901	73.224	41.4843	-0.559181	0.824035	12.3287	1.7651	0.492744	0.432272	0	475	17.3329	10.3345	5.39171	pr	Dg_IR
	Dg_V107029_Dicer_32h29_retina2_201023	476	3789	4968	69.4572	4251	222	17.6785	3	274.048	263.639	0.762681	37.2629	34.2027	0.89132	84.2912	79.7353	63.7478	-0.257291	0.600676	24.1015	1.25079	0.75881	0.633989	0	476	19.3402	18.871	4.45209	pr	Dg_IR
	Dg_V107029_Dicer_32h29_retina2_201023	477	4432	7031	75.1199	4823	216	23.5842	4	309.539	296.143	0.630351	38.699	41.8777	0.91893	94.7048	87.1863	69.9264	0.374844	0.597277	26.1209	1.24683	0.742359	0.581271	0	477	21.8449	22.0735	4.6496	secondary	Dg_IR
	Dg_V107029_Dicer_32h29_retina2_201023	478	4932	8374	79.244	5401	193	21.7644	2	324.924	313.017	0.588966	52.5718	36.4331	0.913164	107.517	93.0171	69.4876	0.0565829	0.664778	23.7737	1.33861	0.725784	0.587043	0	478	22.9307	24.5637	4.62669	secondary	Dg_IR
	Dg_V107029_Dicer_32h29_retina2_201023	479	1464	1922	43.1743	1557	240	53.0799	10	169.87	164.121	0.761707	29.2452	14.9037	0.94027	63.7887	62.127	30.2685	-0.145049	0.873289	50.5158	2.05253	0.482938	0.637554	0	479	11.9882	7.29142	4.43963	NA	Dg_IR
	Dg_V107029_Dicer_32h29_retina2_201023	480	1633	2772	45.5982	1723	160	32.0582	6	187.326	180.67	0.589105	31.6197	19.0698	0.947766	67.7791	61.6196	35.4315	0.479317	0.81815	26.0636	1.73912	0.547595	0.584791	0	480	13.2201	8.13312	4.63559	pr	Dg_IR
	Dg_V107029_Dicer_32h29_retina2_201023	481	3982	6075	71.2042	4246	137	13.8815	2	284.539	272.834	0.655473	40.1467	37.9405	0.937824	83.9345	78.8642	68.1186	-1.25878	0.503928	16.442	1.15775	0.815177	0.618055	0	481	20.0806	19.8323	4.50912	tertiary	Dg_IR
	Dg_V107029_Dicer_32h29_retina2_201023	482	3520	5772	66.9463	4216	246	72.9892	8	308.16	296.373	0.609841	60.2753	24.2469	0.834915	111.647	110.165	45.4765	-0.0367393	0.910821	58.9372	2.42247	0.369286	0.465799	0	482	21.7477	17.5313	5.19404	pr	Dg_IR
	Dg_V107029_Dicer_32h29_retina2_201023	483	3892	5589	70.3949	4110	230	27.325	3	273.326	262.203	0.696368	36.4129	29.9872	0.946959	82.8613	77.3371	67.8748	-0.202756	0.479305	35.9183	1.13941	0.828527	0.654668	0	483	19.2893	19.384	4.38121	pr	Dg_IR
	Dg_V107029_Dicer_32h29_retina2_201023	484	3549	7052	67.2215	4424	232	26.6506	3	307.746	295.588	0.503261	45.2623	38.8276	0.802215	91.7606	84.8516	66.5592	-1.48361	0.620232	31.4351	1.27483	0.627619	0.470902	0	484	21.7184	17.6757	5.16583	tertiary	Dg_IR
	Dg_V107029_Dicer_32h29_retina2_201023	485	1780	3933	47.6064	2370	220	33.9944	4	226.876	218.918	0.452581	26.0303	32.0348	0.751055	77.2334	80.1266	32.3878	1.10078	0.914667	29.3949	2.47398	0.353002	0.434562	0	485	16.0112	8.86525	5.37748	NA	Dg_IR
	Dg_V107029_Dicer_32h29_retina2_201023	486	874	1250	33.3588	936	245	73.2975	15	132.663	130.546	0.6992	11.1831	26.3787	0.933761	51.1957	49.1904	23.0285	1.31852	0.883649	59.5855	2.13607	0.459896	0.624054	0	486	9.36236	4.35294	4.48739	NA	Dg_IR
	Dg_V107029_Dicer_32h29_retina2_201023	487	2231	3294	53.2973	2370	146	22.7584	3	208.426	200.282	0.677292	32.6212	28.2205	0.94135	73.6003	69.7935	42.3006	-0.589981	0.795402	23.5386	1.64994	0.583149	0.645363	0	487	14.7092	11.1114	4.41269	NA	Dg_IR
	Dg_V107029_Dicer_32h29_retina2_201023	488	886	1444	33.5871	959	227	80.1637	16	133.355	129.11	0.613573	16.3973	18.1569	0.923879	41.6773	39.7997	30.3534	-0.805529	0.646806	48.1057	1.31121	0.712172	0.62607	0	488	9.41122	4.4127	4.48016	NA	Dg_IR
	Dg_V107029_Dicer_32h29_retina2_201023	489	1015	1716	35.9491	1159	181	34.5172	7	150.87	145.715	0.591492	22.3409	19.6158	0.875755	52.4023	47.8851	30.6943	0.694246	0.767541	26.966	1.56006	0.563606	0.560363	0	489	10.6473	5.05518	4.73555	NA	Dg_IR
	Dg_V107029_Dicer_32h29_retina2_201023	490	2718	4216	58.8274	2906	195	30.0887	3	234.397	225.296	0.644687	32.9588	33.3985	0.935306	70.8802	62.5234	57.5688	0.142237	0.390137	31.3737	1.08606	0.885268	0.621663	0	490	16.542	13.5369	4.49601	bristle	Dg_IR
	Dg_V107029_Dicer_32h29_retina2_201023	491	4514	8352	75.8116	6153	199	62.0576	12	368.439	352.376	0.540469	34.6693	52.3401	0.733626	99.3277	104.482	67.2067	1.23277	0.765667	45.7164	1.55464	0.526489	0.41787	0	491	26.0016	22.4819	5.48383	secondary	Dg_IR
	Dg_V107029_Dicer_32h29_retina2_201023	492	4930	7504	79.228	5169	255	35.2947	3	325.782	311.542	0.656983	60.4631	38.715	0.953763	116.76	113.188	58.1767	-0.276464	0.857801	53.259	1.94559	0.489955	0.583718	0	492	22.9912	24.5538	4.63984	pr	Dg_IR
	Dg_V107029_Dicer_32h29_retina2_201023	493	3877	6004	70.2592	4108	253	28.8189	3	278.776	269.463	0.645736	34.5796	33.7088	0.943768	85.1469	83.4648	62.0271	-0.442394	0.669122	37.6477	1.34562	0.708597	0.626897	0	493	19.6739	19.3093	4.4772	pr	Dg_IR
	Dg_V107029_Dicer_32h29_retina2_201023	494	1827	2911	48.2308	2001	243	84.4521	9	200.669	192.928	0.627619	37.4729	18.9174	0.913043	71.5681	65.7911	36.9867	0.223057	0.827012	50.9798	1.77878	0.53742	0.570148	0	494	14.1617	9.09933	4.69474	pr	Dg_IR
	Dg_V107029_Dicer_32h29_retina2_201023	495	3405	4500	65.8436	3577	142	21.7765	3	249.598	239.315	0.756667	27.0276	40.943	0.951915	83.006	79.2081	57.1773	1.32997	0.692038	24.7508	1.38531	0.691015	0.686823	0	495	17.6148	16.9585	4.27743	secondary	Dg_IR
	Dg_V107029_Dicer_32h29_retina2_201023	496	3268	4980	64.5054	3409	251	24.5774	2	256.776	247.265	0.656225	23.0903	42.7681	0.958639	86.977	83.0121	53.2383	1.2913	0.767264	32.124	1.55926	0.603822	0.622851	0	496	18.1213	16.2762	4.49172	pr	Dg_IR
	Dg_V107029_Dicer_32h29_retina2_201023	497	925	1540	34.3183	997	125	31.1632	9	136.391	133.133	0.600649	23.8119	16.5286	0.927783	44.4072	39.9521	30.8511	-0.223692	0.635377	18.3245	1.295	0.737859	0.624857	0	497	9.62544	4.60694	4.4845	NA	Dg_IR
	Dg_V107029_Dicer_32h29_retina2_201023	498	1333	2116	41.1974	1437	147	29.5116	5	164.184	158.337	0.629962	21.5484	22.4419	0.927627	58.1378	55.8966	31.3779	-0.808636	0.827574	27.594	1.7814	0.543213	0.621412	0	498	11.5869	6.63898	4.49692	bristle	Dg_IR
	Dg_V107029_Dicer_32h29_retina2_201023	499	2728	4275	58.9355	2941	128	17.3251	2	234.397	225.296	0.638129	36.1173	33.654	0.927576	77.6209	70.8166	51.1132	-0.155949	0.692134	19.5816	1.38548	0.692603	0.623951	0	499	16.542	13.5867	4.48776	secondary	Dg_IR
	Dg_V107029_Dicer_32h29_retina2_201023	500	697	1302	29.7901	818	152	54.736	26	129.32	127.77	0.53533	23.4319	14.076	0.852078	43.909	43.0301	22.4062	0.570321	0.853734	24.2438	1.92046	0.479289	0.523736	0	500	9.12642	3.47139	4.89834	NA	Dg_IR
	Dg_V107029_Dicer_32h29_retina2_201023	501	2371	3328	54.9441	2530	249	71.2412	15	213.355	204.955	0.71244	30.8503	21.9528	0.937154	70	62.4701	50.7834	0.348184	0.582372	54.0793	1.23013	0.773565	0.654537	0	501	15.057	11.8087	4.38165	pr	Dg_IR
	Dg_V107029_Dicer_32h29_retina2_201023	502	5095	7917	80.5429	5570	224	29.6432	6	320.504	308.075	0.643552	44.219	39.8832	0.914722	103.465	100.805	66.3257	0.514453	0.753055	27.9581	1.51985	0.638391	0.623287	0	502	22.6187	25.3755	4.49015	secondary	Dg_IR
	Dg_V107029_Dicer_32h29_retina2_201023	503	3274	5293	64.5646	3490	188	21.974	3	260.054	249.621	0.618553	32.2297	30.6988	0.938109	80.4114	73.7908	59.7792	-0.423738	0.586268	25.6381	1.23439	0.765568	0.608362	0	503	18.3526	16.3061	4.5449	secondary	Dg_IR
	Dg_V107029_Dicer_32h29_retina2_201023	504	1949	3000	49.8151	2063	135	28.0303	6	198.391	191.912	0.649667	34.8846	19.9692	0.944741	68.6003	60.79	43.7609	0.662755	0.694109	22.137	1.38914	0.671519	0.622269	0	504	14.0009	9.70695	4.49382	pr	Dg_IR
	Dg_V107029_Dicer_32h29_retina2_201023	505	3520	6889	66.9463	3968	255	39.7506	3	295.267	283.005	0.51096	39.1278	41.3375	0.887097	96.6075	98.0748	47.8751	0.699368	0.87276	54.4775	2.04855	0.465948	0.507367	0	505	20.8377	17.5313	4.97672	pr	Dg_IR
	Dg_V107029_Dicer_32h29_retina2_201023	506	3289	5159	64.7123	3472	155	22.3889	3	255.539	244.948	0.637527	41.3536	31.7212	0.947293	81.9329	77.4716	55.4839	-0.668711	0.697911	25.8269	1.39629	0.697732	0.632935	0	506	18.034	16.3808	4.4558	secondary	Dg_IR
	Dg_V107029_Dicer_32h29_retina2_201023	507	946	1452	34.7057	1046	222	74.8647	22	137.249	134.894	0.651515	23.7717	15.6247	0.904398	48.3322	42.326	30.8769	-0.336524	0.68398	45.665	1.3708	0.672337	0.63108	0	507	9.68599	4.71153	4.46234	NA	Dg_IR
	Dg_V107029_Dicer_32h29_retina2_201023	508	2765	3900	59.3339	2891	237	33.2336	7	229.083	220.259	0.708974	41.523	26.583	0.956416	77.1298	72.3715	50.4406	-0.0922182	0.717102	37.9847	1.43479	0.672156	0.662092	0	508	16.167	13.771	4.35658	NA	Dg_IR
	Dg_V107029_Dicer_32h29_retina2_201023	509	2304	3000	54.1622	2507	211	22.1146	5	207.213	199.132	0.768	22.7192	28.4058	0.919027	68.4763	64.581	48.0752	1.46952	0.667715	24.4974	1.34333	0.70337	0.674307	0	509	14.6236	11.475	4.31694	pr	Dg_IR
	Dg_V107029_Dicer_32h29_retina2_201023	510	1335	2376	41.2283	1461	160	56.1663	9	172.255	166.382	0.561869	19.6292	30.394	0.913758	59.0593	55.1868	32.4641	1.0387	0.808673	37.5419	1.69993	0.558112	0.56539	0	510	12.1565	6.64894	4.71445	NA	Dg_IR
	Dg_V107029_Dicer_32h29_retina2_201023	511	1327	2600	41.1046	1536	108	28.8448	9	176.74	170.634	0.510385	23.7656	27.8139	0.863932	52.6118	50.2471	36.9947	-0.919956	0.676703	16.5108	1.35822	0.669205	0.533839	0	511	12.473	6.60909	4.85176	NA	Dg_IR
	Dg_V107029_Dicer_32h29_retina2_201023	512	1845	3520	48.4678	2120	209	37.5827	6	210.74	206.105	0.524148	27.8618	25.4477	0.870283	68.352	63.9878	41.9933	1.15361	0.754525	38.8853	1.52376	0.573737	0.52205	0	512	14.8725	9.18898	4.90624	pr	Dg_IR
	Dg_V107029_Dicer_32h29_retina2_201023	513	942	1380	34.6322	1047	88	28.2994	7	137.799	137.901	0.682609	23.828	14.9841	0.899713	53.3385	46.0719	27.8539	-0.370271	0.796548	17.8175	1.65405	0.565052	0.623403	0	513	9.72482	4.69161	4.48973	NA	Dg_IR
	Dg_V107029_Dicer_32h29_retina2_201023	514	1734	3016	46.9872	1964	112	24.7168	5	196.048	189.691	0.574934	24.6753	23.812	0.882892	62.6498	57.1395	43.5266	-0.241487	0.64786	20.7728	1.31275	0.676218	0.566938	0	514	13.8356	8.63615	4.70801	bristle	Dg_IR
	Dg_V107029_Dicer_32h29_retina2_201023	515	907	1677	33.9828	1020	124	32.6582	10	140.841	136.599	0.540847	20.6273	20.1786	0.889216	44.3847	43.9822	27.9723	0.596184	0.771697	20.5808	1.57235	0.596986	0.574594	0	515	9.93947	4.51729	4.67654	NA	Dg_IR
	Dg_V107029_Dicer_32h29_retina2_201023	516	1106	1794	37.526	1214	116	30.8029	10	148.184	143.954	0.616499	20.1772	20.9503	0.911038	46.8722	42.7386	33.7691	1.311	0.612936	19.7881	1.26561	0.770949	0.632942	0	516	10.4577	5.50841	4.45577	pr	Dg_IR
	Dg_V107029_Dicer_32h29_retina2_201023	517	4042	7104	71.7387	4470	254	32.5379	3	302.539	291.795	0.568975	38.1066	37.8243	0.904251	101.242	93.7112	59.3799	0.282466	0.773622	46.1488	1.57816	0.586035	0.554936	0	517	21.3509	20.1311	4.75865	pr	Dg_IR
	Dg_V107029_Dicer_32h29_retina2_201023	518	1799	3072	47.8598	1990	130	21.2941	4	198.462	192.372	0.585612	20.8182	28.2668	0.90402	66.4003	59.56	40.3225	-0.935136	0.735977	17.6666	1.47709	0.645701	0.573967	0	518	14.006	8.95988	4.67909	bristle	Dg_IR
	Dg_V107029_Dicer_32h29_retina2_201023	519	2614	4480	57.691	2813	119	17.5065	2	234.882	225.757	0.583482	31.6469	32.2976	0.929257	70.1783	61.543	56.2976	-1.16208	0.403979	17.342	1.09317	0.878736	0.595409	0	519	16.5762	13.019	4.59407	pr	Dg_IR
	Dg_V107029_Dicer_32h29_retina2_201023	520	2574	4698	57.2479	2858	150	27.7782	6	248.225	238.014	0.547893	31.77	44.5567	0.90063	86.7295	80.6706	44.0482	-1.00995	0.837769	21.1892	1.83142	0.503602	0.52496	0	520	17.5179	12.8197	4.89263	secondary	Dg_IR
	Dg_V107029_Dicer_32h29_retina2_201023	521	3324	6059	65.0557	3812	195	33.1182	5	278.675	268.027	0.548605	48.6432	40.559	0.871983	85.6154	76.4558	61.0391	-0.269649	0.602184	29.7615	1.25257	0.72402	0.537866	0	521	19.6668	16.5551	4.83357	bristle	Dg_IR
	Dg_V107029_Dicer_32h29_retina2_201023	522	2610	4266	57.6468	2888	253	52.246	11	247.154	239.125	0.611814	29.6494	35.7759	0.90374	86.6083	80.2056	43.6912	1.13671	0.838605	45.8658	1.83574	0.516585	0.536925	0	522	17.4423	12.999	4.8378	pr	Dg_IR
	Dg_V107029_Dicer_32h29_retina2_201023	523	629	875	28.2996	688	239	80.1208	20	107.799	104.881	0.718857	15.5835	12.337	0.914244	38.0789	33.9544	24.319	0.228713	0.697871	49.7069	1.39621	0.694653	0.680191	0	523	7.60764	3.13272	4.29823	NA	Dg_IR
	Dg_V107029_Dicer_32h29_retina2_201023	524	2619	3840	57.7461	2846	218	28.331	4	234.912	225.392	0.682031	38.5731	21.3792	0.920239	81.5843	76.8762	46.2957	-0.0945097	0.798337	32.951	1.66055	0.564237	0.596398	0	524	16.5783	13.0439	4.59026	pr	Dg_IR
	Dg_V107029_Dicer_32h29_retina2_201023	525	3439	4950	66.1715	3682	155	22.3763	3	262.74	252.167	0.694747	41.5228	34.565	0.934003	82.7647	76.0856	61.1686	0.0637451	0.594704	23.1686	1.24387	0.756376	0.626022	0	525	18.5422	17.1279	4.48033	secondary	Dg_IR
	Dg_V107029_Dicer_32h29_retina2_201023	526	779	1200	31.4937	855	220	86.6008	32	129.87	126.199	0.649167	13.4827	25.6893	0.911111	48.3735	45.8153	22.7867	-1.479	0.867544	39.8883	2.01062	0.472527	0.580402	0	526	9.16525	3.87979	4.65308	NA	Dg_IR
	Dg_V107029_Dicer_32h29_retina2_201023	527	1400	2254	42.2201	1534	130	27.4379	5	169.184	163.47	0.621118	27.8207	21.6893	0.912647	56.0803	54.5493	34.5777	0.557077	0.773431	25.3367	1.57758	0.599046	0.61464	0	527	11.9397	6.97267	4.52163	NA	Dg_IR
	Dg_V107029_Dicer_32h29_retina2_201023	528	547	945	26.3906	619	195	54.6106	16	114.456	113.481	0.578836	21.1974	11.872	0.883683	45.2769	39.6129	19.1515	-0.036161	0.875363	34.6458	2.06839	0.443838	0.524712	0	528	8.07744	2.72432	4.89378	NA	Dg_IR
	Dg_V107029_Dicer_32h29_retina2_201023	529	4035	6612	71.6765	4380	192	32.8932	6	289.782	277.412	0.610254	41.8379	34.747	0.921233	89.4986	80.1037	67.4046	-0.193247	0.540309	29.1069	1.1884	0.800661	0.603825	0	529	20.4506	20.0962	4.56194	secondary	Dg_IR
	Dg_V107029_Dicer_32h29_retina2_201023	530	3285	4875	64.673	3454	132	21.2801	3	249.225	239.355	0.673846	38.4402	28.8521	0.951071	79.3788	72.0154	59.3754	-0.278425	0.565889	21.323	1.21288	0.806483	0.6646	0	530	17.5885	16.3609	4.34835	pr	Dg_IR
	Dg_V107029_Dicer_32h29_retina2_201023	531	1801	4071	47.8864	2158	255	44.4109	5	219.296	213.824	0.442397	33.6663	32.6985	0.834569	73.0548	74.4834	34.4494	0.66865	0.886614	64.1438	2.16211	0.413338	0.470609	0	531	15.4763	8.96984	5.16743	pr	Dg_IR
	Dg_V107029_Dicer_32h29_retina2_201023	532	4440	7700	75.1877	4942	254	23.7018	2	321.61	307.98	0.576623	50.7757	34.1018	0.898422	110.549	99.4831	59.1931	-0.0528502	0.803721	35.918	1.68065	0.571208	0.539428	0	532	22.6968	22.1133	4.82657	pr	Dg_IR
	Dg_V107029_Dicer_32h29_retina2_201023	533	1102	2016	37.4581	1255	254	118.842	40	157.669	154.45	0.546627	18.9292	22.3603	0.878088	48.2597	40.8953	36.3108	-1.42192	0.460041	64.7491	1.12626	0.838967	0.557056	0	533	11.1271	5.48849	4.74958	NA	Dg_IR
	Dg_V107029_Dicer_32h29_retina2_201023	534	1165	1599	38.5139	1256	127	34.7313	10	145.456	140.582	0.72858	18.8215	18.097	0.927548	48.2597	43.0527	35.572	-0.900517	0.563312	23.4198	1.2103	0.800269	0.691948	0	534	10.2652	5.80226	4.26156	pr	Dg_IR
	Dg_V107029_Dicer_32h29_retina2_201023	535	2750	4092	59.1727	2903	156	21.668	3	227.983	218.823	0.672043	29.5964	32.2593	0.947296	70.2282	65.8442	54.2531	-0.784801	0.566646	22.9559	1.21365	0.807621	0.664873	0	535	16.0893	13.6963	4.34746	secondary	Dg_IR
	Dg_V107029_Dicer_32h29_retina2_201023	536	3593	5508	67.6369	4697	129	21.0184	3	307.533	296.334	0.652324	38.7334	31.2577	0.764956	95.1315	78.1591	66.9652	-0.205144	0.515681	19.4651	1.16716	0.748874	0.477401	0	536	21.7034	17.8949	5.13054	secondary	Dg_IR
	Dg_V107029_Dicer_32h29_retina2_201023	537	2803	5475	59.7402	3389	98	16.0114	3	268.539	257.665	0.511963	29.2479	35.9725	0.827088	84.22	73.0232	55.8949	-0.804266	0.643508	14.5819	1.30644	0.669285	0.488447	0	537	18.9515	13.9603	5.0722	tertiary	Dg_IR
	Dg_V107029_Dicer_32h29_retina2_201023	538	3100	5056	62.8255	3335	172	21.809	4	253.64	243.932	0.613133	41.1977	35.39	0.929535	79.6304	74.4532	55.4168	-0.0904868	0.667827	24.0122	1.34351	0.712041	0.605532	0	538	17.9	15.4395	4.5555	pr	Dg_IR
	Dg_V107029_Dicer_32h29_retina2_201023	539	533	988	26.0507	644	149	57.045	21	126.799	128.42	0.539474	8.2045	21.4822	0.82764	53.8516	48.2048	15.2817	-1.37796	0.94842	28.0704	3.15442	0.29205	0.416587	0	539	8.94852	2.65459	5.49227	NA	Dg_IR
	Dg_V107029_Dicer_32h29_retina2_201023	540	925	1804	34.3183	1045	255	108.219	16	147.184	144.509	0.512749	20.9351	22.8108	0.885167	51.1077	45.9221	27.5289	0.740718	0.800399	81.6439	1.66814	0.55848	0.536577	0	540	10.3871	4.60694	4.83937	NA	Dg_IR
	Dg_V107029_Dicer_32h29_retina2_201023	541	3394	5040	65.7372	3559	225	19.7834	2	255.397	244.813	0.673413	35.4081	31.4997	0.953639	80.8022	77.9345	56.2287	-0.742072	0.692428	28.5415	1.38603	0.71148	0.653868	0	541	18.024	16.9037	4.38389	pr	Dg_IR
	Dg_V107029_Dicer_32h29_retina2_201023	542	644	1260	28.6351	728	220	64.4255	24	122.32	120.185	0.511111	15.7888	18.6273	0.884615	39	34.5981	27.1922	-0.705337	0.618298	35.3077	1.27236	0.685001	0.540882	0	542	8.63241	3.20743	4.82008	NA	Dg_IR
	Dg_V107029_Dicer_32h29_retina2_201023	543	1962	2944	49.981	2162	247	55.4638	11	198.391	191.912	0.66644	34.9995	22.5525	0.907493	68.352	61.3447	42.982	0.162138	0.713492	55.1804	1.42722	0.663828	0.62642	0	543	14.0009	9.7717	4.47891	pr	Dg_IR
	Dg_V107029_Dicer_32h29_retina2_201023	544	2958	4154	61.3697	3333	245	18.3245	3	241.77	235.523	0.712085	32.2032	32.7208	0.887489	81.8413	68.471	57.6083	0.899484	0.540486	26.0667	1.18856	0.803331	0.635923	0	544	17.0623	14.7323	4.44531	pr	Dg_IR
	Dg_V107029_Dicer_32h29_retina2_201023	545	1672	2924	46.1395	1933	155	39.5066	12	204.497	196.95	0.571819	35.6471	21.7751	0.864977	70.342	68.9832	33.2949	-0.326388	0.875812	28.266	2.07188	0.447363	0.502424	0	545	14.4319	8.32736	5.00115	pr	Dg_IR
	Dg_V107029_Dicer_32h29_retina2_201023	546	3466	5518	66.4308	3894	227	21.8156	4	275.326	264.1	0.628126	28.4178	46.4977	0.890087	91.6788	88.248	52.7334	1.39675	0.801825	20.2202	1.67347	0.566669	0.574572	0	546	19.4304	17.2623	4.67663	secondary	Dg_IR
	Dg_V107029_Dicer_32h29_retina2_201023	547	685	1015	29.5325	749	242	95.8876	48	115.385	112.466	0.674877	15.3606	11.8511	0.914553	36.6197	35.9154	26.2339	-0.16494	0.68298	38.9428	1.36904	0.676146	0.646552	0	547	8.14299	3.41163	4.40863	NA	Dg_IR
	Dg_V107029_Dicer_32h29_retina2_201023	548	2683	6497	58.4474	3621	167	38.088	11	291.776	284.862	0.41296	48.7406	34.3861	0.740956	99.7647	83.113	51.5998	0.815446	0.783937	22.4312	1.61072	0.494531	0.396034	0	548	20.5913	13.3626	5.63299	bristle	Dg_IR
	Dg_V107029_Dicer_32h29_retina2_201023	549	3219	5236	64.02	3406	251	27.246	4	252.711	245.503	0.614782	36.7881	28.6723	0.945097	77.3175	72.2938	58.857	0.213047	0.580675	28.0519	1.2283	0.784203	0.633408	0	549	17.8344	16.0322	4.45413	pr	Dg_IR
	Dg_V107029_Dicer_32h29_retina2_201023	550	2358	3640	54.7932	2523	145	21.3923	3	219.012	211.103	0.647802	35.8601	28.1904	0.934602	69.3542	63.8665	50.2005	0.230086	0.618198	23.1574	1.27223	0.73605	0.617756	0	550	15.4562	11.744	4.51021	NA	Dg_IR
	Dg_V107029_Dicer_32h29_retina2_201023	551	4396	6241	74.8142	4668	220	23.2607	4	285.776	275.151	0.704374	36.5648	33.866	0.941731	86.8389	78.2633	73.8511	-0.682021	0.331019	30.6498	1.05974	0.913801	0.676421	0	551	20.1679	21.8942	4.31019	pr	Dg_IR
	Dg_V107029_Dicer_32h29_retina2_201023	552	2514	4047	56.5767	2696	255	45.9268	5	224.397	217.712	0.621201	34.8262	32.0179	0.932493	71.4493	65.51	51.7843	0.0838348	0.612488	63.1904	1.26505	0.745866	0.627395	0	552	15.8363	12.5209	4.47543	pr	Dg_IR
	Dg_V107029_Dicer_32h29_retina2_201023	553	1176	1656	38.6953	1278	200	46.6539	15	151.284	147.056	0.710145	16.6905	24.8435	0.920188	51.8845	45.2882	34.4654	-1.25979	0.648723	34.2681	1.31402	0.73004	0.645698	0	553	10.6765	5.85704	4.41154	pr	Dg_IR
	Dg_V107029_Dicer_32h29_retina2_201023	554	3933	6075	70.7648	4105	172	22.7226	3	273.888	263.488	0.647407	36.9835	36.9669	0.9581	81.7435	73.8034	68.8169	0.238694	0.361338	27.1215	1.07246	0.919351	0.65885	0	554	19.329	19.5882	4.36729	pr	Dg_IR
	Dg_V107029_Dicer_32h29_retina2_201023	555	3796	7052	69.5213	4133	254	30.9874	4	291.545	280.228	0.538287	41.8978	38.7276	0.918461	87.4757	74.5979	68.3159	0.0970695	0.401663	40.0705	1.09196	0.868526	0.561209	0	555	20.5751	18.9059	4.73198	pr	Dg_IR
	Dg_V107029_Dicer_32h29_retina2_201023	556	3055	4510	62.3678	3269	161	14.7614	2	243.776	235.332	0.677384	29.6887	43.5532	0.934537	82.2982	76.3443	52.0359	-1.33589	0.73173	16.9808	1.46715	0.667372	0.646012	0	556	17.2039	15.2154	4.41047	NA	Dg_IR
	Dg_V107029_Dicer_32h29_retina2_201023	557	4285	8976	73.8636	5709	242	23.7235	3	342.646	329.067	0.477384	35.1393	52.867	0.750569	106.254	99.0158	65.2344	-1.06983	0.752293	28.9158	1.51785	0.556484	0.458638	0	557	24.1814	21.3413	5.23444	pr	Dg_IR
	Dg_V107029_Dicer_32h29_retina2_201023	558	4145	6072	72.6469	4476	197	18.856	2	286.74	274.921	0.682642	38.8796	31.2478	0.92605	92.3093	91.7128	60.7782	-0.136938	0.748884	25.7413	1.50898	0.627443	0.633516	0	558	20.236	20.6441	4.45375	pr	Dg_IR
	Dg_V107029_Dicer_32h29_retina2_201023	559	3436	6570	66.1427	3870	222	31.7506	3	294.196	285.456	0.522983	45.4726	34.9406	0.887855	102.005	102.507	43.9907	-0.530671	0.903234	34.1916	2.3302	0.416348	0.498873	0	559	20.7621	17.1129	5.01892	secondary	Dg_IR
	Dg_V107029_Dicer_32h29_retina2_201023	560	2409	4664	55.3826	2666	245	52.9108	8	272.569	261.093	0.516509	50.7003	18.7995	0.903601	110.725	104.941	30.2101	-0.284152	0.957667	50.3172	3.47371	0.278521	0.40747	0	560	19.2358	11.998	5.55338	NA	Dg_IR
	Dg_V107029_Dicer_32h29_retina2_201023	561	5292	8249	82.0852	5835	255	34.4416	4	335.746	322.133	0.641532	58.9488	39.2504	0.906941	116.417	107.887	66.8655	-0.239426	0.784781	54.8472	1.61349	0.578884	0.589939	0	561	23.6944	26.3567	4.61531	pr	Dg_IR
	Dg_V107029_Dicer_32h29_retina2_201023	562	4437	7654	75.1623	5207	140	20.0349	2	322.604	310.066	0.579697	41.5531	43.3216	0.852122	106.231	89.5291	71.9936	-0.85441	0.594445	21.7339	1.24357	0.704808	0.535747	0	562	22.767	22.0984	4.84312	pr	Dg_IR
	Dg_V107029_Dicer_32h29_retina2_201023	563	2187	2900	52.7691	2416	197	34.615	7	200.87	193.118	0.754138	23.0649	29.401	0.905215	70.4557	64.6939	45.5865	-1.26812	0.709557	27.155	1.41915	0.665322	0.681127	0	563	14.1759	10.8923	4.29527	bristle	Dg_IR
	Dg_V107029_Dicer_32h29_retina2_201023	564	2342	3360	54.607	2470	147	22.9688	2	215.012	206.526	0.697024	38.1661	24.6516	0.948178	76.5572	71.7958	43.2606	-0.311041	0.79808	24.858	1.65961	0.578494	0.636606	0	564	15.1739	11.6643	4.44293	tertiary	Dg_IR
	Dg_V107029_Dicer_32h29_retina2_201023	565	1190	1634	38.925	1254	154	27.8538	6	144.698	140.257	0.728274	22.1118	20.5008	0.948963	45.8803	43.3021	35.5829	0.00959207	0.569868	24.2415	1.21694	0.808053	0.714215	0	565	10.2117	5.92677	4.1946	NA	Dg_IR
	Dg_V107029_Dicer_32h29_retina2_201023	566	2482	3380	56.2155	2639	139	18.8002	6	213.012	204.63	0.73432	24.4625	31.3094	0.940508	71.218	68.7456	47.0126	-1.17548	0.72961	15.9465	1.46228	0.668687	0.687389	0	566	15.0328	12.3615	4.27566	pr	Dg_IR
	Dg_V107029_Dicer_32h29_retina2_201023	567	2835	4154	60.0802	3146	236	32.7792	4	239.255	229.509	0.682475	26.8116	36.3062	0.901144	79.0569	71.7758	53.3313	1.23201	0.669263	36.4419	1.34585	0.700659	0.62236	0	567	16.8848	14.1197	4.49349	bristle	Dg_IR
	Dg_V107029_Dicer_32h29_retina2_201023	568	687	1015	29.5756	741	135	48.2198	14	112.284	109.134	0.676847	17.7176	14.0975	0.927126	38.9102	37.2682	23.7321	-0.542995	0.771035	28.5029	1.57037	0.629782	0.684745	0	568	7.92418	3.42159	4.28391	NA	Dg_IR
	Dg_V107029_Dicer_32h29_retina2_201023	569	729	1189	30.4662	827	114	41.904	18	123.627	122.176	0.61312	21.5775	11.5281	0.881499	43.6578	38.8557	25.9682	0.0799348	0.743869	19.372	1.49628	0.614793	0.599388	0	569	8.7247	3.63077	4.57879	NA	Dg_IR
	Dg_V107029_Dicer_32h29_retina2_201023	570	962	2100	34.9979	1118	255	81.8306	14	160.805	156.671	0.458095	23.317	18.9917	0.860465	60.4649	58.2268	22.9605	0.776155	0.91897	58.4125	2.53596	0.361276	0.467504	0	570	11.3484	4.79122	5.18456	NA	Dg_IR
	Dg_V107029_Dicer_32h29_retina2_201023	571	449	630	23.9099	497	175	52.4922	17	90.935	90.0377	0.712698	9.71492	15.5278	0.903421	34.9857	31.1575	19.3126	-1.19385	0.78473	32.5223	1.61333	0.588886	0.682329	0	571	6.41751	2.23623	4.29149	NA	Dg_IR
	Dg_V107029_Dicer_32h29_retina2_201023	572	1585	2325	44.9231	1737	255	78.289	7	197.527	190.341	0.68172	13.2694	36.3672	0.912493	76.6877	77.4294	26.7417	-1.42613	0.938467	84.8901	2.89546	0.33661	0.510489	0	572	13.94	7.89406	4.96148	bristle	Dg_IR
	Dg_V107029_Dicer_32h29_retina2_201023	573	1592	2925	45.0222	1927	222	48.1702	7	208.669	202.638	0.544274	21.2676	36.8003	0.826155	75.2396	74.7566	30.8027	1.3325	0.911166	42.1131	2.42695	0.362706	0.459449	0	573	14.7263	7.92892	5.22982	pr	Dg_IR
	Dg_V107029_Dicer_32h29_retina2_201023	574	288	625	19.1492	351	221	58.6076	18	83.3848	84.2541	0.4608	12.1632	13.1424	0.820513	28.178	23.2427	18.8244	0.907333	0.586562	41.3071	1.23471	0.678778	0.52051	0	574	5.88467	1.43438	4.9135	NA	Dg_IR
	Dg_V107029_Dicer_32h29_retina2_201023	575	2150	3850	52.3208	2466	176	25.8312	5	224.776	216.927	0.558442	34.0753	22.186	0.871857	77.2334	66.9246	45.3681	0.257619	0.735155	28.9094	1.47515	0.611192	0.534749	0	575	15.863	10.708	4.84764	secondary	Dg_IR
	Dg_V107029_Dicer_32h29_retina2_201023	576	3348	5751	65.2902	3558	230	25.2216	5	265.196	254.888	0.58216	32.44	39.3008	0.940978	86.6083	88.3742	49.2777	-0.906087	0.830107	29.1545	1.79339	0.545814	0.598221	0	576	18.7155	16.6746	4.58326	secondary	Dg_IR
	Dg_V107029_Dicer_32h29_retina2_201023	577	4393	7632	74.7886	4991	254	38.4874	5	324.368	310.201	0.575603	51.3449	30.1373	0.880184	106.794	100.114	58.82	-0.437973	0.809201	37.9784	1.70204	0.558063	0.524682	0	577	22.8914	21.8792	4.89392	pr	Dg_IR
	Dg_V107029_Dicer_32h29_retina2_201023	578	1854	3139	48.5859	2037	177	34.8037	7	212.77	207.081	0.590634	42.6073	22.9304	0.910162	74.9533	69.1434	37.5902	0.00242503	0.839309	27.389	1.8394	0.493763	0.514637	0	578	15.0157	9.23381	4.94145	pr	Dg_IR
	Dg_V107029_Dicer_32h29_retina2_201023	579	3236	4977	64.1888	3418	197	23.0507	2	255.397	244.813	0.650191	31.915	33.5309	0.946752	84.8646	74.38	58.5411	1.10153	0.616885	27.1665	1.27056	0.744742	0.623429	0	579	18.024	16.1168	4.48964	secondary	Dg_IR
	Dg_V107029_Dicer_32h29_retina2_201023	580	2926	4071	61.0369	3178	223	37.3674	5	238.19	229.644	0.718742	30.6292	32.3797	0.920705	69.7209	66.0231	57.4645	1.19004	0.492398	34.1936	1.14894	0.854659	0.648093	0	580	16.8097	14.5729	4.40338	bristle	Dg_IR
	Dg_V107029_Dicer_32h29_retina2_201023	581	3782	5481	69.393	4209	237	25.0524	4	282.012	270.439	0.69002	32.6663	42.0241	0.898551	94.6256	83.6081	62.52	1.31768	0.663952	33.0179	1.3373	0.688867	0.597579	0	581	19.9023	18.8362	4.58572	pr	Dg_IR
	Dg_V107029_Dicer_32h29_retina2_201023	582	1143	1900	38.1486	1245	166	36.9729	9	153.841	148.532	0.601579	21.8294	19.6325	0.918072	50.2494	45.7094	33.602	0.070871	0.677934	28.6973	1.36032	0.69654	0.606896	0	582	10.8569	5.69269	4.55038	pr	Dg_IR
	Dg_V107029_Dicer_32h29_retina2_201023	583	312	504	19.9311	349	111	44.8494	16	78.3848	76.9949	0.619048	9.97436	10.9038	0.893983	27.4591	25.9499	16.2538	0.69743	0.77954	22.9153	1.59654	0.589919	0.638118	0	583	5.53181	1.55391	4.43766	NA	Dg_IR
	Dg_V107029_Dicer_32h29_retina2_201023	584	545	868	26.3423	602	134	40.6367	15	104.006	102.43	0.62788	12.4642	14.7413	0.905316	35.609	33.6556	21.9888	0.482295	0.757058	19.7032	1.53058	0.612621	0.633124	0	584	7.33997	2.71436	4.45513	NA	Dg_IR
	Dg_V107029_Dicer_32h29_retina2_201023	585	3629	5440	67.9749	4075	247	31.4607	3	275.74	264.1	0.667096	38.4913	25.6856	0.890552	88.8876	80.9973	62.2648	-0.0311502	0.639577	40.7517	1.30085	0.704297	0.599787	0	585	19.4597	18.0742	4.57727	pr	Dg_IR
	Dg_V107029_Dicer_32h29_retina2_201023	586	3124	5986	63.0682	3828	254	33.1108	8	281.983	270.018	0.521884	31.3748	50.0643	0.816092	92.957	89.1026	53.5601	0.827064	0.799169	33.6088	1.6636	0.501003	0.493714	0	586	19.9002	15.559	5.04507	pr	Dg_IR
	Dg_V107029_Dicer_32h29_retina2_201023	587	2386	3328	55.1176	2508	134	19.3856	3	207.497	199.401	0.716947	35.093	26.4153	0.951356	66.7608	61.4563	50.2692	-0.110277	0.575266	20.6321	1.22254	0.804355	0.696393	0	587	14.6436	11.8834	4.24793	secondary	Dg_IR
	Dg_V107029_Dicer_32h29_retina2_201023	588	2507	3740	56.4979	2660	188	22.2736	3	222.19	214.475	0.670321	29.0722	25.359	0.942481	76.0592	71.6616	45.7504	-0.642908	0.769686	24.1088	1.56636	0.621572	0.63814	0	588	15.6805	12.4861	4.43759	secondary	Dg_IR
	Dg_V107029_Dicer_32h29_retina2_201023	589	3162	4524	63.4506	3347	179	25.833	3	250.669	243.012	0.698939	44.4719	26.445	0.944727	94.541	82.5298	50.1581	0.31128	0.794122	27.7229	1.64539	0.591086	0.632369	0	589	17.6903	15.7483	4.45779	pr	Dg_IR
	Dg_V107029_Dicer_32h29_retina2_201023	590	2951	5325	61.2971	3287	253	27.2511	4	261.776	252.398	0.554178	39.8129	42.3531	0.897779	78.8733	72.7867	60.6725	-0.979565	0.552421	36.6153	1.19967	0.70921	0.541154	0	590	18.4742	14.6974	4.81886	NA	Dg_IR
	Dg_V107029_Dicer_32h29_retina2_201023	591	581	884	27.1984	631	158	43.7298	14	123.006	120.836	0.65724	6.08262	26.42	0.920761	52.2398	49.3646	15.8868	-1.56705	0.946799	27.847	3.10727	0.303567	0.482539	0	591	8.68085	2.89366	5.10315	NA	Dg_IR
	Dg_V107029_Dicer_32h29_retina2_201023	592	3223	4087	64.0597	3358	179	21.8421	3	234.426	224.932	0.788598	31.121	28.6444	0.959797	74.2024	69.4628	59.6404	0.612412	0.512656	25.8219	1.16469	0.850482	0.736982	0	592	16.5441	16.0521	4.1293	pr	Dg_IR
	Dg_V107029_Dicer_32h29_retina2_201023	593	4328	6016	74.2333	4579	226	23.0552	3	286.811	274.596	0.719415	47.369	32.1356	0.945185	96.7729	93.8048	59.4069	0.110041	0.773904	29.9503	1.57902	0.626249	0.661158	0	593	20.241	21.5555	4.35966	pr	Dg_IR
	Dg_V107029_Dicer_32h29_retina2_201023	594	2511	3510	56.5429	2677	192	30.6209	3	216.598	208.422	0.715385	35.4536	28.8292	0.93799	77.0065	69.1868	47.9651	-0.563163	0.720679	32.4996	1.44244	0.667898	0.672586	0	594	15.2859	12.506	4.32246	secondary	Dg_IR
	Dg_V107029_Dicer_32h29_retina2_201023	595	1698	2304	46.4969	1781	170	26.6137	5	173.527	167.588	0.736979	22.7968	25.5171	0.953397	60	54.7925	40.5985	0.71362	0.67156	28.2732	1.34962	0.720122	0.708621	0	595	12.2462	8.45685	4.21112	pr	Dg_IR
	Dg_V107029_Dicer_32h29_retina2_201023	596	3115	5313	62.9773	3411	246	26.8491	3	258.261	249.065	0.586298	35.0315	32.4658	0.913222	86.6083	80.042	50.804	-0.58063	0.772745	32.2798	1.57551	0.619059	0.586882	0	596	18.2261	15.5142	4.62732	secondary	Dg_IR
	Dg_V107029_Dicer_32h29_retina2_201023	597	296	540	19.4134	362	160	54.7331	23	84.4853	84.9047	0.548148	12.5338	7.32432	0.81768	32.6956	30.2522	14.5554	-0.102961	0.876646	25.3078	2.07841	0.411802	0.521122	0	597	5.96234	1.47422	4.91061	NA	Dg_IR
	Dg_V107029_Dicer_32h29_retina2_201023	598	3066	5025	62.48	3206	96	19.4821	4	249.539	239.259	0.610149	37.2234	32.4915	0.956332	83.3547	83.4259	47.048	0.71935	0.825809	15.601	1.77321	0.560894	0.618735	0	598	17.6106	15.2701	4.50664	pr	Dg_IR
	Dg_V107029_Dicer_32h29_retina2_201023	599	4451	6750	75.2807	4736	159	17.098	2	297.882	285.092	0.659407	43.7401	37.1332	0.939823	101.789	97.459	59.6605	-0.561485	0.790734	19.7995	1.63356	0.596656	0.630345	0	599	21.0223	22.1681	4.46494	pr	Dg_IR
	Dg_V107029_Dicer_32h29_retina2_201023	600	808	1150	32.0746	892	219	31.6485	9	129.178	126.294	0.702609	12.4505	19.349	0.90583	48.3839	43.8715	25.0741	1.51519	0.820578	29.0376	1.74967	0.534511	0.60848	0	600	9.11639	4.02423	4.54445	NA	Dg_IR
	Dg_V107029_Dicer_32h29_retina2_201023	601	2676	4930	58.3711	3152	218	32.2175	4	256.326	248.931	0.542799	32.8733	44.117	0.848985	91.2688	92.4643	39.9027	-1.21567	0.90209	33.4104	2.31724	0.398518	0.511813	0	601	18.0896	13.3278	4.95507	tertiary	Dg_IR
	Dg_V107029_Dicer_32h29_retina2_201023	602	1087	2200	37.2023	1274	147	29.8988	6	163.497	157.687	0.494091	25.0616	21.0432	0.853218	53.0094	56.1993	27.2567	-0.621869	0.874513	22.6289	2.06185	0.438206	0.510996	0	602	11.5384	5.41378	4.95902	bristle	Dg_IR
	Dg_V107029_Dicer_32h29_retina2_201023	603	4172	8272	72.8832	5790	121	20.0096	3	354.125	343.546	0.504352	47.012	42.9897	0.720553	120.88	105.945	59.3267	-0.835367	0.82851	17.75	1.78579	0.47325	0.418063	0	603	24.9915	20.7786	5.48257	secondary	Dg_IR
	Dg_V107029_Dicer_32h29_retina2_201023	604	2375	3640	54.9904	2581	142	28.2202	6	221.77	214.666	0.652473	26.7549	30.1819	0.920186	83.8689	73.5986	42.7114	-0.89358	0.814383	24.3431	1.72316	0.558257	0.606834	0	604	15.6508	11.8286	4.55062	pr	Dg_IR
	Dg_V107029_Dicer_32h29_retina2_201023	605	2848	4818	60.2178	3035	226	19.9235	3	240.332	233.016	0.591117	38.9456	34.3729	0.938386	73.437	63.1172	60.1436	-0.355042	0.303321	25.7227	1.04944	0.910238	0.619622	0	605	16.9608	14.1844	4.50341	secondary	Dg_IR
	Dg_V107029_Dicer_32h29_retina2_201023	606	4123	5751	72.4539	4467	176	19.0407	3	280.119	271.129	0.716919	39.0298	35.2277	0.922991	93.6483	88.4568	60.8433	-0.525628	0.725872	19.2402	1.45385	0.670904	0.660296	0	606	19.7687	20.5345	4.3625	tertiary	Dg_IR
	Dg_V107029_Dicer_32h29_retina2_201023	607	604	1260	27.7315	674	159	63.7351	22	123.562	120.415	0.479365	20.0132	13.1142	0.896142	45.6946	45.2598	17.6365	-0.526663	0.920953	26.2814	2.56625	0.375424	0.497134	0	607	8.72011	3.00821	5.02768	NA	Dg_IR
	Dg_V107029_Dicer_32h29_retina2_201023	608	2340	3640	54.5837	2559	134	21.2603	4	217.634	210.548	0.642857	26.6175	31.9286	0.91442	69.4046	63.176	48.8826	-1.18438	0.633487	19.1808	1.2924	0.746486	0.620832	0	608	15.3589	11.6543	4.49902	tertiary	Dg_IR
	Dg_V107029_Dicer_32h29_retina2_201023	609	2061	3640	51.2264	2438	194	22.868	3	216.426	210.548	0.566209	33.4226	22.7851	0.845365	70.3847	57.8522	49.4941	0.315694	0.51776	27.8253	1.16887	0.784058	0.552926	0	609	15.2738	10.2648	4.76729	pr	Dg_IR
	Dg_V107029_Dicer_32h29_retina2_201023	610	2519	4134	56.6329	2719	206	26.6681	3	231.811	222.845	0.609337	35.9722	21.6034	0.926444	78.7718	75.4766	45.0063	-0.257951	0.802765	29.4675	1.67702	0.563007	0.589073	0	610	16.3595	12.5458	4.61871	NA	Dg_IR
	Dg_V107029_Dicer_32h29_retina2_201023	611	917	1426	34.1696	1022	255	117.158	22	136.456	134.339	0.643058	13.7525	22.3391	0.89726	46.3897	41.3342	30.0022	1.24118	0.68786	89.0038	1.37771	0.683376	0.618864	0	611	9.63003	4.5671	4.50617	NA	Dg_IR
	Dg_V107029_Dicer_32h29_retina2_201023	612	2611	4806	57.6579	2930	241	35.0226	3	250.847	243.377	0.543279	40.4726	25.6519	0.891126	89.8053	81.7538	42.5663	0.176667	0.853761	40.2177	1.92062	0.497395	0.521435	0	612	17.7029	13.004	4.90914	secondary	Dg_IR
	Dg_V107029_Dicer_32h29_retina2_201023	613	1452	2378	42.997	1602	228	55.7397	9	175.012	169.389	0.610597	30.8347	21.6488	0.906367	60.1664	57.372	33.2165	-0.378787	0.815351	43.8387	1.72722	0.561665	0.595717	0	613	12.351	7.23165	4.59288	bristle	Dg_IR
	Dg_V107029_Dicer_32h29_retina2_201023	614	1279	1845	40.3543	1394	249	66.9242	8	154.527	149.182	0.693225	23.8061	19.3581	0.917504	50.0899	45.0772	37.5144	-0.40637	0.554436	53.1691	1.2016	0.801432	0.673088	0	614	10.9054	6.37003	4.32085	bristle	Dg_IR
	Dg_V107029_Dicer_32h29_retina2_201023	615	3997	6120	71.3382	4247	254	43.3162	4	281.882	269.923	0.653105	30.7228	41.628	0.941135	87.8009	82.7155	66.1092	1.14786	0.601018	52.4089	1.2512	0.743824	0.632133	0	615	19.8931	19.907	4.45862	NA	Dg_IR
	Dg_V107029_Dicer_32h29_retina2_201023	616	3060	5214	62.4189	3395	231	21.9477	4	259.225	248.835	0.586881	39.2592	36.0644	0.901325	79.9062	79.0376	53.7324	1.09154	0.733367	22.1653	1.47095	0.623683	0.572237	0	616	18.2942	15.2403	4.68616	pr	Dg_IR
	Dg_V107029_Dicer_32h29_retina2_201023	617	966	1260	35.0706	1031	246	101.084	19	130.249	128.65	0.766667	20.7629	14.7578	0.936954	47.4342	46.4089	26.7967	-0.127988	0.816458	59.2744	1.73189	0.571064	0.71555	0	617	9.19198	4.81114	4.19068	NA	Dg_IR
	Dg_V107029_Dicer_32h29_retina2_201023	618	2283	4092	53.9148	2640	142	23.0539	4	225.983	220.949	0.557918	30.8629	28.6452	0.864773	73.8241	64.7623	46.984	0.973639	0.688239	22.4423	1.37839	0.693062	0.561779	0	618	15.9482	11.3704	4.72958	NA	Dg_IR
	Dg_V107029_Dicer_32h29_retina2_201023	619	1048	1804	36.5288	1163	112	25.8158	4	147.977	144.509	0.580931	22.7052	19.3922	0.901118	45.1885	39.8544	35.1279	0.312399	0.47236	20.017	1.13455	0.840075	0.601429	0	619	10.4431	5.21954	4.57101	NA	Dg_IR
	Dg_V107029_Dicer_32h29_retina2_201023	620	2200	2900	52.9257	2376	110	20.4477	4	200.284	192.563	0.758621	25.2491	28.1973	0.925926	64.6607	59.3066	49.1205	1.27345	0.560362	17.5729	1.20737	0.796393	0.68919	0	620	14.1346	10.9571	4.27008	pr	Dg_IR
	Dg_V107029_Dicer_32h29_retina2_201023	621	3585	6486	67.5616	4022	238	22.5637	3	286.024	274.635	0.552729	33.0594	45.8759	0.891348	94.7629	85.6807	55.1372	-1.48707	0.76543	28.6164	1.55395	0.621775	0.550672	0	621	20.1855	17.855	4.77704	pr	Dg_IR
	Dg_V107029_Dicer_32h29_retina2_201023	622	2183	3306	52.7208	2322	206	33.672	3	205.083	197.505	0.660315	31.2657	26.1498	0.940138	61.4003	57.699	50.1498	-0.990551	0.494527	38.5067	1.15053	0.834885	0.652234	0	622	14.4732	10.8724	4.38938	tertiary	Dg_IR
	Dg_V107029_Dicer_32h29_retina2_201023	623	1814	2556	48.0589	1993	255	53.6803	6	199.87	194.459	0.709703	17.565	34.6185	0.910186	72.45	77.1846	30.8087	1.42404	0.916883	64.6838	2.50529	0.387691	0.570626	0	623	14.1053	9.03459	4.69277	pr	Dg_IR
	Dg_V107029_Dicer_32h29_retina2_201023	624	2741	4131	59.0758	3354	206	28.8858	3	258.326	247.59	0.66352	41.205	25.4703	0.817233	84.4808	84.8326	47.3078	-0.0467357	0.830069	32.5705	1.7932	0.484946	0.516158	0	624	18.2307	13.6515	4.93416	secondary	Dg_IR
	Dg_V107029_Dicer_32h29_retina2_201023	625	2683	5110	58.4474	3406	247	36.5848	6	270.983	259.982	0.525049	28.3053	44.9564	0.787728	85.1469	76.262	55.9065	0.65676	0.680138	41.8621	1.3641	0.587373	0.459142	0	625	19.1239	13.3626	5.23156	pr	Dg_IR
	Dg_V107029_Dicer_32h29_retina2_201023	626	2646	5135	58.043	2967	255	37.5374	4	259.64	250.176	0.515287	39.0514	32.5986	0.89181	87.9659	86.9186	42.1756	-0.532667	0.874386	56.3544	2.06088	0.445938	0.493239	0	626	18.3234	13.1783	5.0475	pr	Dg_IR
	Dg_V107029_Dicer_32h29_retina2_201023	627	3123	5518	63.0581	3513	114	19.5376	2	270.054	259.101	0.565966	30.0493	39.2709	0.888984	93.0484	87.8534	47.3477	-1.11337	0.842344	19.1138	1.85549	0.515187	0.538123	0	627	19.0584	15.554	4.83242	secondary	Dg_IR
	Dg_V107029_Dicer_32h29_retina2_201023	628	1550	3555	44.4243	1706	222	40.9181	6	217.604	210.128	0.436006	39.0858	21.9639	0.908558	82.5651	78.2008	27.8306	-0.41279	0.934529	37.9057	2.80988	0.322715	0.411346	0	628	15.3569	7.71974	5.52715	NA	Dg_IR
	Dg_V107029_Dicer_32h29_retina2_201023	629	5415	7470	83.0337	5625	239	32.2947	4	311.847	300.816	0.7249	37.6792	40.3069	0.962667	94.4034	89.1072	78.6989	-1.12139	0.469009	29.6167	1.13225	0.868326	0.699723	0	629	22.0078	26.9693	4.23781	bristle	Dg_IR
	Dg_V107029_Dicer_32h29_retina2_201023	630	2951	5184	61.2971	3363	140	14.6276	2	259.054	248.28	0.569252	36.7506	42.1908	0.87749	83.678	81.1782	49.5116	-1.01929	0.792468	14.4454	1.63958	0.570166	0.552585	0	630	18.2821	14.6974	4.76876	secondary	Dg_IR
	Dg_V107029_Dicer_32h29_retina2_201023	631	4110	6972	72.3396	4567	225	26.9881	3	296.575	284.996	0.589501	35.5019	46.1917	0.899934	87.2812	80.7231	68.0644	-1.06434	0.537625	34.203	1.18598	0.803076	0.587197	0	631	20.93	20.4698	4.62608	secondary	Dg_IR
	Dg_V107029_Dicer_32h29_retina2_201023	632	1162	1750	38.4643	1261	229	49.099	11	153.113	147.841	0.664	14.6928	22.2599	0.921491	54.5894	51.9306	30.5269	-1.16121	0.808978	41.2618	1.70114	0.548617	0.622864	0	632	10.8055	5.78732	4.49167	NA	Dg_IR
	Dg_V107029_Dicer_32h29_retina2_201023	633	657	1122	28.9226	731	95	29.6575	8	116.491	114.267	0.585561	17.105	19.5571	0.898769	36.3593	32.3634	28.2047	-1.02639	0.490399	16.8068	1.14745	0.798668	0.608398	0	633	8.22109	3.27217	4.54476	NA	Dg_IR
	Dg_V107029_Dicer_32h29_retina2_201023	634	4564	9800	76.2303	5141	168	24.6231	2	343.894	331.003	0.465714	43.7426	42.7568	0.887765	111.364	113.49	53.5828	-0.782378	0.881525	25.5765	2.11802	0.451173	0.484959	0	634	24.2695	22.7309	5.09041	secondary	Dg_IR
	Dg_V107029_Dicer_32h29_retina2_201023	635	4217	6006	73.2752	4499	234	23.3102	2	286.705	276.032	0.702131	36.235	34.6815	0.937319	92.0978	78.2876	72.7169	-0.27744	0.370475	32.9003	1.07661	0.876047	0.64468	0	635	20.2335	21.0027	4.41502	pr	Dg_IR
	Dg_V107029_Dicer_32h29_retina2_201023	636	3665	6370	68.3112	4304	213	28.7171	3	294.054	281.855	0.575353	42.0611	27.4554	0.851533	98.8585	92.5526	55.5819	-0.168071	0.799592	37.3016	1.66516	0.544762	0.532636	0	636	20.7521	18.2535	4.85724	pr	Dg_IR
	Dg_V107029_Dicer_32h29_retina2_201023	637	1414	2736	42.4307	1583	194	41.988	13	178.983	174.657	0.516813	27.413	26.6881	0.893241	57.0789	49.1758	39.0618	-0.125558	0.607487	27.3412	1.25892	0.744486	0.554673	0	637	12.6313	7.0424	4.75978	NA	Dg_IR
	Dg_V107029_Dicer_32h29_retina2_201023	638	3274	5226	64.5646	3452	214	23.4866	4	252.782	242.726	0.626483	36.4389	32.5278	0.948436	78.6384	71.7213	59.2937	-0.0495375	0.562608	27.8469	1.20959	0.810387	0.643868	0	638	17.8394	16.3061	4.4178	pr	Dg_IR
	Dg_V107029_Dicer_32h29_retina2_201023	639	673	1140	29.2727	742	234	46.0936	12	117.698	115.052	0.590351	18.159	11.4725	0.907008	38.3275	33.7106	27.3047	0.229124	0.586465	35.2497	1.23461	0.754035	0.610497	0	639	8.30628	3.35186	4.53694	NA	Dg_IR
	Dg_V107029_Dicer_32h29_retina2_201023	640	855	1344	32.9942	1089	124	36.4339	11	146.491	142.708	0.636161	12.4304	23.4363	0.785124	50.5964	53.0464	23.3674	-1.49916	0.897748	21.0637	2.2701	0.386869	0.50067	0	640	10.3383	4.25831	5.0099	NA	Dg_IR
	Dg_V107029_Dicer_32h29_retina2_201023	641	2875	4988	60.5026	3381	255	38.5402	4	267.125	256.324	0.576383	31.7534	41.8744	0.85034	86.5794	85.0334	49.9428	1.41294	0.809347	51.0532	1.70262	0.506254	0.506313	0	641	18.8517	14.3189	4.9819	pr	Dg_IR
	Dg_V107029_Dicer_32h29_retina2_201023	642	2249	3540	53.5118	2393	191	26.446	5	214.083	205.645	0.635311	28.3255	33.7892	0.939824	72.4224	66.7365	46.2974	0.603974	0.720231	25.0554	1.44147	0.642944	0.616643	0	642	15.1084	11.2011	4.51427	secondary	Dg_IR
	Dg_V107029_Dicer_32h29_retina2_201023	643	3135	5628	63.1792	3795	189	24.5719	3	276.19	265.67	0.557036	27.9333	39.4344	0.826087	86.9253	82.2728	54.487	1.39546	0.749263	24.5266	1.50995	0.589705	0.516454	0	643	19.4914	15.6138	4.93275	tertiary	Dg_IR
	Dg_V107029_Dicer_32h29_retina2_201023	644	2759	4209	59.2695	2977	192	27.888	5	232.569	223.17	0.6555	31.1352	30.4857	0.926772	72.111	71.0626	51.4779	0.432528	0.689377	28.7153	1.38045	0.695631	0.641002	0	644	16.4129	13.7411	4.42767	pr	Dg_IR
	Dg_V107029_Dicer_32h29_retina2_201023	645	1308	1980	40.8093	1454	106	38.922	11	172.113	166.803	0.660606	33.7072	17.8249	0.899587	63.9062	59.289	30.0229	-0.137827	0.862309	20.5057	1.97479	0.473772	0.554871	0	645	12.1464	6.51446	4.75893	NA	Dg_IR
	Dg_V107029_Dicer_32h29_retina2_201023	646	4373	6557	74.6182	4909	177	23.8994	2	297.947	287.083	0.666921	37.1569	41.2874	0.890813	97.4166	88.6013	66.4761	-1.14981	0.661116	30.0639	1.33283	0.709266	0.619029	0	646	21.0269	21.7796	4.50557	pr	Dg_IR
	Dg_V107029_Dicer_32h29_retina2_201023	647	2182	2964	52.7087	2292	95	16.2291	3	197.77	190.572	0.736167	21.2484	28.0037	0.952007	61.0574	56.5711	50.9683	1.38804	0.433902	13.873	1.10993	0.86811	0.701045	0	647	13.9571	10.8674	4.23382	pr	Dg_IR
	Dg_V107029_Dicer_32h29_retina2_201023	648	1869	3450	48.782	2092	172	42.054	10	208.74	202.868	0.541739	36.1413	19.3312	0.893403	73.736	65.156	39.837	0.467449	0.791314	25.6373	1.63556	0.560545	0.539023	0	648	14.7313	9.30851	4.82838	NA	Dg_IR
	Dg_V107029_Dicer_32h29_retina2_201023	649	1222	1634	39.4449	1330	133	30.0262	8	148.042	143.034	0.747858	17.8781	23.4583	0.918797	47.2017	41.6003	38.668	-1.05976	0.368792	21.6029	1.07583	0.89906	0.70067	0	649	10.4477	6.08614	4.23495	NA	Dg_IR
	Dg_V107029_Dicer_32h29_retina2_201023	650	2857	4650	60.3129	3044	182	22.903	3	245.397	235.332	0.614409	40.1019	32.0329	0.938568	84.534	78.4146	48.4773	-0.660822	0.786007	28.4217	1.61755	0.591597	0.596186	0	650	17.3183	14.2292	4.59107	pr	Dg_IR
	Dg_V107029_Dicer_32h29_retina2_201023	651	1022	1610	36.0729	1106	254	81.4775	19	143.355	138.591	0.634783	17.6341	23.7524	0.924051	48.7032	47.7571	28.2852	-1.12058	0.805737	63.4078	1.68841	0.57054	0.624932	0	651	10.1169	5.09005	4.48424	NA	Dg_IR
	Dg_V107029_Dicer_32h29_retina2_201023	652	1739	2300	47.0549	1824	227	43.8838	5	173.527	167.588	0.756087	23.0719	24.7867	0.953399	52.6308	49.6719	45.3904	0.669989	0.406153	40.8077	1.09433	0.897405	0.725731	0	652	12.2462	8.66105	4.16119	NA	Dg_IR
	Dg_V107029_Dicer_32h29_retina2_201023	653	5531	8904	83.9183	5900	254	29.4108	3	334.545	321.943	0.621181	50.3992	35.4233	0.937458	106.118	97.0327	75.8133	-0.310953	0.624134	39.7258	1.27989	0.747959	0.621018	0	653	23.6097	27.547	4.49835	pr	Dg_IR
	Dg_V107029_Dicer_32h29_retina2_201023	654	2387	3796	55.1291	2558	209	35.5287	6	225.497	216.467	0.62882	26.297	35.8303	0.933151	77.4919	73.6289	44.5155	1.17765	0.796535	33.9879	1.65401	0.560616	0.589901	0	654	15.9139	11.8884	4.61547	pr	Dg_IR
	Dg_V107029_Dicer_32h29_retina2_201023	655	608	924	27.8232	667	232	46.5806	12	109.213	106.222	0.658009	14.5099	17.1776	0.911544	37.5899	34.5165	23.9737	1.3512	0.719438	41.6196	1.43977	0.649771	0.640565	0	655	7.70745	3.02813	4.42918	NA	Dg_IR
	Dg_V107029_Dicer_32h29_retina2_201023	656	1973	3968	50.1209	2268	219	38.6442	5	221.983	213.92	0.497228	32.9128	31.0279	0.869929	71.5542	71.112	39.2692	-0.767816	0.833701	42.0001	1.81089	0.496766	0.503151	0	656	15.6659	9.82648	4.99753	NA	Dg_IR
	Dg_V107029_Dicer_32h29_retina2_201023	657	2348	3720	54.6769	2525	225	18.5877	3	217.776	210.683	0.631183	28.2193	30.0311	0.929901	65.3682	60.3134	50.762	-1.04013	0.540042	22.9973	1.18816	0.821827	0.622142	0	657	15.369	11.6942	4.49428	tertiary	Dg_IR
	Dg_V107029_Dicer_32h29_retina2_201023	658	737	1365	30.6329	817	217	60.6716	21	128.77	124.763	0.539927	17.9023	19.0475	0.902081	44.7772	43.6445	22.4234	-0.773663	0.857925	32.0974	1.94638	0.492628	0.558536	0	658	9.08759	3.67061	4.74329	NA	Dg_IR
	Dg_V107029_Dicer_32h29_retina2_201023	659	553	1296	26.5349	622	160	37.6456	12	124.77	120.97	0.426698	16.0597	18.1175	0.889068	48.8365	48.6282	15.2125	0.84373	0.949808	27.644	3.19659	0.297755	0.446393	0	659	8.8053	2.7542	5.30574	NA	Dg_IR
	Dg_V107029_Dicer_32h29_retina2_201023	660	2807	4482	59.7828	2999	237	30.1717	4	241.64	232.556	0.626283	43.6983	27.0349	0.935979	84.1724	79.0518	46.1235	0.365697	0.812142	34.6896	1.71392	0.571912	0.60411	0	660	17.0531	13.9802	4.56086	secondary	Dg_IR
	Dg_V107029_Dicer_32h29_retina2_201023	661	936	1596	34.5218	1057	152	43.9701	14	144.835	141.138	0.586466	18.1464	20.156	0.885525	54.6717	52.7272	24.0458	1.12243	0.889958	27.3644	2.19278	0.428663	0.560714	0	661	10.2213	4.66173	4.73406	NA	Dg_IR
	Dg_V107029_Dicer_32h29_retina2_201023	662	1977	3600	50.1717	2216	166	37.7466	10	216.776	209.342	0.549167	26.567	37.1786	0.892148	75.9539	72.1161	36.6479	1.22417	0.861251	25.466	1.96781	0.484008	0.528683	0	662	15.2984	9.8464	4.87537	bristle	Dg_IR
	Dg_V107029_Dicer_32h29_retina2_201023	663	2106	2470	51.7826	2224	139	25.0014	3	196.042	188.541	0.852632	18.2868	32.462	0.946942	69.6419	68.09	40.5834	-1.43683	0.802966	27.5976	1.67778	0.578364	0.688607	0	663	13.8351	10.4889	4.27188	bristle	Dg_IR
	Dg_V107029_Dicer_32h29_retina2_201023	664	4034	6873	71.6676	4427	254	26.6728	3	292.817	281.434	0.586934	35.5937	45.5848	0.911227	87.9659	81.0847	66.2273	-1.04761	0.576969	37.2208	1.22434	0.781211	0.591224	0	664	20.6648	20.0912	4.6103	pr	Dg_IR
	Dg_V107029_Dicer_32h29_retina2_201023	665	4319	6278	74.1561	4574	216	26.0127	3	291.225	279.173	0.687958	37.5818	35.1665	0.94425	86.8332	86.0972	66.2851	-0.0700327	0.638181	34.1294	1.29889	0.741849	0.639933	0	665	20.5525	21.5107	4.43137	pr	Dg_IR
	Dg_V107029_Dicer_32h29_retina2_201023	666	3574	5280	67.4578	3791	205	17.6343	3	263.468	252.858	0.676894	35.7093	29.4404	0.942759	80.895	75.9151	62.2662	-0.351638	0.572065	19.0528	1.2192	0.789602	0.647006	0	666	18.5936	17.8002	4.40708	pr	Dg_IR
	Dg_V107029_Dicer_32h29_retina2_201023	667	1818	3328	48.1118	2057	150	16.7057	4	201.569	194.959	0.546274	26.6771	31.2948	0.883811	65.1153	61.2226	39.6042	-1.0493	0.762584	15.4409	1.54586	0.617563	0.562287	0	667	14.2252	9.05451	4.72744	NA	Dg_IR
	Dg_V107029_Dicer_32h29_retina2_201023	668	551	825	26.4869	604	237	88.245	33	103.178	101.644	0.667879	18.0817	14.2323	0.912252	35.8469	33.0382	23.4246	-0.408965	0.705193	42.9844	1.41041	0.64273	0.650414	0	668	7.28151	2.74424	4.39552	NA	Dg_IR
	Dg_V107029_Dicer_32h29_retina2_201023	669	679	1050	29.4029	751	155	44.8557	19	121.213	117.599	0.646667	10.2032	17.7511	0.904128	43.1741	40.5886	23.866	-1.55318	0.808863	22.6189	1.70069	0.524772	0.580737	0	669	8.55432	3.38174	4.65174	NA	Dg_IR
	Dg_V107029_Dicer_32h29_retina2_201023	670	3102	4154	62.8458	3250	196	21.9749	3	239.355	229.605	0.74675	30.6747	32.3088	0.954462	81.5659	76.2823	53.5434	1.08806	0.712264	26.2249	1.42468	0.678741	0.680402	0	670	16.8919	15.4494	4.29756	pr	Dg_IR
	Dg_V107029_Dicer_32h29_retina2_201023	671	1580	3304	44.8522	1889	254	58.0456	12	202.569	194.729	0.478208	26.0095	28.0968	0.836421	68.2422	73.3903	29.502	0.89577	0.915645	58.0467	2.48764	0.3735	0.483864	0	671	14.2958	7.86915	5.09616	pr	Dg_IR
	Dg_V107029_Dicer_32h29_retina2_201023	672	1308	2704	40.8093	1502	187	39.8425	10	177.776	172.761	0.483728	23.4778	22.4893	0.870839	56.4624	54.0273	33.761	-0.916563	0.780715	26.6672	1.60029	0.570546	0.520083	0	672	12.5461	6.51446	4.91551	bristle	Dg_IR
	Dg_V107029_Dicer_32h29_retina2_201023	673	2673	4485	58.3384	3028	126	20.8073	5	242.083	232.976	0.595987	33.1717	41.3453	0.882761	80.4487	71.4167	54.1092	-0.929412	0.652656	18.9764	1.31986	0.667281	0.573165	0	673	17.0844	13.3128	4.68237	pr	Dg_IR
	Dg_V107029_Dicer_32h29_retina2_201023	674	3613	5037	67.8249	3781	155	21.127	2	257.154	246.479	0.717292	35.8148	33.9734	0.955567	89.4986	83.1018	56.2597	0.89979	0.735986	25.0086	1.47711	0.666127	0.686578	0	674	18.148	17.9945	4.27819	secondary	Dg_IR
	Dg_V107029_Dicer_32h29_retina2_201023	675	3606	4891	67.7591	3833	175	27.7246	4	253.841	246.574	0.737273	40.9537	33.8392	0.940777	79.3095	70.0138	67.5568	-0.619351	0.262594	29.9514	1.03637	0.936631	0.703256	0	675	17.9142	17.9596	4.22716	pr	Dg_IR
	Dg_V107029_Dicer_32h29_retina2_201023	676	1369	2304	41.75	1550	250	52.0541	11	173.77	169.714	0.594184	19.0877	18.5639	0.883226	52.6972	49.0638	40.2057	-1.18142	0.57314	56.2518	1.22032	0.724088	0.569726	0	676	12.2634	6.81827	4.69647	pr	Dg_IR
	Dg_V107029_Dicer_32h29_retina2_201023	677	3016	4355	61.9685	3205	184	23.8684	4	237.669	230.295	0.692537	32.1734	34.4828	0.94103	77.026	67.2487	58.792	-0.564569	0.485481	23.6248	1.14384	0.849129	0.670959	0	677	16.7729	15.0211	4.3277	pr	Dg_IR
	Dg_V107029_Dicer_32h29_retina2_201023	678	2594	3692	57.4698	2753	244	36.0035	4	224.426	218.133	0.7026	24.2463	35.1234	0.942245	76.3217	68.824	50.0161	-1.32479	0.686929	40.7641	1.37604	0.69727	0.64719	0	678	15.8383	12.9194	4.40645	pr	Dg_IR
	Dg_V107029_Dicer_32h29_retina2_201023	679	864	1440	33.1674	933	57	18.978	6	130.598	126.889	0.6	20.1991	17.6435	0.926045	41.2311	40.1102	28.1652	-0.51228	0.711984	10.8512	1.42411	0.683775	0.636577	0	679	9.21663	4.30313	4.44303	NA	Dg_IR
	Dg_V107029_Dicer_32h29_retina2_201023	680	2244	3350	53.4523	2392	231	24.6065	2	209.083	201.298	0.669851	27.4603	34.1368	0.938127	69.6419	65.7204	45.1526	1.3198	0.726619	33.0887	1.45552	0.661503	0.645051	0	680	14.7555	11.1762	4.41375	secondary	Dg_IR
	Dg_V107029_Dicer_32h29_retina2_201023	681	795	1470	31.8155	893	122	37.4415	9	131.87	132.673	0.540816	12.7799	16.1119	0.890258	48.2701	39.8941	28.7143	-0.842547	0.694218	22.5249	1.38934	0.636005	0.574493	0	681	9.3064	3.95948	4.67695	NA	Dg_IR
	Dg_V107029_Dicer_32h29_retina2_201023	682	836	1334	32.6256	906	255	95.11	16	136.042	131.657	0.626687	25.8409	14.817	0.922737	52.4786	50.9386	22.431	-0.394983	0.897824	73.2743	2.2709	0.410225	0.567639	0	682	9.6008	4.16368	4.7051	NA	Dg_IR
	Dg_V107029_Dicer_32h29_retina2_201023	683	894	1566	33.7383	985	246	89.5045	23	148.562	145.065	0.570881	14.9664	28.0861	0.907614	56.0446	51.7531	22.4324	-1.23007	0.901178	52.9548	2.30707	0.424987	0.509014	0	683	10.4844	4.45255	4.96867	NA	Dg_IR
Dg_ID2	Dg_V107029_Dicer_32h29_retina9_201023	1	1362	4400	41.6432	1830	141	34.105	11	229.705	226.407	0.309545	45.6549	32.9354	0.744262	88.5664	76.5661	27.6101	0.536077	0.932719	19.1338	2.77312	0.295811	0.324375	0	1	16.2108	6.78341	6.22417	NA	Dg_IR
	Dg_V107029_Dicer_32h29_retina9_201023	2	4239	7560	73.4661	5059	180	50.0382	13	326.296	314.319	0.560714	49.0335	45.1545	0.837913	93.4719	78.8274	75.6592	-1.52287	0.28066	28.9353	1.04188	0.868598	0.500321	0	2	23.0276	21.1122	5.01165	NA	Dg_IR
	Dg_V107029_Dicer_32h29_retina9_201023	3	3437	5984	66.1523	3869	174	25.8176	6	277.119	269.233	0.574365	56.1443	32.6657	0.888343	93.6376	74.6383	63.1927	-0.42375	0.532147	20.3989	1.18112	0.785535	0.562416	0	3	19.557	17.1179	4.7269	pr	Dg_IR
	Dg_V107029_Dicer_32h29_retina9_201023	4	2095	3650	51.6472	2396	176	69.8153	0	222.669	213.785	0.573973	32.1823	26.5026	0.874374	77.4919	76.3304	38.4116	0.386383	0.864154	54.4985	1.98717	0.457824	0.530975	0	4	15.7143	10.4341	4.86483	NA	Dg_IR
	Dg_V107029_Dicer_32h29_retina9_201023	5	3866	5766	70.1594	4352	203	31.1837	5	293.669	281.49	0.670482	35.7667	40.5903	0.888327	98.2344	93.6404	58.2888	1.37181	0.782639	30.8903	1.60649	0.561365	0.56332	0	5	20.725	19.2545	4.7231	pr	Dg_IR
	Dg_V107029_Dicer_32h29_retina9_201023	6	1711	3060	46.6745	1952	173	48.6733	15	202.083	195.054	0.55915	28.325	27.9532	0.876537	61	55.0161	41.961	0.125833	0.646748	27.7143	1.31112	0.719747	0.526501	0	6	14.2615	8.5216	4.88546	NA	Dg_IR
	Dg_V107029_Dicer_32h29_retina9_201023	7	2433	4554	55.6578	2811	154	28.5713	6	243.119	234.317	0.534256	34.6802	37.6231	0.865528	73.0548	67.0863	52.0654	0.940361	0.630615	21.9388	1.2885	0.688312	0.517267	0	7	17.1575	12.1175	4.92887	pr	Dg_IR
	Dg_V107029_Dicer_32h29_retina9_201023	8	2489	3956	56.2947	2857	152	27.1346	6	249.012	239.315	0.629171	22.7895	36.7188	0.871194	90.8735	84.0333	40.7569	-1.35134	0.874509	22.8934	2.06182	0.448779	0.504421	0	8	17.5734	12.3964	4.99124	NA	Dg_IR
	Dg_V107029_Dicer_32h29_retina9_201023	9	1813	3036	48.0456	1995	124	36.198	13	203.77	196.26	0.597167	38.4192	23.5902	0.908772	71.6938	67.7578	36.5554	-0.444996	0.841985	18.4134	1.85356	0.502794	0.548693	0	9	14.3805	9.02961	4.78564	tertiary	Dg_IR
	Dg_V107029_Dicer_32h29_retina9_201023	10	4934	7125	79.2601	5212	160	41.3658	10	308.468	295.128	0.692491	46.9141	36.3034	0.946662	96.026	88.1399	71.8059	0.0774747	0.579909	25.531	1.22747	0.808657	0.651611	0	10	21.7694	24.5737	4.39148	NA	Dg_IR
	Dg_V107029_Dicer_32h29_retina9_201023	11	4407	7998	74.9077	5040	201	52.6011	15	325.468	311.637	0.551013	41.2961	49.9256	0.874405	102.303	100.893	61.1354	1.02982	0.795509	34.4194	1.65032	0.551225	0.522801	0	11	22.9691	21.949	4.90272	NA	Dg_IR
	Dg_V107029_Dicer_32h29_retina9_201023	12	4488	6560	75.593	4863	140	27.2877	5	303.669	290.971	0.684146	39.2522	38.0334	0.922887	95.4149	80.9361	73.1367	-0.44568	0.428303	18.3456	1.10664	0.872325	0.611592	0	12	21.4307	22.3524	4.53288	pr	Dg_IR
	Dg_V107029_Dicer_32h29_retina9_201023	13	7051	10780	94.7503	8084	176	41.9959	5	453.095	432.243	0.654082	36.2166	63.6351	0.872217	141.421	135.601	73.0275	-1.53451	0.842596	32.4262	1.85685	0.48824	0.4316	0	13	31.9761	35.1173	5.39591	pr	Dg_IR
	Dg_V107029_Dicer_32h29_retina9_201023	14	4578	6853	76.3472	5161	212	54.6959	10	310.225	301.046	0.668029	42.3445	40.701	0.887037	93.6056	84.1441	71.0722	-0.279015	0.535321	41.612	1.18392	0.823263	0.597766	0	14	21.8934	22.8006	4.585	NA	Dg_IR
	Dg_V107029_Dicer_32h29_retina9_201023	15	2865	4717	60.3973	3138	98	25.4447	9	265.255	254.944	0.607378	46.9086	28.6988	0.913002	89.6772	85.5375	46.1214	0.136554	0.842181	12.8679	1.85462	0.498565	0.511691	0	15	18.7197	14.2691	4.95565	pr	Dg_IR
	Dg_V107029_Dicer_32h29_retina9_201023	16	3180	4756	63.631	3543	127	29.8695	7	261.355	252.588	0.668629	40.2921	31.6242	0.897544	91.7061	87.3714	48.899	0.235206	0.828717	18.288	1.78677	0.530394	0.585025	0	16	18.4445	15.8379	4.63466	secondary	Dg_IR
	Dg_V107029_Dicer_32h29_retina9_201023	17	1427	2135	42.6253	1505	88	36.4282	13	172.355	166.477	0.668384	29.2158	14.7835	0.948173	64.5136	58.8212	31.9307	-0.333574	0.839834	15.8987	1.84215	0.525129	0.603649	0	17	12.1635	7.10714	4.5626	NA	Dg_IR
	Dg_V107029_Dicer_32h29_retina9_201023	18	1902	3306	49.2108	2102	120	36.6109	14	205.083	197.505	0.575318	27.4748	25.7303	0.904853	60.7454	59.0653	43.8231	-0.874315	0.670463	16.954	1.34781	0.694155	0.568277	0	18	14.4732	9.47287	4.70246	secondary	Dg_IR
	Dg_V107029_Dicer_32h29_retina9_201023	19	2387	5329	55.1291	2676	199	47.5354	11	259.296	248.51	0.447926	37.0142	37.7604	0.892003	88.4816	89.8439	36.2634	-0.756539	0.914923	29.1109	2.47753	0.376518	0.446138	0	19	18.2992	11.8884	5.30726	secondary	Dg_IR
	Dg_V107029_Dicer_32h29_retina9_201023	20	4440	6188	75.1877	4624	155	30.2259	8	288.983	277.047	0.717518	38.8574	35.9128	0.960208	92.7631	87.7916	66.0102	-0.000201342	0.659281	24.6981	1.32997	0.733478	0.668112	0	20	20.3942	22.1133	4.33691	pr	Dg_IR
	Dg_V107029_Dicer_32h29_retina9_201023	21	1429	2553	42.6551	1577	204	37.0147	8	201.113	193.348	0.559734	32.5906	19.4486	0.906151	76.0592	78.0608	24.1387	0.357616	0.950987	37.9367	3.23384	0.298591	0.44398	0	21	14.193	7.1171	5.32014	NA	Dg_IR
	Dg_V107029_Dicer_32h29_retina9_201023	22	3982	5346	71.2042	4167	152	23.9224	5	270.669	259.292	0.744856	31.8295	36.3802	0.955604	84.2021	82.9487	62.4793	1.49326	0.65776	21.3616	1.32762	0.736871	0.683021	0	22	19.1018	19.8323	4.28932	pr	Dg_IR
	Dg_V107029_Dicer_32h29_retina9_201023	23	3113	7425	62.9571	4225	171	44.4231	11	319.811	308.17	0.419259	50.3302	38.973	0.736805	109.128	104.243	51.2718	-0.379656	0.87068	33.8668	2.03314	0.364752	0.382474	0	23	22.5699	15.5042	5.73197	pr	Dg_IR
	Dg_V107029_Dicer_32h29_retina9_201023	24	2296	3009	54.0681	2521	161	32.6193	7	211.698	203.384	0.763044	25.1812	31.3284	0.91075	66.7083	59.4246	52.6119	-1.45227	0.464917	23.9046	1.12949	0.827845	0.643793	0	24	14.9401	11.4352	4.41806	tertiary	Dg_IR
	Dg_V107029_Dicer_32h29_retina9_201023	25	489	825	24.9522	565	105	35.5726	17	103.178	101.644	0.592727	12.2802	12.0266	0.865487	35.1141	31.8162	22.1715	1.39941	0.717207	13.1982	1.43501	0.615066	0.577228	0	25	7.28151	2.43545	4.66586	NA	Dg_IR
	Dg_V107029_Dicer_32h29_retina9_201023	26	3259	5440	64.4165	3668	100	37.583	15	277.533	268.122	0.599081	36.8006	36.3464	0.888495	86.539	84.82	52.4395	-0.32173	0.785986	12.7671	1.61748	0.576763	0.531698	0	26	19.5862	16.2314	4.86152	NA	Dg_IR
	Dg_V107029_Dicer_32h29_retina9_201023	27	3934	4950	70.7738	4168	187	27.8162	4	272.734	262.394	0.794747	29.427	40.5689	0.943858	92.8493	81.8335	64.4494	1.04527	0.616229	27.7628	1.26973	0.747966	0.664608	0	27	19.2475	19.5932	4.34833	pr	Dg_IR
	Dg_V107029_Dicer_32h29_retina9_201023	28	923	1176	34.2812	1015	156	61.52	22	134.142	129.856	0.784864	12.8516	21.8559	0.90936	48.8774	44.2967	28.3559	1.24632	0.768262	32.3683	1.56217	0.59892	0.644586	0	28	9.46675	4.59698	4.41534	NA	Dg_IR
	Dg_V107029_Dicer_32h29_retina9_201023	29	714	1100	30.1512	798	185	79.8978	18	124.006	121.391	0.649091	18.9706	11.4356	0.894737	45.607	41.7699	22.9547	-0.123886	0.83546	45.1325	1.81966	0.521053	0.583475	0	29	8.75142	3.55606	4.64081	NA	Dg_IR
	Dg_V107029_Dicer_32h29_retina9_201023	30	5405	9594	82.957	6229	185	40.1012	4	370.64	354.463	0.563373	40.6146	70.6353	0.867716	119.641	104.688	74.3376	-1.36938	0.70411	31.7708	1.40827	0.627936	0.494427	0	30	26.157	26.9195	5.04143	secondary	Dg_IR
	Dg_V107029_Dicer_32h29_retina9_201023	31	4789	7176	78.0868	5335	111	34.2944	12	332.018	318.992	0.667363	53.5343	33.6732	0.897657	112.925	104.44	60.0264	-0.315129	0.818334	15.6119	1.73991	0.559008	0.545922	0	31	23.4314	23.8515	4.79777	pr	Dg_IR
	Dg_V107029_Dicer_32h29_retina9_201023	32	5408	9990	82.98	6205	170	45.3637	7	365.646	350.48	0.541341	58.3739	50.4675	0.871555	112.614	96.5308	77.5566	0.219301	0.595387	31.096	1.24465	0.73895	0.508306	0	32	25.8045	26.9344	4.97213	pr	Dg_IR
	Dg_V107029_Dicer_32h29_retina9_201023	33	3497	5925	66.7272	3805	138	46.7198	14	272.539	261.457	0.590211	39.5619	36.8101	0.919054	79.6304	70.6206	66.1726	1.31007	0.349287	23.8533	1.06722	0.892778	0.591627	0	33	19.2338	17.4167	4.60873	NA	Dg_IR
	Dg_V107029_Dicer_32h29_retina9_201023	34	4318	6622	74.1475	4572	188	27.8323	5	298.533	286.853	0.652069	38.9148	43.9995	0.944444	103.078	94.3465	59.3231	0.872561	0.777584	25.3773	1.59038	0.617648	0.608846	0	34	21.0682	21.5057	4.54309	pr	Dg_IR
	Dg_V107029_Dicer_32h29_retina9_201023	35	3664	5159	68.3019	3940	115	35.8723	12	266.012	255.27	0.710215	37.2462	31.7254	0.929949	84.1724	84.8456	56.2601	-0.347595	0.748542	13.8584	1.5081	0.648048	0.650672	0	35	18.7731	18.2485	4.39465	secondary	Dg_IR
	Dg_V107029_Dicer_32h29_retina9_201023	36	3999	5848	71.356	4300	170	27.3566	5	282.497	270.899	0.683824	40.084	30.7897	0.93	88.295	84.2189	63.4544	-0.424916	0.657509	21.0264	1.32723	0.717865	0.629698	0	36	19.9366	19.9169	4.46724	pr	Dg_IR
	Dg_V107029_Dicer_32h29_retina9_201023	37	3735	5037	68.9605	3965	177	30.7106	4	263.598	252.588	0.741513	31.6372	34.257	0.941992	83.8153	77.6035	64.2759	-1.07884	0.560344	25.2582	1.20735	0.789656	0.675486	0	37	18.6028	18.6021	4.31317	pr	Dg_IR
	Dg_V107029_Dicer_32h29_retina9_201023	38	3301	4661	64.8303	3500	154	32.817	7	250.326	240.005	0.708217	40.9673	27.8328	0.943143	80.8084	77.7859	54.9	-0.025793	0.708427	24.4849	1.41686	0.69463	0.661978	0	38	17.6661	16.4406	4.35695	pr	Dg_IR
	Dg_V107029_Dicer_32h29_retina9_201023	39	3719	5104	68.8126	4008	191	40.7381	7	273.391	263.409	0.728644	43.6346	27.8962	0.927894	97.7548	92.576	51.6768	-0.298727	0.8297	32.3866	1.79144	0.552509	0.625271	0	39	19.2939	18.5224	4.48302	pr	Dg_IR
	Dg_V107029_Dicer_32h29_retina9_201023	40	542	858	26.2697	608	115	56.3911	23	108.592	106.777	0.631702	15.6144	13.7491	0.891447	38.4187	35.3917	21.0776	0.598928	0.803316	20.2792	1.67911	0.550944	0.577583	0	40	7.6636	2.69942	4.66442	NA	Dg_IR
	Dg_V107029_Dicer_32h29_retina9_201023	41	1432	2397	42.6999	1553	115	32.7332	11	175.184	169.159	0.597413	24.2011	21.2654	0.922086	55.1543	54.1103	35.0333	0.968483	0.762115	19.5373	1.54454	0.622721	0.586361	0	41	12.3632	7.13204	4.62937	pr	Dg_IR
	Dg_V107029_Dicer_32h29_retina9_201023	42	2864	4928	60.3867	3197	169	28.4036	7	254.705	245.694	0.581169	43.8174	27.3827	0.89584	80.4487	77.5379	51.662	0.347044	0.745701	19.0304	1.50087	0.606534	0.554765	0	42	17.9751	14.2641	4.75938	pr	Dg_IR
	Dg_V107029_Dicer_32h29_retina9_201023	43	1740	3300	47.0684	2042	105	37.9747	19	208.255	203.194	0.527273	34.7943	20.3914	0.852106	75.6637	67.4887	35.7459	0.135538	0.848211	12.5469	1.88801	0.486403	0.504161	0	43	14.6971	8.66603	4.99253	NA	Dg_IR
	Dg_V107029_Dicer_32h29_retina9_201023	44	1907	3417	49.2754	2114	176	36.2003	6	211.634	204.86	0.558092	30.4913	23.3314	0.902081	70.7743	69.9689	36.0438	-0.391286	0.857106	26.2649	1.94122	0.495964	0.535047	0	44	14.9355	9.49777	4.84629	bristle	Dg_IR
	Dg_V107029_Dicer_32h29_retina9_201023	45	4345	6192	74.3789	5138	156	49.2308	13	363.74	347.529	0.701712	68.3986	20.3183	0.84566	134.48	140.067	43.5186	0.0916357	0.950509	23.5424	3.21856	0.281986	0.412684	0	45	25.67	21.6402	5.51819	secondary	Dg_IR
	Dg_V107029_Dicer_32h29_retina9_201023	46	684	1332	29.5109	791	73	26.0658	9	129.042	127.309	0.513514	17.1389	21.7266	0.864728	39.9249	34.5029	29.9996	-1.21143	0.493964	11.1211	1.15011	0.73157	0.516186	0	46	9.10679	3.40665	4.93403	NA	Dg_IR
	Dg_V107029_Dicer_32h29_retina9_201023	47	3118	5427	63.0076	3575	187	24.8698	4	272.326	261.648	0.574535	41.3451	33.7191	0.872168	84.8646	80.5824	54.5051	-0.400381	0.736544	21.2784	1.47844	0.611372	0.528333	0	47	19.2187	15.5291	4.87698	bristle	Dg_IR
	Dg_V107029_Dicer_32h29_retina9_201023	48	2566	5056	57.1588	2871	187	26.9914	4	261.497	250.597	0.507516	37.7081	36.1419	0.893765	98.4073	86.7258	42.632	0.859835	0.870837	25.4303	2.03429	0.43438	0.471554	0	48	18.4545	12.7799	5.16225	bristle	Dg_IR
	Dg_V107029_Dicer_32h29_retina9_201023	49	1544	3286	44.3383	1842	141	41.1911	11	208.426	202.964	0.469872	25.4676	22.4106	0.838219	74.2765	67.1719	32.1198	-0.563254	0.878265	23.3108	2.09129	0.435694	0.446634	0	49	14.7092	7.68986	5.30431	NA	Dg_IR
	Dg_V107029_Dicer_32h29_retina9_201023	50	3960	9585	71.0072	5653	192	50.2328	14	402.882	387.157	0.413146	59.2672	46.6114	0.700513	135.447	135.227	49.7143	0.0813143	0.92997	29.7427	2.72008	0.275727	0.306584	0	50	28.4324	19.7227	6.40222	secondary	Dg_IR
	Dg_V107029_Dicer_32h29_retina9_201023	51	1269	1682	40.1963	1389	107	42.2766	13	172.971	166.668	0.754459	30.9961	15.1379	0.913607	64.405	64.8979	26.412	-0.19417	0.913438	18.1357	2.45713	0.383628	0.533	0	51	12.207	6.32023	4.85558	NA	Dg_IR
	Dg_V107029_Dicer_32h29_retina9_201023	52	3618	4830	67.8718	3808	119	29.3118	8	258.184	247.455	0.749068	36.2888	38.2664	0.950105	83.4865	74.6483	64.3325	-0.560826	0.507235	16.3291	1.16035	0.826683	0.682057	0	52	18.2207	18.0194	4.29235	NA	Dg_IR
	Dg_V107029_Dicer_32h29_retina9_201023	53	1222	2024	39.4449	1347	133	42.1301	19	160.355	155.101	0.603755	25.4452	19.5704	0.907201	48.8262	44.7978	37.5733	0.847911	0.544547	17.8363	1.19228	0.775296	0.597192	0	53	11.3167	6.08614	4.5872	NA	Dg_IR
	Dg_V107029_Dicer_32h29_retina9_201023	54	7853	13680	99.9938	9050	183	34.9275	6	443.095	422.762	0.57405	39.3234	83.0839	0.867735	156.042	157.557	68.0747	1.18388	0.901843	27.3731	2.31447	0.402781	0.502633	0	54	31.2704	39.1117	5.00011	NA	Dg_IR
	Dg_V107029_Dicer_32h29_retina9_201023	55	1391	2304	42.0842	1553	203	37.2229	8	175.113	168.699	0.603733	23.2653	25.8418	0.895686	60.208	55.9602	34.9038	0.905627	0.781643	35.2707	1.60327	0.565561	0.570035	0	55	12.3581	6.92784	4.6952	NA	Dg_IR
	Dg_V107029_Dicer_32h29_retina9_201023	56	2466	4128	56.034	2774	164	36.6809	8	235.32	231.731	0.597384	23.8792	54.2084	0.888969	92.477	76.6218	43.9918	-1.30164	0.818756	25.8587	1.74173	0.534809	0.559611	0	56	16.6071	12.2819	4.73873	pr	Dg_IR
	Dg_V107029_Dicer_32h29_retina9_201023	57	2393	4092	55.1984	2715	139	39.9712	14	230.326	221.044	0.5848	33.3694	33.8379	0.8814	70.5762	61.8718	52.1976	-0.981981	0.536907	23.0985	1.18534	0.795917	0.566849	0	57	16.2547	11.9183	4.70838	pr	Dg_IR
	Dg_V107029_Dicer_32h29_retina9_201023	58	1642	2907	45.7237	1779	180	49.7272	10	195.184	188.12	0.564843	29.1255	23.1821	0.92299	66.7083	60.3493	38.2227	0.990348	0.773858	35.3209	1.57888	0.574036	0.541621	0	58	13.7746	8.17794	4.81678	NA	Dg_IR
	Dg_V107029_Dicer_32h29_retina9_201023	59	3777	5605	69.3471	4166	195	39.8247	8	287.012	274.786	0.673863	34.9375	40.879	0.906625	100.225	100.576	51.4085	1.43821	0.859498	34.1937	1.95642	0.475406	0.576177	0	59	20.2552	18.8113	4.67011	pr	Dg_IR
	Dg_V107029_Dicer_32h29_retina9_201023	60	1290	2058	40.5275	1417	137	29.5868	7	163.906	159.218	0.626822	23.7612	22.8473	0.910374	52.5547	43.7453	39.4136	-1.38691	0.433862	19.72	1.1099	0.858297	0.603409	0	60	11.5672	6.42482	4.56351	pr	Dg_IR
	Dg_V107029_Dicer_32h29_retina9_201023	61	6220	7623	88.9919	6508	121	31.4624	10	334.326	319.642	0.815952	51.5129	39.624	0.955747	108.337	102.302	78.617	-0.342265	0.639877	16.5258	1.30127	0.756711	0.699295	0	61	23.5942	30.9786	4.23911	tertiary	Dg_IR
	Dg_V107029_Dicer_32h29_retina9_201023	62	3283	5236	64.6533	3575	177	39.7901	9	263.154	252.167	0.627005	31.0829	35.1447	0.918322	82.6378	78.1459	57.1231	-1.01688	0.682399	30.3559	1.36803	0.684492	0.595744	0	62	18.5715	16.3509	4.59277	pr	Dg_IR
	Dg_V107029_Dicer_32h29_retina9_201023	63	3436	5852	66.1427	3788	129	23.1854	3	275.776	265.67	0.58715	40.8795	32.5731	0.907075	83.8153	79.2888	58.218	0.835628	0.678877	17.1505	1.36193	0.695888	0.567742	0	63	19.4622	17.1129	4.70467	tertiary	Dg_IR
	Dg_V107029_Dicer_32h29_retina9_201023	64	1864	2679	48.7167	1975	179	48.3498	13	186.426	179.425	0.695782	23.9453	28.5885	0.943797	57.5587	54.41	44.4547	-1.27748	0.576594	32.957	1.22394	0.801675	0.673971	0	64	13.1566	9.28361	4.31802	pr	Dg_IR
	Dg_V107029_Dicer_32h29_retina9_201023	65	2206	3430	52.9978	2387	156	47.8509	16	216.977	209.533	0.643149	30.0499	20.0335	0.924173	76.1577	69.8611	43.994	-0.348249	0.77681	22.6722	1.58797	0.575499	0.588829	0	65	15.3126	10.9869	4.61966	secondary	Dg_IR
	Dg_V107029_Dicer_32h29_retina9_201023	66	5164	7462	81.0864	5432	162	28.4167	6	312.882	299.705	0.69204	43.3865	48.5145	0.950663	91.7878	84.9218	78.7019	1.26556	0.375661	20.4085	1.07903	0.911712	0.662879	0	66	22.0809	25.7192	4.35399	pr	Dg_IR
	Dg_V107029_Dicer_32h29_retina9_201023	67	1692	3822	46.4147	2059	139	40.3209	15	243.841	233.857	0.4427	19.2358	41.0792	0.821758	92.5743	82.2566	33.3044	1.44597	0.914368	18.6134	2.46984	0.318397	0.3576	0	67	17.2084	8.42697	5.92797	NA	Dg_IR
	Dg_V107029_Dicer_32h29_retina9_201023	68	4599	7221	76.5221	5309	204	36.8982	7	317.912	304.473	0.636892	45.1439	36.7473	0.866265	92.6553	87.3917	74.1251	0.435632	0.529687	31.2353	1.17898	0.766713	0.571821	0	68	22.4358	22.9052	4.68786	pr	Dg_IR
	Dg_V107029_Dicer_32h29_retina9_201023	69	270	432	18.5412	314	155	38.5407	13	74.6924	74.6388	0.625	10.3481	11.2185	0.859873	25.4951	24.998	15.3385	-1.22364	0.789625	29.7296	1.62975	0.550127	0.608164	0	69	5.27123	1.34473	4.54563	NA	Dg_IR
	Dg_V107029_Dicer_32h29_retina9_201023	70	730	1836	30.4871	888	126	45.7438	17	153.562	149.412	0.397603	16.5356	24.4123	0.822072	53.7587	49.3862	22.7161	-1.10087	0.887935	21.0299	2.17406	0.381085	0.389012	0	70	10.8373	3.63575	5.6836	NA	Dg_IR
	Dg_V107029_Dicer_32h29_retina9_201023	71	2650	4544	58.0869	2900	188	48.4555	10	243.119	234.317	0.583187	29.68	29.7317	0.913793	78.721	68.9764	53.0039	0.745453	0.639928	35.2315	1.30135	0.709178	0.563402	0	71	17.1575	13.1983	4.72276	pr	Dg_IR
	Dg_V107029_Dicer_32h29_retina9_201023	72	1562	4664	44.596	2575	179	48.5256	13	289.361	282.41	0.334906	51.1364	20.4827	0.606602	106.569	114.596	25.6721	0.279555	0.974584	29.8018	4.46384	0.151443	0.234428	0	72	20.421	7.77951	7.3215	NA	Dg_IR
	Dg_V107029_Dicer_32h29_retina9_201023	73	2477	4134	56.1588	2689	165	34.0549	9	236.497	227.288	0.599178	24.6403	39.7473	0.92116	82.8734	77.8244	42.6805	-1.19221	0.836203	26.6804	1.82342	0.52072	0.556523	0	73	16.6902	12.3366	4.75186	pr	Dg_IR
	Dg_V107029_Dicer_32h29_retina9_201023	74	4329	8463	74.2419	4723	163	32.5611	5	334.125	319.452	0.511521	45.8478	39.3338	0.916578	123.24	115.264	49.8837	0.74338	0.901501	28.4271	2.31066	0.414867	0.487281	0	74	23.58	21.5605	5.07826	secondary	Dg_IR
	Dg_V107029_Dicer_32h29_retina9_201023	75	3412	5964	65.9113	4086	129	29.4232	6	302.74	291.986	0.572099	44.3652	38.7828	0.835047	91.0494	75.997	67.6631	-0.247499	0.455297	20.0445	1.12317	0.752188	0.46782	0	75	21.3651	16.9934	5.18281	tertiary	Dg_IR
	Dg_V107029_Dicer_32h29_retina9_201023	76	3050	4608	62.3168	3197	195	52.6793	10	245.154	235.102	0.661892	32.857	36.399	0.954019	76.2168	72.0328	56.6463	-0.575755	0.617723	39.436	1.27162	0.748427	0.637721	0	76	17.3012	15.1905	4.43905	pr	Dg_IR
	Dg_V107029_Dicer_32h29_retina9_201023	77	1039	1617	36.3716	1164	151	40.1338	15	154.249	150.063	0.642548	16.8845	24.0202	0.892612	54.6443	50.2261	28.2176	-1.14905	0.827265	21.6734	1.77995	0.524405	0.54876	0	77	10.8857	5.17472	4.78535	NA	Dg_IR
	Dg_V107029_Dicer_32h29_retina9_201023	78	3264	4125	64.4659	3506	154	27.3205	5	247.113	236.959	0.791273	25.0708	39.6088	0.930975	79.3095	78.1754	54.5982	-1.45383	0.715702	21.8577	1.43183	0.680018	0.671692	0	78	17.4394	16.2563	4.32534	secondary	Dg_IR
	Dg_V107029_Dicer_32h29_retina9_201023	79	1138	2109	38.065	1312	161	46.6388	13	170.042	166.017	0.539592	16.1239	23.9227	0.867378	58.2495	54.9539	31.0564	-1.42881	0.824998	32.0556	1.76949	0.479795	0.494586	0	79	12.0003	5.66778	5.04062	NA	Dg_IR
	Dg_V107029_Dicer_32h29_retina9_201023	80	3582	4928	67.5333	3808	197	27.2641	6	261.184	250.692	0.726867	27.4849	39.3032	0.940651	87.367	81.6884	57.1028	1.17904	0.71509	24.892	1.43055	0.683463	0.659847	0	80	18.4324	17.8401	4.36399	secondary	Dg_IR
	Dg_V107029_Dicer_32h29_retina9_201023	81	6306	9504	89.605	6960	152	27.8092	7	372.918	358.16	0.66351	40.264	57.3311	0.906034	119.867	107.243	79.5202	0.961331	0.670959	18.245	1.34863	0.698111	0.56982	0	81	26.3177	31.4069	4.69609	secondary	Dg_IR
	Dg_V107029_Dicer_32h29_retina9_201023	82	2593	4352	57.4588	2814	199	38.2183	5	240.083	230.295	0.595818	34.1624	36.2892	0.921464	86.977	80.2057	43.0473	-0.788943	0.843766	34.7536	1.8632	0.513218	0.565313	0	82	16.9433	12.9144	4.71477	secondary	Dg_IR
	Dg_V107029_Dicer_32h29_retina9_201023	83	687	1240	29.5756	757	173	58.9374	21	122.527	119.63	0.554032	13.9636	20.5051	0.90753	40.1995	33.6878	27.3207	-1.53567	0.585048	27.7663	1.23305	0.770766	0.575047	0	83	8.64703	3.42159	4.67469	NA	Dg_IR
	Dg_V107029_Dicer_32h29_retina9_201023	84	4748	8372	77.7518	5251	200	38.9297	7	327.575	314.779	0.567129	39.889	40.9254	0.904209	102	103.474	60.6257	-0.913555	0.81038	32.4899	1.70676	0.564626	0.556032	0	84	23.1178	23.6473	4.75395	pr	Dg_IR
	Dg_V107029_Dicer_32h29_retina9_201023	85	3601	6794	67.7122	3913	157	27.8584	8	295.924	284.02	0.530026	41.7515	39.604	0.920266	86.2844	73.398	65.6605	-0.151284	0.446905	16.6351	1.11784	0.851068	0.516741	0	85	20.8841	17.9347	4.93138	tertiary	Dg_IR
	Dg_V107029_Dicer_32h29_retina9_201023	86	3941	5214	70.8367	4138	149	30.0858	5	266.669	255.5	0.75585	30.1071	37.3502	0.952392	82.807	77.5811	66.6448	1.30689	0.51192	27.283	1.1641	0.83369	0.69642	0	86	18.8195	19.6281	4.24785	pr	Dg_IR
	Dg_V107029_Dicer_32h29_retina9_201023	87	3446	5110	66.2388	3633	152	32.5148	7	260.497	250.041	0.674364	34.4611	40.4411	0.948527	85	79.5143	56.3589	-0.813495	0.705421	25.5648	1.41086	0.693961	0.638143	0	87	18.384	17.1627	4.43758	pr	Dg_IR
	Dg_V107029_Dicer_32h29_retina9_201023	88	4021	5621	71.5521	4405	167	27.3071	5	283.012	270.994	0.715353	36.6553	41.4021	0.912826	88.5268	80.0155	67.8263	1.36562	0.530533	22.2953	1.17971	0.799642	0.630861	0	88	19.9729	20.0265	4.46312	pr	Dg_IR
	Dg_V107029_Dicer_32h29_retina9_201023	89	1260	2068	40.0535	1363	152	57.204	13	161.355	156.441	0.609284	21.6754	26.6238	0.924431	48.8467	43.5683	38.8673	-1.12393	0.451834	29.2581	1.12095	0.845163	0.608154	0	89	11.3872	6.2754	4.54567	NA	Dg_IR
	Dg_V107029_Dicer_32h29_retina9_201023	90	4184	7098	72.9879	4473	149	29.1475	8	304.711	291.565	0.589462	33.7373	44.6209	0.93539	91.6624	87.2011	64.4466	-1.08822	0.673644	16.9781	1.35308	0.70058	0.566273	0	90	21.5042	20.8383	4.71077	pr	Dg_IR
	Dg_V107029_Dicer_32h29_retina9_201023	91	794	1600	31.7955	920	128	40.2229	8	141.906	138.361	0.49625	20.0529	20.0164	0.863043	50	46.9199	23.4205	0.708222	0.86651	21.0999	2.00337	0.459216	0.495486	0	91	10.0146	3.9545	5.03604	NA	Dg_IR
	Dg_V107029_Dicer_32h29_retina9_201023	92	3575	5625	67.4673	3796	209	29.358	6	268.054	257.205	0.635556	36.0543	33.1841	0.941781	77.6209	76.5334	61.24	0.813144	0.599768	31.4112	1.24973	0.777114	0.625233	0	92	18.9172	17.8052	4.48316	pr	Dg_IR
	Dg_V107029_Dicer_32h29_retina9_201023	93	3445	7564	66.2292	4134	148	36.7657	12	333.746	320.237	0.455447	57.3556	31.164	0.833333	125.766	115.519	40.9464	0.265211	0.935073	18.9073	2.82123	0.328693	0.388657	0	93	23.5533	17.1577	5.68619	pr	Dg_IR
	Dg_V107029_Dicer_32h29_retina9_201023	94	882	1085	33.5112	928	112	37.2732	12	123.314	119.59	0.812903	15.856	14.6372	0.950431	40.8167	37.2584	31.8388	1.42329	0.519383	20.6918	1.17022	0.808967	0.728879	0	94	8.70256	4.39278	4.15219	NA	Dg_IR
	Dg_V107029_Dicer_32h29_retina9_201023	95	3266	6150	64.4857	3712	209	29.1607	4	280.125	268.257	0.531057	33.9942	36.1724	0.879849	82.6075	75.2863	60.0636	-1.20228	0.602918	27.0068	1.25344	0.73366	0.523025	0	95	19.7691	16.2662	4.90166	tertiary	Dg_IR
	Dg_V107029_Dicer_32h29_retina9_201023	96	2645	3600	58.032	2783	169	34.575	9	227.355	218.228	0.734722	23.3837	32.0412	0.950413	79.0569	74.5744	46.6724	-1.33989	0.779944	27.9303	1.59783	0.605558	0.643021	0	96	16.045	13.1734	4.42071	tertiary	Dg_IR
	Dg_V107029_Dicer_32h29_retina9_201023	97	2381	5082	55.0598	2881	196	40.3444	10	255.776	246.709	0.468516	40.6069	41.8417	0.826449	82.6196	80.0929	43.3754	-0.589585	0.84066	30.0438	1.8465	0.472587	0.457352	0	97	18.0507	11.8585	5.24179	pr	Dg_IR
	Dg_V107029_Dicer_32h29_retina9_201023	98	2703	4216	58.6649	2900	95	28.9186	11	234.497	225.392	0.641129	32.4606	29.488	0.932069	72.2011	64.7371	55.9243	0.888213	0.503718	12.5245	1.15758	0.821202	0.617703	0	98	16.5491	13.4622	4.5104	pr	Dg_IR
	Dg_V107029_Dicer_32h29_retina9_201023	99	2549	4189	56.9692	2792	161	28.0541	5	234.326	224.836	0.608498	28.0663	29.8529	0.912966	71.8471	66.4775	51.9227	1.22461	0.62446	17.826	1.28032	0.734397	0.583363	0	99	16.537	12.6952	4.64125	tertiary	Dg_IR
	Dg_V107029_Dicer_32h29_retina9_201023	100	5121	7380	80.7481	5396	169	38.4232	7	312.64	299.475	0.693902	40.6321	46.8574	0.949036	97.3088	91.0362	72.4833	-1.09241	0.605029	29.679	1.25596	0.78675	0.65838	0	100	22.0638	25.505	4.36884	pr	Dg_IR
	Dg_V107029_Dicer_32h29_retina9_201023	101	1563	3009	44.6102	1769	162	46.2943	16	196.083	188.58	0.519442	23.5611	25.1241	0.88355	61.6847	57.7759	38.2823	1.00438	0.748973	20.2934	1.5092	0.596178	0.510843	0	101	13.8381	7.78449	4.95976	NA	Dg_IR
	Dg_V107029_Dicer_32h29_retina9_201023	102	3238	5187	64.2086	3531	143	30.0287	8	273.74	262.989	0.624253	28.9302	49.21	0.917021	95.2733	84.6433	50.2751	-1.34523	0.804491	20.6054	1.6836	0.575442	0.543012	0	102	19.3185	16.1268	4.81061	tertiary	Dg_IR
	Dg_V107029_Dicer_32h29_retina9_201023	103	3606	6300	67.7591	4113	195	28.6714	5	286.64	274.826	0.572381	42.0022	38.0943	0.876732	85.703	77.8051	64.165	1.04713	0.565587	25.7475	1.21258	0.758437	0.551522	0	103	20.2289	17.9596	4.77335	pr	Dg_IR
	Dg_V107029_Dicer_32h29_retina9_201023	104	3222	5913	64.0498	3466	144	28.0214	5	284.397	272.699	0.544901	35.8156	34.3588	0.929602	104.062	98.5872	42.714	0.716046	0.901269	22.3521	2.30808	0.42208	0.500594	0	104	20.0706	16.0471	5.01028	secondary	Dg_IR
	Dg_V107029_Dicer_32h29_retina9_201023	105	1342	2255	41.3363	1525	80	33.2437	12	175.113	168.699	0.595122	17.7519	24.9575	0.88	64.6607	63.6857	29.106	-1.03985	0.889453	12.4814	2.18806	0.421288	0.549955	0	105	12.3581	6.6838	4.78015	NA	Dg_IR
	Dg_V107029_Dicer_32h29_retina9_201023	106	2262	2772	53.6663	2369	215	42.4381	10	202.042	194.229	0.816017	21.0102	31.7905	0.954833	68.0955	66.6501	43.9857	-1.41667	0.75131	38.3032	1.51527	0.648337	0.696339	0	106	14.2586	11.2658	4.2481	bristle	Dg_IR
	Dg_V107029_Dicer_32h29_retina9_201023	107	335	806	20.6527	404	88	39.6866	24	95.6274	96.4162	0.415633	14.6687	13.4209	0.829208	32.573	32.1411	15.0848	-0.624981	0.883022	10.8196	2.13069	0.412889	0.460352	0	107	6.74867	1.66846	5.22468	NA	Dg_IR
	Dg_V107029_Dicer_32h29_retina9_201023	108	3265	5313	64.4758	3679	211	32.3914	5	274.841	263.639	0.61453	37.4015	34.8291	0.887469	88.6172	79.8884	57.595	-0.540009	0.692994	32.0887	1.38707	0.651368	0.543164	0	108	19.3962	16.2613	4.80994	secondary	Dg_IR
	Dg_V107029_Dicer_32h29_retina9_201023	109	2749	4080	59.1619	2916	169	31.5406	10	237.669	228.399	0.673775	26.0946	42.0906	0.94273	81.2158	78.1126	45.4315	1.40831	0.813464	21.2762	1.71935	0.573644	0.61156	0	109	16.7729	13.6913	4.533	bristle	Dg_IR
	Dg_V107029_Dicer_32h29_retina9_201023	110	2118	3468	51.93	2342	201	50.6534	7	217.012	208.422	0.610727	29.1341	32.627	0.904355	71.1688	65.8707	46.0168	1.31653	0.71552	43.8617	1.43145	0.621514	0.565155	0	110	15.3151	10.5487	4.71543	tertiary	Dg_IR
	Dg_V107029_Dicer_32h29_retina9_201023	111	3540	9090	67.1362	4314	197	36.9051	7	343.024	328.282	0.389439	52.0339	47.2718	0.820584	111.826	110.205	48.9103	0.573554	0.896119	29.9205	2.2532	0.371119	0.378062	0	111	24.2081	17.6309	5.76532	pr	Dg_IR
	Dg_V107029_Dicer_32h29_retina9_201023	112	3922	5848	70.6657	4203	154	25.5898	5	284.74	273.025	0.670657	39.242	41.7198	0.933143	89.2861	83.7468	64.7334	1.52927	0.634447	22.9728	1.29372	0.712002	0.607883	0	112	20.0948	19.5334	4.54668	secondary	Dg_IR
	Dg_V107029_Dicer_32h29_retina9_201023	113	2065	3249	51.2761	2249	199	28.3332	4	207.562	200.607	0.63558	25.2852	28.6068	0.918186	63.7024	57.4223	48.6734	0.52627	0.530574	22.3848	1.17975	0.797387	0.602327	0	113	14.6482	10.2847	4.56761	tertiary	Dg_IR
	Dg_V107029_Dicer_32h29_retina9_201023	114	3180	5814	63.631	3517	117	24.0874	4	287.154	277.047	0.546956	47.0066	27.5852	0.90418	107.224	96.3248	45.1618	-0.342749	0.883278	18.3847	2.13288	0.436376	0.484625	0	114	20.2652	15.8379	5.09216	tertiary	Dg_IR
	Dg_V107029_Dicer_32h29_retina9_201023	115	1923	3904	49.4817	2182	100	38.3661	14	223.326	216.927	0.492572	34.2715	31.6698	0.881302	79.3095	77.4049	32.5816	-0.746348	0.907096	15.3639	2.37573	0.408651	0.484519	0	115	15.7607	9.57746	5.09272	pr	Dg_IR
	Dg_V107029_Dicer_32h29_retina9_201023	116	2041	2968	50.9773	2186	165	49.1901	7	197.012	189.461	0.687668	30.4684	28.3317	0.933669	59.808	54.423	49.0105	-0.534472	0.434758	37.296	1.11044	0.877382	0.660795	0	116	13.9036	10.1652	4.36085	pr	Dg_IR
	Dg_V107029_Dicer_32h29_retina9_201023	117	3387	4503	65.6693	3576	166	24.8571	6	252.184	241.767	0.752165	27.003	36.7369	0.947148	83.4865	82.2551	53.7186	1.37762	0.757295	24.3269	1.53122	0.637382	0.669254	0	117	17.7972	16.8689	4.33321	pr	Dg_IR
	Dg_V107029_Dicer_32h29_retina9_201023	118	1830	2650	48.2704	1970	100	31.5557	9	186.941	180.306	0.690566	24.2716	24.0568	0.928934	57.8014	53.0155	45.4769	0.678079	0.513975	11.6025	1.16577	0.829002	0.658038	0	118	13.1929	9.11427	4.36998	pr	Dg_IR
	Dg_V107029_Dicer_32h29_retina9_201023	119	1816	3869	48.0854	2211	157	29.082	7	225.083	218.363	0.469372	33.3343	19.3282	0.821348	73.0616	58.0664	47.4655	0.394843	0.576021	19.2938	1.22334	0.685767	0.450442	0	119	15.8847	9.04455	5.28184	pr	Dg_IR
	Dg_V107029_Dicer_32h29_retina9_201023	120	3850	5440	70.0141	4272	171	28.1696	5	284.184	272.105	0.707721	40.6117	34.4387	0.901217	88.1192	81.1009	66.4865	0.0686855	0.572649	28.1396	1.21981	0.745281	0.599062	0	120	20.0556	19.1748	4.58004	tertiary	Dg_IR
	Dg_V107029_Dicer_32h29_retina9_201023	121	2011	4080	50.6012	2599	197	33.6062	9	245.219	236.308	0.492892	26.37	32.5142	0.773759	87.3212	87.6544	34.6899	-1.19845	0.918355	22.7352	2.5268	0.333253	0.420255	0	121	17.3057	10.0157	5.46825	bristle	Dg_IR
	Dg_V107029_Dicer_32h29_retina9_201023	122	2389	3825	55.1522	2633	148	32.8372	10	227.255	218.918	0.624575	27.8075	35.8656	0.90733	75.4255	68.4121	46.0704	-1.52283	0.739255	21.9642	1.48495	0.649922	0.581299	0	122	16.0379	11.8984	4.64949	tertiary	Dg_IR
	Dg_V107029_Dicer_32h29_retina9_201023	123	2134	3355	52.1257	2328	116	36.9508	12	209.805	202.734	0.636066	30.0651	27.1556	0.916667	67.9779	59.5389	47.7995	-0.538035	0.596211	18.7017	1.2456	0.766484	0.609217	0	123	14.8065	10.6283	4.5417	bristle	Dg_IR
	Dg_V107029_Dicer_32h29_retina9_201023	124	2632	5056	57.8893	2878	162	37.7204	8	256.326	247.82	0.52057	38.4214	37.0194	0.914524	92.4392	82.0346	43.4008	0.531552	0.848588	27.1391	1.89016	0.497969	0.503397	0	124	18.0896	13.1086	4.99631	bristle	Dg_IR
	Dg_V107029_Dicer_32h29_retina9_201023	125	2511	3720	56.5429	2752	125	35.5651	13	222.012	213.555	0.675	29.3644	30.8937	0.912427	69.3542	62.0072	52.8715	0.940113	0.522454	19.776	1.17279	0.83152	0.640181	0	125	15.668	12.506	4.43051	pr	Dg_IR
	Dg_V107029_Dicer_32h29_retina9_201023	126	2862	4544	60.3656	3067	157	34.1314	8	243.119	234.317	0.629842	33.7058	38.4025	0.933159	75.2728	64.2378	59.9795	1.24169	0.358032	25.7157	1.071	0.883076	0.608475	0	126	17.1575	14.2541	4.54448	NA	Dg_IR
	Dg_V107029_Dicer_32h29_retina9_201023	127	4361	10260	74.5158	4922	118	26.4859	5	371.717	356.628	0.425049	52.6205	42.5391	0.886022	127.318	128.304	47.605	0.530718	0.92862	16.514	2.69518	0.337299	0.396617	0	127	26.233	21.7199	5.62884	secondary	Dg_IR
	Dg_V107029_Dicer_32h29_retina9_201023	128	2775	4650	59.4411	3010	134	24.6328	6	245.983	238.014	0.596774	33.0335	36.6641	0.921927	80.7775	68.6392	53.106	1.07864	0.633554	19.0076	1.29249	0.749944	0.57632	0	128	17.3596	13.8208	4.66953	pr	Dg_IR
	Dg_V107029_Dicer_32h29_retina9_201023	129	4524	7462	75.8956	4813	201	29.0203	4	310.953	297.484	0.606272	43.7153	34.4801	0.939954	92.5743	80.3219	74.3971	-0.636708	0.376944	26.1862	1.07964	0.892821	0.587952	0	129	21.9448	22.5317	4.62311	pr	Dg_IR
	Dg_V107029_Dicer_32h29_retina9_201023	130	3039	5148	62.2043	3258	173	36.2787	7	256.811	246.939	0.590326	38.7986	29.3787	0.932781	79.8311	68.8337	57.998	-0.118353	0.538568	31.5459	1.18683	0.816656	0.579046	0	130	18.1238	15.1357	4.65853	pr	Dg_IR
	Dg_V107029_Dicer_32h29_retina9_201023	131	1978	3864	50.1843	2332	143	30.5308	5	234.083	225.392	0.511905	23.0718	39.9833	0.848199	84.0536	79.846	34.0353	-1.34446	0.9046	27.9803	2.34597	0.39503	0.453623	0	131	16.5198	9.85139	5.26329	pr	Dg_IR
	Dg_V107029_Dicer_32h29_retina9_201023	132	1826	3306	48.2176	2191	174	36.6692	8	210.941	203.059	0.552329	21.7853	22.7202	0.833409	68.2495	64.1903	42.0532	-0.523893	0.755514	23.5465	1.52641	0.564251	0.515689	0	132	14.8866	9.09435	4.93641	bristle	Dg_IR
	Dg_V107029_Dicer_32h29_retina9_201023	133	3407	5037	65.8629	3638	182	35.3725	10	264.083	253.048	0.676395	38.5773	37.0379	0.936504	86.4002	80.369	57.9187	-0.652753	0.693289	23.1938	1.38762	0.671591	0.613904	0	133	18.637	16.9685	4.52434	bristle	Dg_IR
	Dg_V107029_Dicer_32h29_retina9_201023	134	4253	6468	73.5873	4540	180	36.9292	7	290.468	278.062	0.657545	42.4185	35.6838	0.936784	87.3155	81.2467	68.8583	-0.488615	0.530762	28.5584	1.17991	0.82034	0.633444	0	134	20.4991	21.182	4.454	bristle	Dg_IR
	Dg_V107029_Dicer_32h29_retina9_201023	135	2046	5824	51.0397	2993	152	34.24	9	293.326	283.061	0.351305	40.871	37.8333	0.683595	110.68	106.215	32.1036	0.389057	0.953228	20.3838	3.3085	0.230913	0.298823	0	135	20.7007	10.1901	6.48482	NA	Dg_IR
	Dg_V107029_Dicer_32h29_retina9_201023	136	3601	6935	67.7122	4287	143	26.6984	5	302.296	289.669	0.51925	52.6765	35.6023	0.839981	95.6347	81.1414	60.8759	0.143921	0.661161	20.7263	1.3329	0.696382	0.495184	0	136	21.3338	17.9347	5.03757	bristle	Dg_IR
	Dg_V107029_Dicer_32h29_retina9_201023	137	5977	10509	87.2362	6971	183	28.5675	4	376.332	360.611	0.568751	50.3334	59.1506	0.857409	117.835	104.842	76.8327	1.169	0.680402	23.1658	1.36456	0.692339	0.530336	0	137	26.5587	29.7683	4.86776	secondary	Dg_IR
	Dg_V107029_Dicer_32h29_retina9_201023	138	410	1833	22.8479	604	116	34.9927	17	140.284	144.184	0.223677	18.9951	16.2537	0.678808	60.4401	51.9189	11.9078	0.601905	0.973343	15.1457	4.36006	0.193661	0.261804	0	138	9.90021	2.042	6.92815	NA	Dg_IR
	Dg_V107029_Dicer_32h29_retina9_201023	139	2265	6106	53.7018	2938	183	26.8583	7	282.604	272.144	0.370947	36.2057	42.343	0.770933	98.813	97.9285	35.8055	0.660068	0.930761	17.8377	2.73501	0.300719	0.356386	0	139	19.9441	11.2808	5.93806	tertiary	Dg_IR
	Dg_V107029_Dicer_32h29_retina9_201023	140	5970	9540	87.1851	6603	191	23.8184	4	364.539	348.679	0.625786	48.1549	58.3191	0.904134	118.697	114.341	70.5681	-0.986066	0.786829	21.8472	1.6203	0.581406	0.564542	0	140	25.7264	29.7335	4.71799	secondary	Dg_IR
	Dg_V107029_Dicer_32h29_retina9_201023	141	1552	2499	44.453	1741	122	34.4787	12	182.698	176.283	0.621048	21.3969	24.6527	0.891442	58.8303	52.8397	40.3408	-0.85715	0.645859	17.3305	1.30983	0.707752	0.584294	0	141	12.8935	7.7297	4.63756	pr	Dg_IR
	Dg_V107029_Dicer_32h29_retina9_201023	142	2773	5183	59.4196	2989	162	40.4544	9	257.64	246.939	0.535018	34.8716	36.3772	0.927735	85.7963	86.0565	42.832	-0.745205	0.867338	28.833	2.00917	0.476752	0.52497	0	142	18.1823	13.8109	4.89258	bristle	Dg_IR
	Dg_V107029_Dicer_32h29_retina9_201023	143	4072	6935	72.0044	5389	154	27.1925	5	344.782	329.948	0.587167	48.0887	36.5452	0.755613	99.6243	98.652	63.524	0.0160402	0.765093	21.9009	1.55299	0.532729	0.430456	0	143	24.3321	20.2805	5.40307	tertiary	Dg_IR
	Dg_V107029_Dicer_32h29_retina9_201023	144	1724	2450	46.8515	1837	173	42.8567	12	193.077	186.875	0.703673	14.4484	29.5099	0.938487	71.8053	70.4027	33.118	-1.38782	0.882449	32.5404	2.12581	0.442863	0.581146	0	144	13.6259	8.58634	4.6501	bristle	Dg_IR
	Dg_V107029_Dicer_32h29_retina9_201023	145	4355	9603	74.4645	5220	197	29.1153	4	357.953	344.331	0.453504	48.3832	40.0326	0.834291	127.562	124.77	52.2976	0.886273	0.907916	24.3564	2.38577	0.356186	0.427115	0	145	25.2617	21.69	5.42416	secondary	Dg_IR
	Dg_V107029_Dicer_32h29_retina9_201023	146	2429	3468	55.612	2592	145	28.4582	7	219.355	210.643	0.700404	27.3067	33.9617	0.937114	70.0928	70.3437	45.5374	-1.31334	0.762188	22.6647	1.54475	0.625009	0.634368	0	146	15.4805	12.0976	4.45076	secondary	Dg_IR
	Dg_V107029_Dicer_32h29_retina9_201023	147	6562	11305	91.4057	7583	189	35.4328	4	401.853	384.055	0.580451	44.1809	59.3901	0.865357	131.518	133.266	68.8046	1.09467	0.856411	29.4184	1.93688	0.470441	0.510637	0	147	28.3598	32.6819	4.96077	secondary	Dg_IR
	Dg_V107029_Dicer_32h29_retina9_201023	148	4380	6794	74.6779	4833	180	39.0039	5	299.054	286.202	0.644686	43.6121	46.5763	0.906269	89.5377	90.6119	65.3698	-1.07498	0.692492	35.5042	1.38614	0.679225	0.615439	0	148	21.105	21.8145	4.51869	NA	Dg_IR
	Dg_V107029_Dicer_32h29_retina9_201023	149	7605	16632	98.4022	9766	175	34.0494	4	475.723	453.695	0.457251	72.7874	74.0542	0.778722	132.966	124.309	91.15	-0.855845	0.679956	28.092	1.36379	0.62662	0.42228	0	149	33.573	37.8765	5.45512	tertiary	Dg_IR
	Dg_V107029_Dicer_32h29_retina9_201023	150	4524	7029	75.8956	4971	160	20.9145	3	321.776	309.281	0.643619	31.1777	48.1488	0.910078	103.74	99.6948	60.8743	1.37629	0.791934	18.9516	1.63772	0.579545	0.549068	0	150	22.7085	22.5317	4.78401	tertiary	Dg_IR
	Dg_V107029_Dicer_32h29_retina9_201023	151	2317	4779	54.3148	2727	127	22.7669	4	253.083	244.908	0.484829	30.0017	33.06	0.849652	81.3941	67.986	51.3145	0.0380121	0.655978	16.8482	1.32489	0.638259	0.454579	0	151	17.8607	11.5398	5.25776	NA	Dg_IR
	Dg_V107029_Dicer_32h29_retina9_201023	152	5263	9384	81.86	5847	181	32.2309	9	349.888	335.541	0.560848	49.2128	59.5953	0.90012	105.262	88.4303	81.9435	1.3227	0.375938	21.8208	1.07916	0.856922	0.540237	0	152	24.6925	26.2123	4.82295	bristle	Dg_IR
	Dg_V107029_Dicer_32h29_retina9_201023	153	5133	7275	80.8427	5381	180	37.5139	5	314.711	301.046	0.705567	48.167	33.4013	0.953912	97.8673	92.2318	72.0242	-0.117034	0.624651	34.7763	1.28057	0.768281	0.651266	0	153	22.2099	25.5648	4.39264	pr	Dg_IR
	Dg_V107029_Dicer_32h29_retina9_201023	154	3139	5440	63.2195	3468	180	41.1233	8	268.74	257.856	0.577022	39.3074	44.3791	0.905133	89.9444	93.6917	45.3183	-1.05093	0.875236	29.0138	2.06741	0.455302	0.54618	0	154	18.9657	15.6337	4.79664	pr	Dg_IR
	Dg_V107029_Dicer_32h29_retina9_201023	155	1791	2625	47.7532	1947	170	46.7186	15	204.77	197.371	0.682286	40.5064	15.9486	0.919877	79.3788	70.8489	32.9764	0.223103	0.885075	27.2455	2.14847	0.454297	0.536753	0	155	14.4511	8.92004	4.83858	NA	Dg_IR
	Dg_V107029_Dicer_32h29_retina9_201023	156	3573	5632	67.4484	3823	194	29.9395	5	279.497	267.662	0.634411	51.1758	29.8948	0.934606	99.8499	91.1341	53.402	0.454246	0.810332	28.9103	1.70657	0.547748	0.574761	0	156	19.7248	17.7952	4.67586	tertiary	Dg_IR
	Dg_V107029_Dicer_32h29_retina9_201023	157	1547	2360	44.3813	1748	168	49.8481	16	182.456	176.053	0.655508	19.0814	23.8655	0.885011	63.6946	60.6378	35.1015	1.46932	0.815419	26.2584	1.7275	0.535691	0.583962	0	157	12.8764	7.7048	4.63887	NA	Dg_IR
	Dg_V107029_Dicer_32h29_retina9_201023	158	1327	2560	41.1046	1541	135	37.5162	12	183.391	179.98	0.518359	22.1304	35.4032	0.861129	64.1249	57.0471	31.0919	-1.18748	0.838422	22.2882	1.83479	0.519175	0.495821	0	158	12.9424	6.60909	5.03434	pr	Dg_IR
	Dg_V107029_Dicer_32h29_retina9_201023	159	2231	3968	53.2973	2481	186	36.3191	8	233.805	225.487	0.562248	27.1071	37.3752	0.899234	80.9197	67.3781	49.6357	0.868852	0.676248	32.9108	1.35745	0.625708	0.512863	0	159	16.5002	11.1114	4.94999	pr	Dg_IR
	Dg_V107029_Dicer_32h29_retina9_201023	160	3352	6724	65.3292	4265	189	41.3097	9	307.569	296.564	0.498513	46.4564	31.1757	0.785932	92.0054	80.9264	66.9538	1.04104	0.561698	32.4986	1.20869	0.651679	0.445277	0	160	21.7059	16.6946	5.31239	pr	Dg_IR
	Dg_V107029_Dicer_32h29_retina9_201023	161	1332	2352	41.182	1553	111	38.512	16	179.527	175.173	0.566327	25.6306	24.9887	0.857695	57.4891	56.2779	34.3928	1.39999	0.791535	14.5054	1.63633	0.535474	0.519344	0	161	12.6697	6.634	4.91901	NA	Dg_IR
	Dg_V107029_Dicer_32h29_retina9_201023	162	994	1480	35.5753	1104	117	47.1801	21	140.592	137.115	0.671622	21.3451	16.7807	0.900362	48.9183	44.732	29.661	0.559634	0.748546	15.7836	1.50811	0.6325	0.63194	0	162	9.92192	4.95059	4.4593	NA	Dg_IR
	Dg_V107029_Dicer_32h29_retina9_201023	163	2074	4234	51.3877	2397	173	60.5251	9	228.225	221.734	0.489844	35.188	27.2459	0.865248	73.0068	62.2373	45.2919	-0.329973	0.685864	35.1658	1.37414	0.681738	0.500369	0	163	16.1064	10.3295	5.01141	pr	Dg_IR
	Dg_V107029_Dicer_32h29_retina9_201023	164	4360	6745	74.5072	4615	158	23.7085	2	298.847	287.543	0.646405	39.039	46.3447	0.944745	95.1893	86.819	65.1497	-1.50773	0.660975	21.6485	1.33261	0.736491	0.613479	0	164	21.0904	21.7149	4.5259	tertiary	Dg_IR
	Dg_V107029_Dicer_32h29_retina9_201023	165	664	1155	29.0763	771	162	32.6325	13	120.971	119.495	0.574892	17.5301	19.0045	0.861219	40.4599	34.1133	28.2792	-0.846572	0.559279	18.2791	1.2063	0.726492	0.570189	0	165	8.5372	3.30704	4.69457	NA	Dg_IR
	Dg_V107029_Dicer_32h29_retina9_201023	166	3638	6622	68.0591	3950	204	26.4563	3	287.782	276.301	0.549381	41.8244	38.7911	0.921013	86.977	85.3098	57.4125	0.908902	0.739653	24.3974	1.48591	0.636466	0.552009	0	166	20.3095	18.119	4.77125	tertiary	Dg_IR
	Dg_V107029_Dicer_32h29_retina9_201023	167	6077	10032	87.9629	7300	151	29.3887	4	422.231	404.126	0.605762	34.4377	84.2921	0.832466	155.332	135.799	61.5176	-1.39509	0.891509	22.1434	2.20749	0.41957	0.428349	0	167	29.7979	30.2664	5.41634	secondary	Dg_IR
	Dg_V107029_Dicer_32h29_retina9_201023	168	1033	1680	36.2665	1136	208	41.8383	8	150.042	144.93	0.614881	20.1142	18.3998	0.909331	57.3149	51.561	26.3568	-0.670321	0.859476	32.5074	1.95627	0.494729	0.576616	0	168	10.5888	5.14483	4.66833	pr	Dg_IR
	Dg_V107029_Dicer_32h29_retina9_201023	169	3834	7315	69.8685	4296	159	24.8526	5	314.811	301.141	0.524129	38.5039	53.5274	0.892458	113.358	101.401	52.7466	0.842669	0.854058	19.0441	1.92242	0.474763	0.48614	0	169	22.217	19.0952	5.08422	tertiary	Dg_IR
	Dg_V107029_Dicer_32h29_retina9_201023	170	4650	6570	76.9452	5054	170	32.4546	4	310.184	296.754	0.707763	36.9049	49.9413	0.920063	104.307	93.9674	68.329	-1.39976	0.686472	33.235	1.37522	0.670515	0.60733	0	170	21.8904	23.1592	4.54876	tertiary	Dg_IR
	Dg_V107029_Dicer_32h29_retina9_201023	171	2640	4161	57.9772	2886	180	26.047	5	237.255	227.613	0.634463	35.4049	24.889	0.914761	73.9797	68.0608	52.1574	0.320849	0.642441	21.5092	1.30491	0.725637	0.589364	0	171	16.7437	13.1485	4.61757	bristle	Dg_IR
	Dg_V107029_Dicer_32h29_retina9_201023	172	1910	3243	49.3142	2141	141	45.9754	10	213.426	205.415	0.588961	23.378	38.6827	0.892106	71.5681	65.9952	40.408	-1.33332	0.790636	28.6974	1.63322	0.558365	0.526923	0	172	15.062	9.51271	4.8835	pr	Dg_IR
	Dg_V107029_Dicer_32h29_retina9_201023	173	2341	4752	54.5954	2938	137	28.2802	9	256.012	247.685	0.492635	29.446	25.9932	0.796801	92.6337	87.6176	41.2699	-0.494944	0.882121	15.7967	2.12304	0.388266	0.448838	0	173	18.0674	11.6593	5.29127	secondary	Dg_IR
	Dg_V107029_Dicer_32h29_retina9_201023	174	5094	7623	80.535	5455	160	33.1127	6	325.296	311.082	0.668241	36.268	48.2782	0.933822	106.775	98.4354	67.3187	-1.05103	0.729587	25.5046	1.46223	0.669371	0.604937	0	174	22.957	25.3706	4.55774	NA	Dg_IR
	Dg_V107029_Dicer_32h29_retina9_201023	175	1769	2680	47.459	1930	171	50.3335	16	196.113	189.001	0.660075	35.0107	20.5201	0.91658	73.4098	64.4717	36.0755	-0.382119	0.828793	29.9272	1.78713	0.541876	0.577998	0	175	13.8402	8.81047	4.66275	pr	Dg_IR
	Dg_V107029_Dicer_32h29_retina9_201023	176	2603	4263	57.5695	2866	124	29.4975	7	249.255	241.116	0.610603	49.3254	26.403	0.908234	87.4643	79.6016	44.767	-0.0631621	0.826873	18.4852	1.77813	0.523047	0.526498	0	176	17.5905	12.9642	4.88547	pr	Dg_IR
	Dg_V107029_Dicer_32h29_retina9_201023	177	1187	2277	38.8759	1564	173	37.4659	14	193.32	187.105	0.5213	11.305	29.1205	0.758951	69.4622	72.186	25.8068	-1.40979	0.933911	21.7562	2.79717	0.290038	0.399124	0	177	13.6431	5.91183	5.61114	NA	Dg_IR
	Dg_V107029_Dicer_32h29_retina9_201023	178	2278	4012	53.8557	2538	150	37.1299	9	226.119	218.593	0.567797	24.8986	31.5285	0.897557	71.7844	70.3327	43.6827	-0.982687	0.783742	21.8348	1.61008	0.58634	0.559874	0	178	15.9578	11.3455	4.73762	pr	Dg_IR
	Dg_V107029_Dicer_32h29_retina9_201023	179	329	696	20.4669	390	139	37.076	16	90.799	91.0532	0.472701	11.6413	9.96657	0.84359	33.0151	31.9756	14.3196	-0.59422	0.89412	21.4239	2.233	0.409701	0.501469	0	179	6.40791	1.63858	5.00591	NA	Dg_IR
	Dg_V107029_Dicer_32h29_retina9_201023	180	3813	8342	69.6768	4521	146	23.9567	4	323.646	311.447	0.457085	39.7018	38.0955	0.843397	102.142	98.9181	54.849	-0.569739	0.832191	20.0869	1.80346	0.496164	0.457443	0	180	22.8405	18.9906	5.24127	tertiary	Dg_IR
	Dg_V107029_Dicer_32h29_retina9_201023	181	2096	3596	51.6596	2365	177	45.4365	9	218.497	210.223	0.58287	28.9074	26.469	0.886258	65.7951	59.6053	47.4123	0.917765	0.606035	27.0887	1.25717	0.751159	0.551707	0	181	15.4199	10.4391	4.77255	NA	Dg_IR
	Dg_V107029_Dicer_32h29_retina9_201023	182	5317	11340	82.2789	6749	125	24.0177	4	418.995	399.914	0.468871	55.2548	46.2932	0.78782	147.872	126.337	61.6208	-0.534546	0.872984	17.9085	2.05024	0.424145	0.380591	0	182	29.5695	26.4812	5.74613	tertiary	Dg_IR
	Dg_V107029_Dicer_32h29_retina9_201023	183	1438	2220	42.7892	1577	181	40.6523	10	176.663	171.706	0.647748	18.5702	29.5014	0.911858	66.6483	62.4219	30.2296	-1.1999	0.874913	25.2928	2.06492	0.469889	0.578999	0	183	12.4675	7.16193	4.65871	pr	Dg_IR
	Dg_V107029_Dicer_32h29_retina9_201023	184	3229	4620	64.1193	3590	181	49.9743	8	257.462	247.915	0.698918	40.8263	24.2691	0.899443	84.214	83.684	50.1849	-0.0763161	0.800228	26.9039	1.66751	0.587075	0.612142	0	184	18.1697	16.082	4.53084	pr	Dg_IR
	Dg_V107029_Dicer_32h29_retina9_201023	185	3739	6853	68.9974	4138	179	25.858	3	296.953	284.211	0.5456	38.2811	35.904	0.903577	89.8888	84.1739	59.5982	0.611013	0.706176	26.5153	1.41236	0.671909	0.53283	0	185	20.9567	18.622	4.85636	secondary	Dg_IR
	Dg_V107029_Dicer_32h29_retina9_201023	186	3000	6720	61.8039	3887	176	31.3887	6	298.811	285.972	0.446429	47.9383	50.7493	0.771803	90.4268	90.7593	53.2417	-0.877646	0.809859	27.492	1.70467	0.463712	0.422219	0	186	21.0879	14.9414	5.45552	tertiary	Dg_IR
	Dg_V107029_Dicer_32h29_retina9_201023	187	1419	1938	42.5056	1552	158	58.2685	17	168.213	162.55	0.732198	28.5708	13.4623	0.914304	57.5847	58.101	32.5329	-0.00359806	0.828535	22.7974	1.78591	0.535212	0.630191	0	187	11.8712	7.0673	4.46549	NA	Dg_IR
	Dg_V107029_Dicer_32h29_retina9_201023	188	3469	8019	66.4595	4245	129	22.9487	5	318.646	306.314	0.432598	35.7247	44.8775	0.817197	102.883	85.3587	58.4559	-0.940958	0.728706	16.4615	1.46022	0.606204	0.429337	0	188	22.4876	17.2773	5.41011	tertiary	Dg_IR
	Dg_V107029_Dicer_32h29_retina9_201023	189	2427	4389	55.5891	2833	186	36.1574	13	243.533	235.658	0.552973	30.0626	40.8018	0.856689	77.1038	66.1361	52.4446	1.5262	0.609248	23.9277	1.26107	0.706484	0.514238	0	189	17.1867	12.0876	4.94337	pr	Dg_IR
	Dg_V107029_Dicer_32h29_retina9_201023	190	1219	1600	39.3964	1317	175	61.9122	15	165.213	159.313	0.761875	11.3642	32.9549	0.925588	64.6297	63.4637	24.9037	1.54068	0.919791	31.4363	2.54837	0.385357	0.561208	0	190	11.6595	6.0712	4.73198	NA	Dg_IR
	Dg_V107029_Dicer_32h29_retina9_201023	191	1253	1872	39.9421	1327	124	45.0463	10	157.077	152.744	0.669338	25.9944	22.5259	0.944235	51.6236	46.2597	37.3058	-0.611216	0.591312	22.5694	1.24001	0.745512	0.638168	0	191	11.0853	6.24054	4.43749	NA	Dg_IR
	Dg_V107029_Dicer_32h29_retina9_201023	192	786	1287	31.6349	862	152	70.7392	19	126.698	123.192	0.610723	14.631	21.771	0.911833	40.2616	36.4919	29.2043	-1.20464	0.599606	30.1669	1.24954	0.75152	0.615304	0	192	8.94143	3.91466	4.51919	NA	Dg_IR
	Dg_V107029_Dicer_32h29_retina9_201023	193	1889	2508	49.0423	1993	161	47.6458	17	184.527	177.624	0.75319	28.3589	20.1975	0.947817	62.2415	57.1549	42.7851	0.446676	0.663042	20.5556	1.33586	0.736267	0.697144	0	193	13.0225	9.40812	4.24565	pr	Dg_IR
	Dg_V107029_Dicer_32h29_retina9_201023	194	4578	8240	76.3472	4874	171	29.8604	5	330.817	317.46	0.555583	41.7562	49.0808	0.93927	116.846	107.589	55.6716	-0.889696	0.855714	24.8651	1.93256	0.503563	0.525665	0	194	23.3466	22.8006	4.88934	secondary	Dg_IR
	Dg_V107029_Dicer_32h29_retina9_201023	195	4888	6900	78.8898	5197	157	33.4707	5	308.497	295.548	0.708406	33.7242	51.1888	0.940543	99.8248	93.7098	68.4282	1.15	0.683218	28.5413	1.36946	0.708714	0.645413	0	195	21.7714	24.3446	4.41251	secondary	Dg_IR
	Dg_V107029_Dicer_32h29_retina9_201023	196	2833	4125	60.059	2987	113	26.0427	5	235.083	225.947	0.686788	28.3466	36.1701	0.948443	79.3788	75.6795	47.916	-1.16467	0.774034	18.5675	1.57942	0.629797	0.644189	0	196	16.5904	14.1097	4.41671	bristle	Dg_IR
	Dg_V107029_Dicer_32h29_retina9_201023	197	4631	10735	76.7878	6396	185	31.9974	5	381.368	366.529	0.431393	35.7867	44.6739	0.724046	116.181	91.9592	81.8294	-1.06285	0.456264	27.9981	1.12379	0.69726	0.400126	0	197	26.9141	23.0646	5.60411	tertiary	Dg_IR
	Dg_V107029_Dicer_32h29_retina9_201023	198	6042	14946	87.7093	7118	208	29.575	4	445.551	425.483	0.404255	49.7089	73.4813	0.848834	158.319	158.718	51.8733	-0.94139	0.945084	26.7535	3.05972	0.30538	0.382468	0	198	31.4437	30.092	5.73202	secondary	Dg_IR
	Dg_V107029_Dicer_32h29_retina9_201023	199	5476	8349	83.5001	6025	168	29.9483	7	349.776	335.827	0.655887	36.1056	53.8939	0.90888	122.188	108.341	67.7659	-1.41536	0.780236	23.9941	1.59876	0.593998	0.562463	0	199	24.6845	27.2731	4.7267	tertiary	Dg_IR
	Dg_V107029_Dicer_32h29_retina9_201023	200	3522	7820	66.9653	5024	136	24.3947	3	354.876	340.27	0.450384	46.3189	36.2942	0.701035	130.177	131.228	45.4243	0.47065	0.93818	20.8373	2.88894	0.260403	0.351435	0	200	25.0445	17.5412	5.97974	pr	Dg_IR
	Dg_V107029_Dicer_32h29_retina9_201023	201	4491	8374	75.6182	4833	170	32.835	6	332.16	319.126	0.536303	53.1334	41.6217	0.929236	112.272	109.936	55.9599	-0.444435	0.860752	25.7798	1.96454	0.473125	0.511514	0	201	23.4414	22.3673	4.95651	tertiary	Dg_IR
	Dg_V107029_Dicer_32h29_retina9_201023	202	4211	6468	73.223	4508	145	28.8053	6	301.497	288.519	0.651051	50.697	35.9136	0.934117	99.8599	84.6148	69.6635	0.670406	0.567604	22.1425	1.21462	0.748864	0.58214	0	202	21.2774	20.9728	4.64613	tertiary	Dg_IR
	Dg_V107029_Dicer_32h29_retina9_201023	203	694	1260	29.7259	789	143	49.0908	14	123.87	122.407	0.550794	16.0072	15.853	0.879594	41.6773	38.6367	24.2752	-0.964125	0.777977	18.3753	1.59161	0.59193	0.568377	0	203	8.74182	3.45645	4.70204	NA	Dg_IR
	Dg_V107029_Dicer_32h29_retina9_201023	204	3739	5412	68.9974	3935	162	37.0995	8	269.154	257.856	0.690872	41.8387	34.7144	0.950191	85.44	85.6049	56.5287	-0.442621	0.750963	24.0615	1.51436	0.649634	0.648579	0	204	18.9949	18.622	4.40173	pr	Dg_IR
	Dg_V107029_Dicer_32h29_retina9_201023	205	3083	5280	62.653	3690	131	35.7804	7	298.497	286.068	0.583902	25.1161	50.9997	0.835501	113.265	108.378	40.6277	1.4555	0.927077	23.6958	2.66759	0.334196	0.434813	0	205	21.0657	15.3548	5.37593	tertiary	Dg_IR
	Dg_V107029_Dicer_32h29_retina9_201023	206	2702	4340	58.654	2883	200	31.5492	5	237.29	229.184	0.622581	30.7676	32.7358	0.937218	79.6492	74.4792	47.4624	-1.01049	0.770651	32.9721	1.56923	0.620192	0.603025	0	206	16.7462	13.4573	4.56496	bristle	Dg_IR
	Dg_V107029_Dicer_32h29_retina9_201023	207	4366	8855	74.5585	5735	184	27.6764	5	364.368	348.124	0.493055	38.9503	64.1349	0.76129	117.175	124.711	54.884	-1.16784	0.897954	26.9424	2.27226	0.357424	0.413251	0	207	25.7143	21.7448	5.51439	tertiary	Dg_IR
	Dg_V107029_Dicer_32h29_retina9_201023	208	569	1160	26.916	696	79	29.4429	10	121.249	119.17	0.490517	18.8383	15.4341	0.817529	40.4475	36.6828	22.353	0.433695	0.792893	13.8738	1.64106	0.538392	0.486371	0	208	8.55683	2.83389	5.08301	NA	Dg_IR
	Dg_V107029_Dicer_32h29_retina9_201023	209	4956	9088	79.4366	5893	197	25.2324	4	370.64	354.463	0.545335	38.8769	50.6917	0.840998	128.658	127.272	57.8752	1.50379	0.890626	26.0403	2.19908	0.389561	0.453354	0	209	26.157	24.6832	5.26485	secondary	Dg_IR
	Dg_V107029_Dicer_32h29_retina9_201023	210	2870	3840	60.45	3046	112	23.324	5	229.355	220.124	0.747396	28.8564	31.9105	0.942219	73.9256	64.7641	57.9772	-1.11604	0.445652	14.3841	1.11706	0.871211	0.685605	0	210	16.1862	14.294	4.28122	bristle	Dg_IR
	Dg_V107029_Dicer_32h29_retina9_201023	211	3976	6004	71.1505	4270	130	30.1474	7	280.811	268.907	0.662225	40.4371	40.3073	0.931148	79.7621	73.7458	70.7	0.00772764	0.284427	16.9549	1.04308	0.930854	0.633618	0	211	19.8175	19.8024	4.45339	pr	Dg_IR
	Dg_V107029_Dicer_32h29_retina9_201023	212	7779	13664	99.5215	8666	157	27.4605	2	425.924	406.483	0.569306	54.8729	66.366	0.897646	143.405	136.458	74.6489	-0.846782	0.837103	23.4573	1.828	0.531904	0.538852	0	212	30.0585	38.7431	4.82914	tertiary	Dg_IR
	Dg_V107029_Dicer_32h29_retina9_201023	213	2107	3905	51.7949	2301	200	48.6796	10	226.669	218.363	0.539565	26.8154	39.2212	0.915689	77.8781	69.2654	41.9219	1.11279	0.796046	41.9718	1.65225	0.559168	0.515335	0	213	15.9966	10.4939	4.9381	pr	Dg_IR
	Dg_V107029_Dicer_32h29_retina9_201023	214	2294	4756	54.0445	2666	186	45.8875	12	250.811	240.465	0.482338	38.7868	30.9686	0.860465	88.7694	91.7249	34.6222	0.546804	0.926027	33.9236	2.64931	0.347159	0.458257	0	214	17.7004	11.4252	5.23661	tertiary	Dg_IR
	Dg_V107029_Dicer_32h29_retina9_201023	215	903	1400	33.9077	1001	179	48.7597	12	140.456	136.235	0.645	12.7841	23.2315	0.902098	50.9902	50.4899	23.8056	-1.46084	0.88187	30.6431	2.12092	0.451013	0.575199	0	215	9.91232	4.49737	4.67408	NA	Dg_IR
	Dg_V107029_Dicer_32h29_retina9_201023	216	5361	9266	82.6186	5988	145	22.7402	4	353.782	338.088	0.578567	44.0948	63.26	0.895291	116.662	109.625	67.2241	-1.22088	0.789911	21.0173	1.63073	0.567989	0.538251	0	216	24.9673	26.7003	4.83184	secondary	Dg_IR
	Dg_V107029_Dicer_32h29_retina9_201023	217	2162	4200	52.4666	2658	141	28.8414	9	243.255	233.302	0.514762	28.0046	31.7012	0.813394	85.4751	79.5559	41.1826	0.554216	0.855589	14.7522	1.93179	0.434931	0.459137	0	217	17.1671	10.7678	5.23159	pr	Dg_IR
	Dg_V107029_Dicer_32h29_retina9_201023	218	4617	10050	76.6717	5887	166	26.8347	4	395.06	379.152	0.459403	30.9053	79.5963	0.78427	141.354	125.382	53.3223	1.07426	0.905062	20.7838	2.3514	0.37394	0.371744	0	218	27.8804	22.9949	5.81411	pr	Dg_IR
	Dg_V107029_Dicer_32h29_retina9_201023	219	3254	4756	64.3671	3537	190	36.1364	6	258.598	248.24	0.684188	37.799	29.8402	0.919989	89.5545	80.5373	53.6195	0.381792	0.746155	27.6183	1.50201	0.638753	0.611473	0	219	18.2499	16.2065	4.53332	secondary	Dg_IR
	Dg_V107029_Dicer_32h29_retina9_201023	220	6260	12987	89.2775	7990	161	30.0658	4	417.752	399.128	0.48202	51.2455	62.1067	0.783479	117.427	102.719	84.1819	0.163394	0.573028	24.0901	1.2202	0.755409	0.450761	0	220	29.4818	31.1778	5.27997	secondary	Dg_IR
	Dg_V107029_Dicer_32h29_retina9_201023	221	4683	7878	77.2177	5233	166	28.7888	4	323.711	309.971	0.59444	39.7094	46.1365	0.894898	103.446	98.2439	64.4538	1.35945	0.75471	24.4972	1.52425	0.617765	0.561591	0	221	22.8451	23.3236	4.73037	bristle	Dg_IR
	Dg_V107029_Dicer_32h29_retina9_201023	222	3630	5808	67.9843	3857	145	37.0479	9	282.983	271.359	0.625	25.5939	45.468	0.941146	89.627	80.4661	63.1776	-1.35912	0.619311	24.8677	1.27365	0.713824	0.569635	0	222	19.9708	18.0791	4.69685	pr	Dg_IR
	Dg_V107029_Dicer_32h29_retina9_201023	223	5201	8370	81.3764	5441	134	25.5391	5	329.196	314.779	0.621386	45.6541	42.3972	0.95589	107.801	106.562	63.3106	0.785603	0.804374	19.445	1.68315	0.583171	0.603098	0	223	23.2322	25.9035	4.56469	secondary	Dg_IR
	Dg_V107029_Dicer_32h29_retina9_201023	224	4370	8030	74.5926	5116	177	41.1096	14	336.19	322.554	0.544209	33.6906	56.1265	0.854183	115.434	121.465	49.5547	1.16283	0.912992	23.5335	2.45112	0.377131	0.485872	0	224	23.7258	21.7647	5.08562	tertiary	Dg_IR
	Dg_V107029_Dicer_32h29_retina9_201023	225	4063	7260	71.9248	5889	154	24.1314	4	390.225	373.194	0.559642	31.1324	53.1329	0.68993	136.062	135.355	47.3229	1.45406	0.936892	21.7977	2.86025	0.282361	0.335294	0	225	27.5392	20.2357	6.12198	tertiary	Dg_IR
	Dg_V107029_Dicer_32h29_retina9_201023	226	5610	9116	84.5155	6633	195	27.8271	5	363.361	350.996	0.615401	33.8579	48.1034	0.845771	110.164	107.332	73.2735	-1.13224	0.730717	24.4833	1.46482	0.620031	0.533943	0	226	25.6433	27.9405	4.85129	secondary	Dg_IR
	Dg_V107029_Dicer_32h29_retina9_201023	227	1859	2944	48.6513	2006	185	43.1323	10	199.012	191.357	0.631454	25.2146	29.9177	0.92672	65.3911	62.2833	39.2149	1.21014	0.776902	32.4277	1.58826	0.610164	0.589834	0	227	14.0448	9.25871	4.61573	pr	Dg_IR
	Dg_V107029_Dicer_32h29_retina9_201023	228	2512	4500	56.5542	2963	113	31.623	4	245.669	235.983	0.558222	41.2154	29.6644	0.847789	79.3788	72.158	49.963	0.19409	0.721503	16.6423	1.44423	0.614271	0.523032	0	228	17.3375	12.511	4.90163	pr	Dg_IR
	Dg_V107029_Dicer_32h29_retina9_201023	229	3506	5372	66.813	3939	182	33.6922	11	268.876	258.737	0.652643	35.0956	31.2327	0.890074	83.2346	82.7174	57.8311	-0.23286	0.714985	22.2694	1.43033	0.652421	0.609421	0	229	18.9753	17.4616	4.54095	bristle	Dg_IR
	Dg_V107029_Dicer_32h29_retina9_201023	230	3264	4664	64.4659	3626	172	49.2077	8	275.669	267.106	0.699828	26.4792	40.3343	0.900165	91.0934	88.2177	49.6486	-1.48395	0.826595	27.5902	1.77684	0.53401	0.539739	0	230	19.4547	16.2563	4.82517	pr	Dg_IR
	Dg_V107029_Dicer_32h29_retina9_201023	231	5005	10088	79.8283	5773	151	23.7375	4	357.545	342.8	0.496134	46.05	50.8921	0.866967	105.546	103.455	65.6001	0.845126	0.773255	19.5345	1.57705	0.595409	0.491985	0	231	25.2329	24.9273	5.05393	secondary	Dg_IR
	Dg_V107029_Dicer_32h29_retina9_201023	232	2872	4071	60.471	3020	193	32.4171	6	235.598	226.042	0.705478	32.5978	26.6107	0.950993	79.925	71.9212	53.0942	-0.578411	0.674552	29.1684	1.3546	0.706937	0.650206	0	232	16.6267	14.3039	4.39622	bristle	Dg_IR
	Dg_V107029_Dicer_32h29_retina9_201023	233	1711	3408	46.6745	1973	165	48.3688	16	213.219	206.756	0.502054	35.9556	18.9562	0.867207	78.721	72.7403	31.6287	-0.483995	0.900519	24.6008	2.29982	0.411727	0.472941	0	233	15.0474	8.5216	5.15468	NA	Dg_IR
	Dg_V107029_Dicer_32h29_retina9_201023	234	5963	11834	87.134	7040	164	32.026	5	397.924	380.722	0.503887	48.3334	65.1189	0.847017	131.848	122.078	65.5429	0.949433	0.84365	25.4431	1.86257	0.509449	0.473233	0	234	28.0825	29.6986	5.15309	tertiary	Dg_IR
	Dg_V107029_Dicer_32h29_retina9_201023	235	1326	1980	41.0891	1455	141	40.7172	9	166.32	161.9	0.669697	15.1757	31.5377	0.91134	60.2993	53.5956	32.3566	1.40453	0.797198	25.3177	1.6564	0.587753	0.602373	0	235	11.7376	6.60411	4.56743	NA	Dg_IR
	Dg_V107029_Dicer_32h29_retina9_201023	236	1118	1855	37.7291	1252	144	40.1708	9	160.906	158.893	0.602695	24.873	16.8068	0.892971	57.8014	52.8271	27.6191	-0.4748	0.852442	22.7735	1.9127	0.51008	0.542637	0	236	11.3555	5.56817	4.81227	NA	Dg_IR
	Dg_V107029_Dicer_32h29_retina9_201023	237	2137	3675	52.1624	2540	215	53.16	6	232.119	224.836	0.581497	37.7445	25.9041	0.841339	75.7694	74.0997	39.1505	-0.343223	0.849027	45.2913	1.89269	0.495543	0.498418	0	237	16.3812	10.6433	5.02121	pr	Dg_IR
	Dg_V107029_Dicer_32h29_retina9_201023	238	4227	6888	73.362	4951	181	30.6643	4	315.983	302.252	0.613676	37.7942	44.0788	0.853767	93.0376	85.2945	74.0361	0.648136	0.496556	27.1611	1.15207	0.739775	0.532005	0	238	22.2997	21.0525	4.86012	tertiary	Dg_IR
	Dg_V107029_Dicer_32h29_retina9_201023	239	5184	9240	81.2433	5861	185	26.7693	4	353.125	339.984	0.561039	39.6427	57.1169	0.884491	118.106	108.645	64.453	-0.974077	0.805024	28.8173	1.68565	0.559182	0.522418	0	239	24.9209	25.8188	4.90451	secondary	Dg_IR
	Dg_V107029_Dicer_32h29_retina9_201023	240	3554	6912	67.2688	4472	86	23.3754	5	330.953	316.445	0.514178	63.0566	28.7015	0.794723	109.179	99.2584	53.2529	-0.033046	0.843896	12.6488	1.86391	0.459296	0.40775	0	240	23.3562	17.7006	5.55147	NA	Dg_IR
	Dg_V107029_Dicer_32h29_retina9_201023	241	7366	10956	96.8436	8544	151	21.4056	2	422.711	403.436	0.672326	37.574	67.1208	0.862125	133.36	134.01	80.5523	1.50177	0.79918	20.8345	1.66364	0.522236	0.51803	0	241	29.8317	36.6862	4.92524	tertiary	Dg_IR
	Dg_V107029_Dicer_32h29_retina9_201023	242	5299	9409	82.1395	5619	196	29.0013	4	347.853	332.859	0.563184	46.6475	45.3765	0.94305	119.62	118.084	58.1276	-0.756251	0.870449	26.7008	2.03146	0.483866	0.550317	0	242	24.5488	26.3916	4.77858	tertiary	Dg_IR
	Dg_V107029_Dicer_32h29_retina9_201023	243	5349	9040	82.5261	5790	176	34.6639	6	346.267	330.963	0.591704	57.1081	40.8284	0.923834	113.358	99.8621	70.3575	-0.128254	0.709658	28.3793	1.41935	0.682938	0.560609	0	243	24.4369	26.6406	4.73451	pr	Dg_IR
	Dg_V107029_Dicer_32h29_retina9_201023	244	5444	8772	83.2557	5954	128	23.3071	4	345.504	331.384	0.620611	45.8927	46.3264	0.914343	108.167	96.2343	77.0653	0.396083	0.59892	17.3916	1.24874	0.748459	0.57309	0	244	24.3831	27.1137	4.68267	tertiary	Dg_IR
	Dg_V107029_Dicer_32h29_retina9_201023	245	4781	9880	78.0215	5418	197	29.9111	6	360.782	345.117	0.483907	54.9011	49.4568	0.882429	130.602	126.628	52.8443	0.828388	0.908759	26.0358	2.39624	0.379639	0.461572	0	245	25.4613	23.8117	5.21777	secondary	Dg_IR
	Dg_V107029_Dicer_32h29_retina9_201023	246	2217	3577	53.1298	2421	176	29.4515	5	223.184	215.221	0.619793	24.4538	34.9612	0.915737	78.2368	71.7138	41.5562	1.18575	0.814991	22.4097	1.7257	0.548872	0.559307	0	246	15.7506	11.0417	4.74002	bristle	Dg_IR
	Dg_V107029_Dicer_32h29_retina9_201023	247	940	1406	34.5955	1028	151	36.9745	10	136.006	132.768	0.668563	18.8053	22.6883	0.914397	44.4185	41.3015	30.9488	-0.570414	0.662186	22.5662	1.33451	0.701628	0.638588	0	247	9.59829	4.68165	4.43603	NA	Dg_IR
	Dg_V107029_Dicer_32h29_retina9_201023	248	4522	8536	75.8788	5104	141	31.8496	3	333.782	319.126	0.529756	40.6986	55.3786	0.885972	102.46	96.7036	66.5532	-1.06519	0.725503	25.8934	1.45303	0.615681	0.510053	0	248	23.5558	22.5217	4.96361	tertiary	Dg_IR
	Dg_V107029_Dicer_32h29_retina9_201023	249	3739	7216	68.9974	4488	131	31.717	9	312.675	300.261	0.518154	36.7184	38.7836	0.833111	93.1933	90.0274	58.1151	-0.731187	0.763737	17.6733	1.54912	0.587376	0.480594	0	249	22.0663	18.622	5.11347	tertiary	Dg_IR
	Dg_V107029_Dicer_32h29_retina9_201023	250	5906	9880	86.7165	6323	160	22.4677	3	364.296	348.449	0.597773	56.4501	44.3598	0.93405	115.256	104.741	80.7139	0.947222	0.637317	19.6107	1.29769	0.685437	0.559234	0	250	25.7093	29.4147	4.74033	tertiary	Dg_IR
	Dg_V107029_Dicer_32h29_retina9_201023	251	3929	6636	70.7288	4563	112	31.3525	9	297.811	287.313	0.592074	44.8638	42.2985	0.861056	87.3212	78.9788	65.8603	-0.360612	0.551918	13.5588	1.19919	0.801994	0.556685	0	251	21.0173	19.5683	4.75116	pr	Dg_IR
	Dg_V107029_Dicer_32h29_retina9_201023	252	4767	9044	77.9072	5487	162	27.5131	4	358.782	343.221	0.52709	49.9478	30.8274	0.868781	119.151	106.732	67.5899	-0.074419	0.773935	26.2385	1.57912	0.532798	0.465366	0	252	25.3201	23.7419	5.19646	secondary	Dg_IR
	Dg_V107029_Dicer_32h29_retina9_201023	253	7697	13289	98.9956	8193	139	21.8228	3	421.48	403.055	0.579201	48.3666	69.8848	0.939461	139.262	122.218	82.6942	-1.33305	0.736337	19.3388	1.47795	0.656092	0.544474	0	253	29.7449	38.3347	4.80415	secondary	Dg_IR
	Dg_V107029_Dicer_32h29_retina9_201023	254	6662	9198	92.0995	7475	174	28.7652	3	399.119	382.214	0.724288	60.2463	38.9718	0.891237	135.518	137.414	64.4802	0.157033	0.88307	23.8434	2.1311	0.449216	0.525545	0	254	28.1668	33.1799	4.8899	secondary	Dg_IR
	Dg_V107029_Dicer_32h29_retina9_201023	255	847	1240	32.8395	909	148	38.0059	9	127.456	123.517	0.683065	17.4652	12.8017	0.931793	41.4849	38.5493	29.3243	-0.323979	0.64911	19.7735	1.31459	0.725705	0.6552	0	255	8.99488	4.21846	4.37943	NA	Dg_IR
	Dg_V107029_Dicer_32h29_retina9_201023	256	3731	6424	68.9236	4123	166	26.8416	5	290.468	278.062	0.580791	33.9893	43.1624	0.904924	92.6553	92.9626	55.1284	1.1764	0.80519	21.8647	1.68629	0.549691	0.555697	0	256	20.4991	18.5822	4.75539	bristle	Dg_IR
	Dg_V107029_Dicer_32h29_retina9_201023	257	2493	4446	56.3399	2784	102	28.063	7	248.497	238.665	0.560729	31.7088	40.8781	0.895474	80.05	73.7686	48.913	-1.26936	0.748566	15.8478	1.50816	0.583297	0.507327	0	257	17.5371	12.4163	4.97692	bristle	Dg_IR
	Dg_V107029_Dicer_32h29_retina9_201023	258	3031	5183	62.1224	3344	140	32.9703	5	259.468	249.065	0.584796	36.3999	36.229	0.9064	75.2396	75.5377	53.1063	0.669177	0.711146	22.578	1.42239	0.676346	0.565755	0	258	18.3113	15.0958	4.71293	pr	Dg_IR
	Dg_V107029_Dicer_32h29_retina9_201023	259	3055	5775	62.3678	3700	175	32.0645	5	286.048	277.142	0.529004	43.4344	38.6118	0.825676	97.949	83.4056	53.9484	-0.877501	0.762644	29.1288	1.54603	0.559153	0.469185	0	259	20.1871	15.2154	5.17527	tertiary	Dg_IR
	Dg_V107029_Dicer_32h29_retina9_201023	260	3240	6460	64.2285	3642	200	37.7994	10	296.776	285.187	0.501548	35.2457	40.775	0.889621	112.33	104.148	43.9261	0.965147	0.906705	24.4905	2.37098	0.380323	0.462273	0	260	20.9442	16.1367	5.21382	secondary	Dg_IR
	Dg_V107029_Dicer_32h29_retina9_201023	261	8629	14162	104.818	9872	166	28.6652	2	462.06	442.279	0.609307	71.4566	49.5482	0.874088	150.416	152.127	74.8147	-0.302661	0.870713	22.0995	2.03338	0.474744	0.507895	0	261	32.6087	42.9765	4.97414	secondary	Dg_IR
	Dg_V107029_Dicer_32h29_retina9_201023	262	4384	6600	74.712	4855	141	25.0331	3	311.326	298.23	0.664242	46.7698	30.6006	0.902987	101.607	102.649	56.6328	0.234477	0.834035	21.8052	1.81254	0.529746	0.568395	0	262	21.971	21.8344	4.70197	tertiary	Dg_IR
	Dg_V107029_Dicer_32h29_retina9_201023	263	2857	4672	60.3129	3030	172	33.5303	8	244.397	234.777	0.611515	39.6188	27.3588	0.942904	75.3923	71.0265	53.4057	0.591382	0.659263	24.2586	1.32994	0.721074	0.601075	0	263	17.2477	14.2292	4.57236	pr	Dg_IR
	Dg_V107029_Dicer_32h29_retina9_201023	264	5001	7830	79.7964	5440	109	24.7005	2	325.397	313.303	0.638697	44.095	50.2709	0.919301	111.212	100.013	65.548	-0.827308	0.755288	17.343	1.5258	0.636578	0.593526	0	264	22.9641	24.9074	4.60135	NA	Dg_IR
	Dg_V107029_Dicer_32h29_retina9_201023	265	1862	2944	48.6906	2022	90	27.9823	8	202.184	196.49	0.632473	24.2368	27.1461	0.92087	72.0069	60.9387	41.0221	1.02241	0.739488	12.5585	1.48551	0.638416	0.572397	0	265	14.2686	9.27365	4.68551	pr	Dg_IR
	Dg_V107029_Dicer_32h29_retina9_201023	266	5703	10416	85.2132	6067	176	26.7573	5	368.681	352.606	0.547523	43.9237	55.0868	0.940003	120.739	123.516	60.9507	-0.938335	0.869766	22.9083	2.02649	0.475957	0.527243	0	266	26.0188	28.4037	4.88202	secondary	Dg_IR
	Dg_V107029_Dicer_32h29_retina9_201023	267	3560	4760	67.3256	3752	142	44.9772	11	253.255	242.782	0.747899	35.2531	35.7986	0.948827	83.0963	77.678	59.1899	-0.794936	0.647589	22.7581	1.31235	0.751214	0.6975	0	267	17.8728	17.7305	4.24456	pr	Dg_IR
	Dg_V107029_Dicer_32h29_retina9_201023	268	4778	8686	77.997	5427	180	31.4646	4	337.368	322.919	0.550081	49.0033	57.6963	0.880413	101.4	94.3288	70.2882	1.16683	0.666908	27.2823	1.34203	0.683703	0.527533	0	268	23.8089	23.7967	4.88068	pr	Dg_IR
	Dg_V107029_Dicer_32h29_retina9_201023	269	3841	7728	69.9322	4748	185	33.1979	5	340.918	327.036	0.497024	35.0627	58.6707	0.808972	113.772	119.233	46.2245	1.27254	0.921793	24.1243	2.57944	0.344002	0.415293	0	269	24.0594	19.13	5.50082	tertiary	Dg_IR
[truncated: 592 more rows]

## Sheet: Components Dys
	retina_number	label	area_pixels	bbox_area	equivalent_diameter	convex_area	max_intensity	mean_intensity	min_intensity	perimeter_pixels	perimeter_crofton	extent	local_centroid-0	local_centroid-1	solidity	feret_diameter_max	major_axis_length	minor_axis_length	orientation	eccentricity	standard_deviation_intensity	aspect_ratio	roundness	circularity	frame	index	perimeter	area	cell_shape_index	cell_type	id
[truncated: 894 more rows]

[truncated: 3 more sheets: Components DgGFP, Components DysGFP, Components Scgdelta]
