# Supplementary material for: A dystroglycan–laminin–integrin axis coordinates cell shape remodeling in the developing Drosophila retina
Source: PLoS Biol. 2024 Sep 3;22(9):e3002783. doi: 10.1371/journal.pbio.3002783 (PMC11398702; doi:10.1371/journal.pbio.3002783)
Supplement: S4 Data — Data for graph (D) is given in a sheet containing an image identifier, area and fluorescence intensity measurements, and the calculations used to determine the values for integrin enrichment (y axis) at the grommet in each genotype (x axis). (XLSX) [file pbio.3002783.s026.xlsx]

## Sheet: Related to Fig_8D
WT				Mean pixel Intensity					WT
Grommet	Outer Doughnut area	Inner Doughnut area	Net AREA	Outer Intensity	Inner Intensity	Grommet Intensity	Grommet Intensity/ Area		Basal surface	Area	Mean pixel I	Basal Intensity / Area
wt_retina1	7.64	4.418	3.222	82.609	33.982	48.627	15.0922			49.785	25.582	0.51385
wt_retina1	6.762	3.287	3.475	93.373	37.644	55.729	16.0371			49.068	22.536	0.459281
wt_retina1	7.147	4.243	2.904	75.877	36.71	39.167	13.4873			68.691	21.54	0.313578
wt_retina1	7.097	4.019	3.078	94.967	40.093	54.874	17.8278			72.974	23.808	0.326253
wt_retina1	8.442	4.866	3.576	85.307	33.829	51.478	14.3954			60.702	22.562	0.371685
wt_retina1	7.341	4.064	3.277	86.522	35.799	50.723	15.4785			73.89	25.599	0.346447
wt_retina1	6.086	3.496	2.59	97.363	52.252	45.111	17.4174			92.139	24.103	0.261594
wt_retina2	6.828	3.446	3.382	93.471	42.526	50.945	15.0636			124.632	18.222	0.146206
wt_retina2	7.446	4.054	3.392	99.984	58.76	41.224	12.1533			98.952	28.242	0.285411
wt_retina2	8.203	5.105	3.098	86.092	46.793	39.299	12.6853			33.17	32.401	0.976816
wt_retina2	6.923	3.91	3.013	83.255	37.647	45.608	15.1371			34.604	26.334	0.76101
wt_retina2	6.574	3.337	3.237	91.951	42.43	49.521	15.2984			20.878	25.801	1.2358
wt_retina2	6.48	3.676	2.804	93.756	47.195	46.561	16.6052			53.55	29.175	0.544818
wt_retina3	8.701	4.692	4.009	93.79	43.61	50.18	12.5168			38.589	19.023	0.492964
wt_retina3	6.614	3.387	3.227	96.856	40.868	55.988	17.3499			95.207	23.108	0.242713
wt_retina3	5.733	3.053	2.68	94.801	42.299	52.502	19.5903			29.365	21.433	0.729883
wt_retina3	6.928	3.71	3.218	95.524	40.839	54.685	16.9935			80.863	12.652	0.156462
wt_retina4	7.899	5.095	2.804	82.946	41.178	41.768	14.8959			108.913	9.33	0.0856647
wt_retina4	8.238	5.314	2.924	95.764	52.143	43.621	14.9183			117.041	8.497	0.0725985
wt_retina4	8.004	4.707	3.297	92.895	46.468	46.427	14.0816			73.293	9.787	0.133533
wt_retina4	8.845	5.03	3.815	97.422	50.933	46.489	12.1858			105.188	8.665	0.0823763
wt_retina4	9.03	5.354	3.676	83.977	44.87	39.107	10.6385			62.874	10.896	0.173299
wt_retina4	7.874	4.926	2.948	88.724	40.315	48.409	16.421
wt_retina4	7.446	4.174	3.272	106.678	54.347	52.331	15.9936
wt_retina4	8.606	5.593	3.013	82.932	52.388	30.544	10.1374
wt_retina5	7.889	5.225	2.664	78.639	41.626	37.013	13.8938
wt_retina5	7.914	5.474	2.44	72.076	39.832	32.244	13.2148
wt_retina5	8.479	5.802	2.677	65.756	33.471	32.285	12.0601
DG-GFP				Mean pixel Intensity					DG-GFP
Grommet	Outer Doughnut area	Inner Doughnut area	Net AREA	Outer Intensity	Inner Intensity	Grommet Intensity	Grommet Intensity/ Area		Basal surface	Area	Mean pixel I	Basal Intensity / Area
DgGFP_retina1	35.864	20.798	15.066	43.468	39.939	3.529	0.234236			85.545	21.912	0.256146
DgGFP_retina1	39.5	29.753	9.747	33.94	27.995	5.945	0.609931			111.184	16.706	0.150255
DgGFP_retina1	20.056	10.374	9.682	47.053	36.929	10.124	1.04565			132.461	17.222	0.130016
DgGFP_retina1	42.13	30.436	11.694	31.056	25.058	5.998	0.512913			184.975	14.327	0.0774537
DgGFP_retina2	27.283	17.372	9.911	44.348	29.118	15.23	1.53668			110.806	19.534	0.17629
DgGFP_retina2	24.499	16.456	8.043	35.931	28.962	6.969	0.866468			84.927	19.837	0.233577
DgGFP_retina2	20.37	14.08	6.29	34.05	27.108	6.942	1.10366			91.402	13.705	0.149942
DgGFP_retina3	24.858	15.509	9.349	37.072	31.582	5.49	0.587229			183.003	14.116	0.0771353
DgGFP_retina3	51.399	38.574	12.825	29.784	25.199	4.585	0.357505			169.157	17.543	0.103708
DgGFP_retina3	39.714	28.264	11.45	41.813	31.927	9.886	0.863406			128.018	21.376	0.166977
DgGFP_retina3	48.809	34.888	13.921	30.808	24.049	6.759	0.485525			96.163	19.241	0.200087
DgGFP_retina4	25.749	15.858	9.891	40.856	33.499	7.357	0.743808			71.301	15.998	0.224373
DgGFP_retina4	22.885	14.319	8.566	38.401	30.548	7.853	0.916764			68.153	15.384	0.225727
DgGFP_retina4	24.096	14.912	9.184	35.017	29.279	5.738	0.624782			54.227	15.073	0.277961
DgGFP_retina5	42.21	32.01	10.2	33.6	26.686	6.914	0.677843			162.224	21.602	0.133162
DgGFP_retina5	22.108	13.432	8.676	36.208	29.184	7.024	0.80959			161.248	18.803	0.116609
DgGFP_retina5	21.321	12.167	9.154	44.633	43.692	0.941	0.102797			156.407	22.541	0.144118
DgGFP_retina5	26.177	21.79	4.387	45.903	38.16	7.743	1.76499			148.339	20.04	0.135096
DgGFP_retina6	14.777	9.717	5.06	58.876	43.248	15.628	3.08854			74.329	18.861	0.25375
DgGFP_retina6	15.395	9.378	6.017	63.898	41.833	22.065	3.66711			201.51	17.086	0.0847898
DgGFP_retina6	11.082	7.346	3.736	58.716	34.739	23.977	6.41783			221.591	16.817	0.0758921
DgGFP_retina6	9.946	7.202	2.744	82.084	62.306	19.778	7.20773			241.354	16.534	0.0685052
DgGFP_retina6	15.713	10.529	5.184	64.212	46.315	17.897	3.45235			68.97	21.726	0.315007
DgGFP_retina6	13.696	9.866	3.83	52.478	33.468	19.01	4.96345			48.629	25.547	0.525345
DgGFP_retina7	18.692	11.605	7.087	44.463	27.006	17.457	2.46324			68.741	21.97	0.319605
DgGFP_retina7	12.376	7.396	4.98	74.365	56.766	17.599	3.53394			46.498	24.818	0.533743
DgGFP_retina7	10.18	5.962	4.218	81.881	54.479	27.402	6.49644			94.236	24.458	0.25954
DgGFP_retina7	14.538	9.528	5.01	63.896	40.662	23.234	4.63752			104.217	22.89	0.219638
DgGFP_retina7	12.132	7.61	4.522	74.987	49.476	25.511	5.64153			82.636	23.383	0.282964
DgGFP_retina8	42.21	32.109	10.101	31.196	24.446	6.75	0.668251			118.496	20.302	0.171331
DgGFP_retina8	34.161	24.031	10.13	33.191	22.026	11.165	1.10217			80.126	24.075	0.300464
DgGFP_retina8	21.028	13.153	7.875	42.41	37.983	4.427	0.562159			152.677	21.65	0.141803
DgGFP_retina8	23.159	13.97	9.189	34.64	26.271	8.369	0.910763			104.55	21.23	0.203061
DgGFP_retina8	43.928	34.654	9.274	26.684	21.184	5.5	0.593056			166.129	20.642	0.124253
DgGFP_retina8	25.112	17.252	7.86	40.845	34.803	6.042	0.768702			55.408	24.114	0.435208
DgGFP_retina8	37.259	28.568	8.691	37.695	25.602	12.093	1.39144
DgGFP_retina8	43.763	31.995	11.768	31.261	24.588	6.673	0.567046
Dys-GFP				Mean pixel Intensity					Dys-GFP
Grommet	Outer Doughnut area	Inner Doughnut area	Net AREA	Outer Intensity	Inner Intensity	Grommet Intensity	Grommet Intensity/ Area		Basal surface	Area	Mean pixel I	Basal Intensity / Area
DgGFP_retina1	16.276	10.489	5.787	43.642	23.02	20.622	3.5635			182.525	49.465	0.271004
DgGFP_retina1	17.706	10.056	7.65	43.511	32.756	10.755	1.40588			136.804	43.442	0.317549
DgGFP_retina1	14.872	8.915	5.957	52.073	35.082	16.991	2.85227			182.286	48.932	0.268435
DgGFP_retina1	14.558	8.746	5.812	48.079	26.923	21.156	3.64006			132.501	41.696	0.314684
DgGFP_retina1	13.178	8.437	4.741	52.509	29.78	22.729	4.79414			117.041	47.068	0.40215
DgGFP_retina1	11.047	7.331	3.716	33.812	20.562	13.25	3.56566			63.471	53.856	0.848513
DgGFP_retina1	18.253	11.535	6.718	51.699	30.63	21.069	3.1362			67.157	46.672	0.694969
DgGFP_retina1	15.763	10.693	5.07	44.117	25.961	18.156	3.58107			123.914	43.734	0.352938
DgGFP_retina1	13.746	9.323	4.423	39.467	24.533	14.934	3.37644			183.72	42.943	0.233742
DgGFP_retina1	13.258	8.97	4.288	56.279	37.52	18.759	4.37477			219.48	39.646	0.180636
DgGFP_retina2	18.089	11.734	6.355	42.958	23.704	19.254	3.02974			63.989	60.945	0.952429
DgGFP_retina2	12.785	8.088	4.697	58.762	42.406	16.356	3.48222			74.05	47.162	0.636894
DgGFP_retina2	13.467	6.863	6.604	63.179	43.671	19.508	2.95397			151.666	54.008	0.356098
DgGFP_retina2	10.13	7.521	2.609	52.523	37.103	15.42	5.91031			69.229	58.725	0.848272
DgGFP_retina2	10.235	6.659	3.576	63.226	38.287	24.939	6.97399			66.599	44.408	0.666797
DgGFP_retina2	9.951	6.793	3.158	48.782	31.9	16.882	5.34579			80.425	60.599	0.753485
DgGFP_retina2	16.152	8.522	7.63	73.288	44.065	29.223	3.83001			44.784	60.604	1.35325
DgGFP_retina2	14.782	10.638	4.144	60.557	41.823	18.734	4.52075			150.112	51.325	0.341911
DgGFP_retina2	16.774	12.297	4.477	41.119	25.731	15.388	3.43712
DgGFP_retina3	16.52	10.404	6.116	60.639	37.567	23.072	3.7724
DgGFP_retina3	17.526	11.664	5.862	46.378	29.566	16.812	2.86796
DgGFP_retina3	9.667	5.15	4.517	59.868	32.738	27.13	6.0062
DgGFP_retina3	22.318	16.59	5.728	34.839	24.346	10.493	1.83188
DgGFP_retina4	22.442	14.145	8.297	46.1	34.147	11.953	1.44064
DgGFP_retina4	10.618	5.648	4.97	72.09	42.951	29.139	5.86298
DgGFP_retina4	13.527	7.087	6.44	70.824	39.098	31.726	4.9264
DgGFP_retina4	15.504	9.338	6.166	63.711	48.501	15.21	2.46675
DgGFP_retina4	17.79	10.718	7.072	60.055	45.038	15.017	2.12344
DgGFP_retina4	12.531	4.398	8.133	73.902	47.83	26.072	3.20571
DgGFP_retina4	13.94	7.58	6.36	66.866	35.67	31.196	4.90503
DgGFP_retina4	18.234	9.473	8.761	72.386	49.554	22.832	2.6061
DgGFP_retina4	14.727	8.686	6.041	44.905	25.186	19.719	3.26419
DgGFP_retina4	10.753	5.762	4.991	75.841	33.008	42.833	8.58205
DgGFP_retina4	13.358	6.505	6.853	53.048	29.393	23.655	3.45177
DgGFP_retina4	20.475	13.512	6.963	51.498	30.221	21.277	3.05572
DgGFP_retina4	12.212	7.062	5.15	67.899	34.53	33.369	6.47942
DgGFP_retina4	21.033	13.457	7.576	53.068	30.599	22.469	2.96581
			#N/A
DG-IR				Mean pixel Intensity					DG-IR
Grommet	Outer Doughnut area	Inner Doughnut area	Net AREA	Outer Intensity	Inner Intensity	Grommet Intensity	Grommet Intensity/ Area		Basal surface	Area	Mean pixel I	Basal Intensity / Area
DG_V107029_retina1	30.56	18.662	11.898	42.004	24.799	17.205	1.44604			109.989	29.406	0.267354
DG_V107029_retina1	22.278	10.723	11.555	41.536	24.044	17.492	1.5138			190.772	21.28	0.111547
DG_V107029_retina1	63.202	36.691	26.511	29.835	17.323	12.512	0.471955			169.097	20.24	0.119695
DG_V107029_retina1	94.305	76.037	18.268	26.795	17.864	8.931	0.488888			164.296	23.351	0.142128
DG_V107029_retina1	112.175	88.737	23.438	17.424	14.027	3.397	0.144936			92.756	20.05	0.216159
DG_V107029_retina1	49.267	33.379	15.888	28.17	16.1	12.07	0.759693			131.724	19.231	0.145995
DG_V107029_retina1	113.744	82.885	30.859	17.22	13.755	3.465	0.112285			119.731	25.137	0.209946
DG_V107029_retina1	63.451	42.708	20.743	23.815	17.193	6.622	0.31924			179.696	18.692	0.10402
DG_V107029_retina1	94.335	77.202	17.133	22.107	14.596	7.511	0.438394			190.015	16.918	0.0890351
DG_V107029_retina1	84.798	61.245	23.553	23.844	16.462	7.382	0.313421			149.494	23.236	0.155431
DG_V107029_retina2	32.986	24.818	8.168	12.256	7.638	4.618	0.565377			119.731	24.175	0.201911
DG_V107029_retina2	35.869	22.323	13.546	13.202	7.394	5.808	0.428761			129.532	23.633	0.182449
DG_V107029_retina2	27.039	17.028	10.011	14.677	9.617	5.06	0.505444			238.406	17.635	0.0739705
DG_V107029_retina2	32.831	21.411	11.42	12.093	6.662	5.431	0.475569
DG_V107029_retina2	32.901	21.267	11.634	13.824	7.863	5.961	0.512378
DG_V107029_retina2	18.413	10.27	8.143	13.526	6.653	6.873	0.844038
DG_V107029_retina2	36.014	23.827	12.187	12.593	7.302	5.291	0.434151
DG_V107029_retina2	40.202	30.65	9.552	9.835	7.099	2.736	0.286432
DG_V107029_retina2	20.858	12.297	8.561	13.88	7.411	6.469	0.755636
DG_V107029_retina2	21.048	12.511	8.537	11.582	7.517	4.065	0.476163
DG_V107029_retina3	21.087	13.109	7.978	17.292	7.661	9.631	1.20719
DG_V107029_retina3	23.568	14.638	8.93	15.04	8.718	6.322	0.707951
DG_V107029_retina3	32.911	25.39	7.521	10.384	7.711	2.673	0.355405
DG_V107029_retina3	17.795	9.318	8.477	11.794	8.466	3.328	0.392592
DG_V107029_retina3	36.89	24.813	12.077	10.184	7.251	2.933	0.242858
DG_V107029_retina3	43.216	30.142	13.074	9.684	6.974	2.71	0.207282
DG_V107029_retina3	20.579	13.044	7.535	30.808	18.363	12.445	1.65163
DG_V107029_retina3	25.226	14.707	10.519	26.624	14.265	12.359	1.17492
DG_V107029_retina3	24.554	14.478	10.076	22.189	14.486	7.703	0.76449
DG_V107029_retina3	27.253	17.347	9.906	26.876	11.727	15.149	1.52928
DG_V107029_retina3	18.946	10.693	8.253	25.556	10.244	15.312	1.85533
DG_V107029_retina3	38.439	28.085	10.354	19.233	11.5	7.733	0.746861
DG_V107029_retina3	23.418	12.999	10.419	24.997	11.672	13.325	1.27891
DG_V107029_retina3	18.219	11.605	6.614	25.373	12.9	12.473	1.88585
DG_V107029_retina3	30.819	20.47	10.349	17.2	9.705	7.495	0.724225
							#DIV/0!
Dys-IR				Mean pixel Intensity					Dys-IR
Grommet	Outer Doughnut area	Inner Doughnut area	Net AREA	Outer Intensity	Inner Intensity	Grommet Intensity	Grommet Intensity/ Area		Basal surface	Area	Mean pixel I	Basal Intensity / Area
Dys_V19230_retina1	15.928	11.027	4.901	38.602	18.125	20.477	4.17813			174.118	14.905	0.0856029
Dys_V19230_retina1	29.385	21.859	7.526	34.368	20.266	14.102	1.87377			78.652	16	0.203428
Dys_V19230_retina1	13.915	7.7	6.215	51.658	29.091	22.567	3.63105			145.49	17.1	0.117534
Dys_V19230_retina1	14.807	9.687	5.12	44.287	21.085	23.202	4.53164			110.427	13.716	0.124209
Dys_V19230_retina1	25.376	18.826	6.55	37.338	22.91	14.428	2.20275			208.602	11.44	0.0548413
Dys_V19230_retina1	15.659	10.056	5.603	42.969	25.532	17.437	3.11208			276.496	14.189	0.0513172
Dys_V19230_retina1	25.5	17.442	8.058	39.844	19.65	20.194	2.50608			185.154	17.395	0.0939488
Dys_V19230_retina1	11.849	8.078	3.771	46.029	24.903	21.126	5.60223			185.154	17.395	0.0939488
Dys_V19230_retina1	15.494	10.544	4.95	46.279	25.765	20.514	4.14424			204.04	14.663	0.0718634
Dys_V19230_retina1	13.587	8.427	5.16	51.15	23.277	27.873	5.40174			120.528	12.758	0.105851
Dys_V19230_retina1	13.263	9.139	4.124	42.588	24.618	17.97	4.35742			184.975	16.613	0.0898121
Dys_V19230_retina2	12.899	7.705	5.194	49.24	26.326	22.914	4.41163			222.249	14.442	0.0649812
Dys_V19230_retina2	12.118	7.496	4.622	45.32	26.423	18.897	4.08849			170.332	13.442	0.0789165
Dys_V19230_retina2	11.37	7.167	4.203	49.083	25.859	23.224	5.52558			285.043	10.598	0.0371804
Dys_V19230_retina2	21.76	15.938	5.822	32.849	18.981	13.868	2.382
Dys_V19230_retina2	13.676	7.406	6.27	52.168	31.163	21.005	3.35008
Dys_V19230_retina2	14.996	8.895	6.101	49.944	25.759	24.185	3.9641
Dys_V19230_retina2	14.394	9.035	5.359	50.083	23.367	26.716	4.98526
Dys_V19230_retina2	17.257	10.833	6.424	44.437	22.755	21.682	3.37516
Dys_V19230_retina2	13.124	8.616	4.508	48.704	28.025	20.679	4.58718
Dys_V19230_retina2	10.031	6.335	3.696	60.165	32.078	28.087	7.5993
Dys_V19230_retina3	8.058	4.786	3.272	63.533	32.511	31.022	9.48105
Dys_V19230_retina3	15.977	11.176	4.801	50.428	28.217	22.211	4.62633
Dys_V19230_retina3	9.891	6.529	3.362	55.491	32.538	22.953	6.82719
Dys_V19230_retina3	12.979	8.063	4.916	45.459	22.712	22.747	4.62714
Dys_V19230_retina3	9.797	6.121	3.676	43.263	21.26	22.003	5.98558
Dys_V19230_retina3	25.156	17.955	7.201	31.039	20.574	10.465	1.45327
	18.209	11.958	6.251	27.221	13.319	13.902	2.22396
ScgDelta-IR				Mean pixel Intensity					ScgDelta-IR
Grommet	Outer Doughnut area	Inner Doughnut area	Net AREA	Outer Intensity	Inner Intensity	Grommet Intensity	Grommet Intensity/ Area		Basal surface	Area	Mean pixel I	Basal Intensity / Area
ScgDelta_BL55325_1	9.393	4.841	4.552	54.923	31.725	23.198	5.09622			245.259	14.234	0.0580366
ScgDelta_BL55325_1	6.858	2.794	4.064	65.145	30.872	34.273	8.43332			123.835	20.431	0.164986
ScgDelta_BL55325_1	10.26	6.191	4.069	55.33	33.224	22.106	5.43278			201.431	10.044	0.0498632
ScgDelta_BL55325_1	13.597	7.789	5.808	51.063	23.717	27.346	4.70833			295.9	14.045	0.0474654
ScgDelta_BL55325_1	11.45	5.274	6.176	48.319	21.686	26.633	4.31234			262.212	12.035	0.045898
ScgDelta_BL55325_1	16.042	9.149	6.893	36.277	21.44	14.837	2.15247			294.546	9.478	0.0321783
ScgDelta_BL55325_1	13.213	7.052	6.161	43.789	23.977	19.812	3.21571			436.449	10.38	0.0237828
ScgDelta_BL55325_1	12.63	6.958	5.672	50.595	29.07	21.525	3.79496			306.578	12.369	0.0403454
ScgDelta_BL55325_1	12.83	7.167	5.663	35.764	21.395	14.369	2.53735			290.701	10.038	0.0345303
ScgDelta_BL55325_1	8.776	4.826	3.95	33.455	18.026	15.429	3.90608			182.166	9.685	0.0531658
ScgDelta_BL55325_1	13.666	9.632	4.034	29.953	18.49	11.463	2.8416			476.114	9.693	0.0203586
ScgDelta_BL55325_2	9.747	3.919	5.828	39.136	21.67	17.466	2.99691			444.657	9.851	0.0221542
ScgDelta_BL55325_2	9.843	5.867	3.976	22.453	14.117	8.336	2.09658			188.959	10.185	0.0539006
ScgDelta_BL55325_2	11.369	6.412	4.957	29.432	20.056	9.376	1.89147			413.32	10.883	0.0263307
ScgDelta_BL55325_2	13.527	6.808	6.719	21.989	10.437	11.552	1.7193			26.317	17.217	0.654216
ScgDelta_BL55325_2	12.471	8.696	3.775	19.881	12.17	7.711	2.04265			35.361	14.697	0.415627
ScgDelta_BL55325_2	14.548	9.826	4.722	18.899	10.694	8.205	1.73761			43.49	14.115	0.324557
ScgDelta_BL55325_2	12.376	5.782	6.594	20.444	15.597	4.847	0.735062			51.319	14.623	0.284943
ScgDelta_BL55325_3	10.245	5.22	5.025	36.639	19.223	17.416	3.46587			46.338	15.43	0.332988
ScgDelta_BL55325_3	8.273	4.567	3.706	35.825	22.385	13.44	3.62655
ScgDelta_BL55325_3	12.72	8.188	4.532	24.244	13.207	11.037	2.43535
ScgDelta_BL55325_3	9.667	6.629	3.038	23.6	16.214	7.386	2.4312
ScgDelta_BL55325_3	11.714	7.416	4.298	25.422	13.357	12.065	2.80712
ScgDelta_BL55325_3	12.959	8.756	4.203	21.481	13.312	8.169	1.94361
ScgDelta_BL55325_3	8.243	4.403	3.84	28.137	13.624	14.513	3.77943
s
