# Supplementary material for: A dystroglycan–laminin–integrin axis coordinates cell shape remodeling in the developing Drosophila retina
Source: PLoS Biol. 2024 Sep 3;22(9):e3002783. doi: 10.1371/journal.pbio.3002783 (PMC11398702; doi:10.1371/journal.pbio.3002783)
Supplement: S5 Data — Data for graph (E) is given in a sheet containing an image identifier and fluorescence intensity measurements of Laminin antibody staining (y axis) in each genotype (x axis). (XLSX) [file pbio.3002783.s027.xlsx]

## Sheet: Fig_9E
image	genotype	number	area	mean	min	max		image	genotype	number	area	mean	min	max
Dg_V107029_CoinFLP_24h_retina1_040624	wt	1	5.153	51.476	21	91		Dg_V107029_CoinFLP_24h_retina1_040624	mt	3	6.671	38.015	17	82
	wt	2	6.671	55.575	24	96			mt	4	6.547	34.867	15	65
Dg_V107029_CoinFLP_24h_retina2_040624	wt	5	10.547	32.701	10	65		Dg_V107029_CoinFLP_24h_retina2_040624	mt	9	13.235	28.51	7	61
	wt	6	9.096	36.767	12	77			mt	10	11.939	28.083	8	59
	wt	7	6.525	34.554	8	81			mt	11	9.53	31.512	8	110
	wt	8	10.362	32.426	11	70			mt	12	13.124	30.763	9	65
Dg_V107029_CoinFLP_24h_ret2clone2_040624	wt	13	11.231	52.667	15	102		Dg_V107029_CoinFLP_24h_ret2clone2_040624	mt	15	11.435	45.556	15	101
	wt	14	12.69	59.557	19	116			mt	16	12.332	44.104	17	94
Dg_V107029_CoinFLP_24h_retina3_040624	wt	17	7.755	51.587	15	94		Dg_V107029_CoinFLP_24h_retina3_040624	mt	21	7.147	26.186	7	68
	wt	18	8.327	45.867	18	84			mt	22	8.88	25.552	8	52
	wt	19	7.122	50.234	23	91			mt	23	11.101	26.992	7	56
	wt	20	9.632	44.672	17	89			mt	24	11.101	25.872	8	65
Dg_V107029_CoinFLP_24h_retina4_040624	wt	25	9.747	59.711	16	118		Dg_V107029_CoinFLP_24h_retina4_040624	mt	27	6.599	39.415	12	97
	wt	26	7.959	53.6	13	125			mt	28	8.97	36.751	11	115
Dg_V107029_CoinFLP_24h_ret4clone2_040624	wt	29	10.364	83.279	29	162		Dg_V107029_CoinFLP_24h_ret4clone2_040624	mt	34	7.979	41.539	10	112
	wt	30	9.433	65.944	27	146			mt	35	5.996	49.746	18	109
	wt	31	5.588	88.504	42	154			mt	36	7.086	59.802	16	133
	wt	32	6.38	99.44	45	179			mt	37	6.146	53.515	23	106
	wt	33	6.614	71.793	23	141			mt	38	7.501	55.239	20	169
Dg_V107029_CoinFLP_24h_retina5_040624	wt	39	10.708	60.517	19	121		Dg_V107029_CoinFLP_24h_retina5_040624	mt	44	13.308	41.842	14	88
	wt	40	9.512	58.131	20	123			mt	45	12.759	42.046	11	101
	wt	41	8.269	75.305	32	136			mt	46	10.158	47.367	16	141
	wt	42	7.187	54.398	18	134			mt	47	8.09	43.31	13	85
	wt	43	12.42	67.372	24	152			mt	48	9.852	31.246	6	88
Dg_V107029_CoinFLP_24h_retina6_040624	wt	49	5.947	61.827	24	109		Dg_V107029_CoinFLP_24h_retina6_040624	mt	53	7.72	35.405	12	89
	wt	50	6.734	65.883	27	103			mt	54	5.977	38.876	17	80
	wt	51	5.693	66.416	34	101			mt	55	6.435	39.221	19	84
	wt	52	9.299	69.191	28	124			mt	56	7.64	33.941	12	77
avg				58.9069								38.4026
