# Supplementary material for: A dystroglycan–laminin–integrin axis coordinates cell shape remodeling in the developing Drosophila retina
Source: PLoS Biol. 2024 Sep 3;22(9):e3002783. doi: 10.1371/journal.pbio.3002783 (PMC11398702; doi:10.1371/journal.pbio.3002783)
Supplement: S6 Data — Data for graph (B) is given in a sheet containing an image identifier and fluorescence intensity measurements of LanA::GFP levels (y axis) in each genotype (x axis). (XLSX) [file pbio.3002783.s028.xlsx]

## Sheet: FigS18B
Sample_ID	mean_grey_value	Min_grey_value	Max_gray_value	Sample
SarcRNAi_LanAGFP_retina1	20.398	0	120	SarcRNAi
SarcRNAi_LanAGFP_retina1	22.987	0	128	SarcRNAi
SarcRNAi_LanAGFP_retina1	18.677	0	114	SarcRNAi
SarcRNAi_LanAGFP_retina1	20.659	0	114	SarcRNAi
SarcRNAi_LanAGFP_retina1	19.86	0	127	SarcRNAi
SarcRNAi_LanAGFP_retina1	15.577	0	96	SarcRNAi
SarcRNAi_LanAGFP_retina1	17.005	0	129	SarcRNAi
SarcRNAi_LanAGFP_retina1	17.383	0	101	SarcRNAi
SarcRNAi_LanAGFP_retina1	14.838	0	132	SarcRNAi
SarcRNAi_LanAGFP_retina1	15.857	0	123	SarcRNAi
SarcRNAi_LanAGFP_retina2	23.723	0	115	SarcRNAi
SarcRNAi_LanAGFP_retina2	26.587	0	205	SarcRNAi
SarcRNAi_LanAGFP_retina2	23.832	0	139	SarcRNAi
SarcRNAi_LanAGFP_retina2	29.796	0	157	SarcRNAi
SarcRNAi_LanAGFP_retina2	23.203	0	186	SarcRNAi
SarcRNAi_LanAGFP_retina2	27.337	0	145	SarcRNAi
SarcRNAi_LanAGFP_retina2	25.191	0	144	SarcRNAi
SarcRNAi_LanAGFP_retina2	26.711	0	171	SarcRNAi
SarcRNAi_LanAGFP_retina2	29.031	0	147	SarcRNAi
SarcRNAi_LanAGFP_retina2	25.787	0	128	SarcRNAi
SarcRNAi_LanAGFP_retina3	16.761	0	121	SarcRNAi
SarcRNAi_LanAGFP_retina3	20.631	0	116	SarcRNAi
SarcRNAi_LanAGFP_retina3	15.848	0	116	SarcRNAi
SarcRNAi_LanAGFP_retina3	19.077	0	131	SarcRNAi
SarcRNAi_LanAGFP_retina3	21.02	0	124	SarcRNAi
SarcRNAi_LanAGFP_retina3	17.018	0	114	SarcRNAi
SarcRNAi_LanAGFP_retina3	16.978	0	109	SarcRNAi
SarcRNAi_LanAGFP_retina3	15.884	0	126	SarcRNAi
SarcRNAi_LanAGFP_retina3	12.974	0	98	SarcRNAi
SarcRNAi_LanAGFP_retina3	16.45	0	91	SarcRNAi
SarcRNAi_LanAGFP_retina4	23.169	0	161	SarcRNAi
SarcRNAi_LanAGFP_retina4	27.538	0	176	SarcRNAi
SarcRNAi_LanAGFP_retina4	29.645	0	142	SarcRNAi
SarcRNAi_LanAGFP_retina4	30.087	0	159	SarcRNAi
SarcRNAi_LanAGFP_retina4	28.992	0	148	SarcRNAi
SarcRNAi_LanAGFP_retina4	22.191	0	139	SarcRNAi
SarcRNAi_LanAGFP_retina4	29.437	0	168	SarcRNAi
SarcRNAi_LanAGFP_retina4	28.535	0	193	SarcRNAi
SarcRNAi_LanAGFP_retina4	28.964	0	147	SarcRNAi
SarcRNAi_LanAGFP_retina4	31.36	0	159	SarcRNAi
Control1	44.314	0	206	Control
Control1	50.74	0	227	Control
Control1	54.435	0	241	Control
Control1	62.869	0	242	Control
Control1	70.185	0	247	Control
Control1	46.338	0	249	Control
Control1	44.283	0	216	Control
Control1	51.102	0	198	Control
Control1	48.552	0	225	Control
Control1	57.02	0	192	Control
Control2	84.826	0	255	Control
Control2	60.436	0	250	Control
Control2	63.216	0	255	Control
Control2	60.356	0	255	Control
Control2	66.509	0	227	Control
Control2	66.4	0	255	Control
Control2	66.097	0	255	Control
Control2	52.315	0	255	Control
Control2	71.133	0	229	Control
Control2	56.889	0	255	Control
Control3	67.843	0	255	Control
Control3	56.778	0	248	Control
Control3	62.352	0	249	Control
Control3	49.557	0	255	Control
Control3	59.578	0	250	Control
